# Supplementary material for: Coordinated single-nucleus responses for quantitative disease resistance involve a calcium-associated switch in transcriptional noise
Source: Genome Biol. 2025 Dec 31;27:14. doi: 10.1186/s13059-025-03906-x (PMC12857083; doi:10.1186/s13059-025-03906-x)
Supplement: Supplementary file 2 — Additional file 2: Table S1. General properties for level 1 single-nucleus RNA-seq clusters. Table S2. Evidence used for the annotation of single-nucleus RNA-seq clusters. Table S3. Annotation of consensus non-negative matrix factorization cell clusters. Table S4. Association of genes with CNMF groups. Table S5. Identification of cluster specific genes. Table S6. Annotation of single-nulceus RNA-seq clusters based on cell similarity annotations with other datasets. Table S7. Marker genes used for the annotation of single-nucleus RNA-seq clusters. Table S8. Gene ontology terms enriched in single nucleus RNA-seq clusters and average expression log fold change between control and inoculated cells. Table S9. Genes with differential expression between the control and treated samples. Table S10. Normalized read counts by gene by Trimmed Mean of M-values for tagseq data. Table S11. Differential expression analysis for inoculated versus control samples for the tagseq data. Table S12. List of cell-type specific and common DEGs with GO enrichment analysis. Table S13. Normalized expression along pseudotime trajectory 1 for differentially expressed genes along this trajectory. Table S14. Normalized expression along pseudotime trajectory 2 for differentially expressed genes along this trajectory. Table S15. Normalized expression along pseudotime trajectory 3 for differentially expressed genes along this trajectory. Table S16. Position along pseudotime trajectories and transcriptional noise metrics for each nucleus. Table S17. Number of expressing cells and transcriptional noise metrics for each gene. Table S18. Gene ontologies enriched among genes showing an increase in entropy upon inoculation. Table S19. List of Arabidopsis thaliana genes associated with defense responses. Table S20. Correlation tests between gene expression patterns and transcriptional noise metrics along pseudotime trajectory 2. Table S21. Gene ontologies enriched among genes with expression significantlycor [file 13059_2025_3906_MOESM2_ESM.xlsx]

## Sheet: Summary
Additional File 2: Supplementary Tables S1-S21
Coordinated single-nucleus responses for quantitative disease resistance involve a calcium-associated switch in transcriptional noise
	Table	Description
	S1	Table S1: General properties for level 1 single-nucleus RNA-seq clusters
	S2	Table S2: Evidence used for the annotation of single-nucleus RNA-seq clusters
	S3	Table S3: Annotation of consensus non-negative matrix factorization cell clusters
	S4	Table S4: Association of genes with CNMF groups
	S5	Table S5: Identification of cluster specific genes
	S6	Table S6: Annotation of single-nulceus RNA-seq clusters based on cell similarity annotations with other datasets
	S7	Table S7: Marker genes used for the annotation of single-nucleus RNA-seq clusters
	S8	Table S8: Gene ontology terms enriched in single nucleus RNA-seq clusters and average expression log fold change between control and inoculated cells
	S9	Table S9: Genes with differential expression between the control and treated samples
	S10	Table S10: Normalized read counts by gene by Trimmed Mean of M-values for TagSeq data
	S11	Table S11: Differential expression analysis for inoculated versus control samples for the TagSeq data
	S12	Table S12: List of cell-type specific and common DEGs with GO enrichment analysis
	S13	Table S13: Normalized expression along pseudotime trajectory 1 for differentially expressed genes along this trajectory
	S14	Table S14: Normalized expression along pseudotime trajectory 2 for differentially expressed genes along this trajectory
	S15	Table S15: Normalized expression along pseudotime trajectory 3 for differentially expressed genes along this trajectory
	S16	Table S16: Position along pseudotime trajectories and transcriptional noise metrics for each nucleus
	S17	Table S17: Number of expressing cells and transcriptional noise metrics for each gene
	S18	Table S18: Gene ontologies enriched among genes showing an increase in entropy upon inoculation
	S19	Table S19: List of Arabidopsis thaliana genes associated with defense responses
	S20	Table S20: Correlation tests between gene expression patterns and transcriptional noise metrics along pseudotime trajectory 2
	S21	Table S21: Gene ontologies enriched among genes with expression significantly (anti)correlated with entropy

## Sheet: S1
Table S1: General properties for level 1 single-nucleus RNA-seq clusters
							All DEGs			Significant DEGs
		cell type assignment	n_control	n_inoc	n_total	%inoc	Up-regulated	Down-regulated	Total	Up-regulated	Down-regulated	Total
1	C01	leaf mesophyll	1834	1354	3188	42.4718	517	3370	3887	62	287	349
2	C03	leaf epidermis/leaf mesophyll	125	852	977	87.2057	211	531	742	180	65	245
3	C04	leaf mesophyll	475	335	810	41.358	762	410	1172	202	114	316
4	C06	leaf epidermis	385	242	627	38.5965	173	328	501	54	202	256
5	C08	leaf mesophyll	0	490	490	100	1071	906	1977	251	93	344
6	C12	leaf mesophyll	174	175	349	50.1433	213	187	400	158	120	278
7	C16	undetermined	2	306	308	99.3506	1279	695	1974	385	95	480
8	C24	companion cell	56	124	180	68.8889	8	186	194	8	167	175
9	C00	NA	276	74	350	21.1429	ND	ND	ND	ND	ND	ND
		TOTAL	3327	3952	7279	54.2932	2297	4034	6161	717	596	1266
ND: not determined
DEGs: differentially expressed genes
Nb: 'TOTAL' for DEGs represent the total number of distinct genes, counting once DEGs shared between several clusters

## Sheet: S2
Table S2: Evidence used for the annotation of single-nucleus RNA-seq clusters
cluster_cell_subset	cluster_set	cluster_lineage	cluster	infection_specific	control_specific	tang2023_treatment	tang2023_timepoint	tang2023_celltype	zhu2023_treatment	zhu2023_phases	zhu2023_celltype	bulk_lesion_area	bulk_timepoint	cell_type	best_markers	notes	celltype_up	celltype_down	cellstage_up	cellstage_down	PTI_up	PTI_down	ETI_up	ETI_down	SAR_up	PCD_up	PCD_down	HR_up	HR_down	SA_up	SA_down	ET_up	JA_up	JA_down	ABA_up	ABA_down	auxin_up	ROS_up	ROS_down	NO_up	NO_down	important_up	important_down	class_up	class_down	other_pathogen_up	other_pathogen_down	cnmf_full	cnmf_infected
full	cluster_l1	C01	C01	FALSE	FALSE			mesophyll	control	G1	mesophyll	control	T0	leaf mesophyll	AT1G35710, AT5G42530		AT1G67090/RBCS1A (leaf epidermis;leaf pavement cell/marker), AT2G05100/LHCB2/LHCB2.1 (leaf mesophyll/marker), AT1G15820/CP24/LHCB6 (leaf mesophyll/marker), AT1G29910/AB180/CAB3/LHCB1.2 (leaf mesophyll/marker)	.	AT1G74470 (Mitosis/useful)	AT1G17420/LOX3 (S Phase/useful)	AT3G44480/COG1/RPP1 (UP), AT1G21250/PRO25/WAK1 (positive_regulator)	AT3G26830/CYP71B15/PAD3 (UP)	AT3G44480/COG1/RPP1 (positive_regulator), AT5G46470/RPS6 (positive_regulator), AT4G16890/BAL/BALL/SNC1 (positive_regulator)	AT1G58848/RF9 (positive_regulator)	.	.	AT5G44870/LAZ5/TTR1 (positive_regulator)	AT5G43470/HRT/RCY1/RPP8 (positive_regulator)	AT2G13790/BAK7/BKK1/SERK4 (positive_regulator)	.	AT1G28380/NSL1 (negative_regulator)	.	.	AT3G45140/LOX2 (UP), AT3G26830/CYP71B15/PAD3 (UP), AT2G30770/CYP71A13 (UP), AT2G38470/WRKY33 (UP)	.	AT1G15520/ABCG40/PDR12 (UP), AT1G80840/WRKY40 (UP), AT4G31800/WRKY18 (UP), AT4G26080/ABI1 (negative_regulator)	.	.	AT4G26080/ABI1 (DOWN), AT3G49120/ATPCB/PERX34/PRX34/PRXCB (UP)	.	AT4G26080/ABI1 (UP)	AT4G14400/ACD6/DEG16, AT1G75380/BBD1, AT4G16860/RPP4, AT1G35710, AT4G16990/RLM3/TIR-NBS16/TN16, AT1G63880/RLM1B, AT4G16950/RPP5, AT1G51270, AT5G40910, AT2G15080/AtRLP19, AT3G48990/AAE3, AT1G53440, AT1G21250/PRO25/WAK1, AT3G44670/DM2H, AT3G44630, AT3G44480/COG1/RPP1, AT5G46470/RPS6, AT5G48620/RPP8L4, AT4G16890/BAL/BALL/SNC1, AT2G14080, AT5G45510, AT5G43470/HRT/RCY1/RPP8	AT3G45140/LOX2, AT1G74360/GRACE/NILR1, AT1G15520/ABCG40/PDR12, AT4G20830/ATBBE19/ATBBE20/OGOX1, AT3G26830/CYP71B15/PAD3, AT3G49120/ATPCB/PERX34/PRX34/PRXCB, AT1G80840/WRKY40, AT2G30770/CYP71A13, AT1G33600, AT4G31800/WRKY18, AT1G66090/TIR-NBS3/TN3, AT3G53420/PIP2A/PIP2;1, AT3G51660/MDL3, AT5G13080/WRKY75, AT3G50480/HR4, AT1G09970/LRR XI-23, AT5G41750, AT2G15042, AT1G19670/CORI1, AT4G14370, AT2G384…	AT5G48620/RPP8L4 (CC-NLR), AT5G43470/HRT/RCY1/RPP8 (CC-NLR), AT3G48990/AAE3 (OAC detox), AT1G35710 (RLK), AT1G53440 (RLK), AT2G15080/AtRLP19 (RLP), AT4G16860/RPP4 (TIR-NLR), AT4G16990/RLM3/TIR-NBS16/TN16 (TIR-NLR), AT1G63880/RLM1B (TIR-NLR), AT4G16950/RPP5 (TIR-NLR), AT5G40910 (TIR-NLR), AT3G44670/DM2H (TIR-NLR), AT3G44630 (TIR-NLR), AT3G44480/COG1/RPP1 (TIR-NLR), AT5G46470/RPS6 (TIR-NLR), AT4G16…	AT1G58848/RF9 (CC-NLR), AT1G58602/RPP7 (CC-NLR), AT1G74360/GRACE/NILR1 (RLK), AT1G09970/LRR XI-23 (RLK), AT2G13790/BAK7/BKK1/SERK4 (RLK), AT1G51805 (RLK), AT5G25930/HSL3/NUT (RLK), AT1G56140 (RLK), AT1G53430 (RLK), AT1G33600 (RLP), AT2G15042 (RLP), AT5G40170/AtRLP54 (RLP), AT5G21090/LRR1 (RLP), AT3G49120/ATPCB/PERX34/PRX34/PRXCB (ROS/photoperiod_stress), AT3G50480/HR4 (RPW8), AT1G66090/TIR-NBS3/T…	AT4G14400/ACD6/DEG16, AT1G75380/BBD1, AT5G45510	AT4G20830/ATBBE19/ATBBE20/OGOX1, AT3G51660/MDL3, AT5G13080/WRKY75, AT1G19670/CORI1, AT3G28930/AIG2/AIG2A, AT2G23320/WRKY15, AT1G45145/TRX5, AT2G26560/PLA2A/PLP2	CNMF03	INFECTED_CNMF09
full	cluster_l1	C03	C03	TRUE	FALSE	infected	40hpi	epidermis	GC3000	G1		periphery	T24	leaf epidermis/leaf mesophyll	AT1G72520 (best), AT3G44860, AT1G17420, AT1G61890, AT3G21070, AT2G32240		.	AT1G67090/RBCS1A (leaf epidermis;leaf pavement cell/marker), AT1G15820/CP24/LHCB6 (leaf mesophyll/marker), AT2G05100/LHCB2/LHCB2.1 (leaf mesophyll/marker), AT1G29910/AB180/CAB3/LHCB1.2 (leaf mesophyll/marker)	AT1G17420/LOX3 (S Phase/useful)	.	AT3G26830/CYP71B15/PAD3 (UP), AT1G73080/PEPR1 (positive_regulator)	.	AT1G58848/RF9 (positive_regulator), AT5G66900/NRG1.1/NRG1A (positive_regulator)	.	AT4G12720/GFG1/NUDT7 (negative_regulator)	AT4G12720/GFG1/NUDT7 (negative_regulator), AT5G44870/LAZ5/TTR1 (positive_regulator)	.	AT2G13790/BAK7/BKK1/SERK4 (positive_regulator)	.	AT1G28380/NSL1 (negative_regulator)	.	.	AT2G38470/WRKY33 (UP), AT3G45140/LOX2 (UP), AT3G26830/CYP71B15/PAD3 (UP), AT2G30770/CYP71A13 (UP), AT1G32640/JIN1/MYC2 (positive_regulator)	.	AT4G31800/WRKY18 (UP), AT1G80840/WRKY40 (UP), AT1G32640/JIN1/MYC2 (UP), AT1G15520/ABCG40/PDR12 (UP)	.	.	AT3G49120/ATPCB/PERX34/PRX34/PRXCB (UP), AT5G47910/DELT1/RBOHD (UP)	.	.	.	AT1G73080/PEPR1, AT3G49120/ATPCB/PERX34/PRX34/PRXCB, AT4G31800/WRKY18, AT1G66090/TIR-NBS3/TN3, AT1G80840/WRKY40, AT5G41740, AT4G20830/ATBBE19/ATBBE20/OGOX1, AT4G31550/WRKY11, AT1G65390/PP2A5, AT1G28380/NSL1, AT5G41750, AT4G14370, AT1G45145/TRX5, AT1G63750, AT2G32140, AT2G38470/WRKY33, AT2G38870, AT1G33590, AT5G42650/AOS, AT1G33600, AT3G05370/AtRLP31, AT3G45140/LOX2, AT1G09970/LRR XI-23, AT1G51800…	AT1G75380/BBD1, AT4G14400/ACD6/DEG16, AT5G48620/RPP8L4, AT2G15080/AtRLP19, AT4G16990/RLM3/TIR-NBS16/TN16, AT4G16860/RPP4	AT3G50950/ZAR1/RPP13L4 (CC-NLR), AT1G58848/RF9 (CC-NLR), AT5G66900/NRG1.1/NRG1A (CCR-NLR), AT1G73080/PEPR1 (RLK), AT1G09970/LRR XI-23 (RLK), AT1G51800/IOS1 (RLK), AT1G74360/GRACE/NILR1 (RLK), AT1G51805 (RLK), AT2G13790/BAK7/BKK1/SERK4 (RLK), AT5G49760 (RLK), AT1G56140 (RLK), AT5G01950 (RLK), AT1G53430 (RLK), AT1G51890 (RLK), AT5G25930/HSL3/NUT (RLK), AT3G14840/LIK1 (RLK), AT1G33590 (RLP), AT1G336…	AT5G48620/RPP8L4 (CC-NLR), AT2G15080/AtRLP19 (RLP), AT4G16990/RLM3/TIR-NBS16/TN16 (TIR-NLR), AT4G16860/RPP4 (TIR-NLR)	AT4G20830/ATBBE19/ATBBE20/OGOX1, AT4G31550/WRKY11, AT1G45145/TRX5, AT2G38870, AT5G42650/AOS, AT3G28930/AIG2/AIG2A, AT1G19670/CORI1, AT1G29690/CAD1/NSL2, AT3G52400/SYP122, AT4G25230/RIN2, AT2G23320/WRKY15, AT3G59660/BAGP1, AT2G22300/CAMTA3/SR1, AT1G59124, AT1G58807, AT2G26560/PLA2A/PLP2	AT1G75380/BBD1, AT4G14400/ACD6/DEG16	CNMF01	INFECTED_CNMF04, INFECTED_CNMF06
full	cluster_l1	C04	C04	FALSE	FALSE	infected	24hpi	mesophyll			mesophyll	control	T0	leaf mesophyll	AT1G20450 (best, but not perfect), AT1G20440 (cluster specific pattern restricted to infected cells), AT5G47560 (infected only, also in C08), AT1G72770 (infected only, also in C08), AT2G23790 (infected only, also in C08)		.	AT1G67090/RBCS1A (leaf epidermis;leaf pavement cell/marker)	.	AT1G17420/LOX3 (S Phase/useful)	.	AT3G26830/CYP71B15/PAD3 (UP)	.	AT1G58848/RF9 (positive_regulator)	.	.	AT5G44870/LAZ5/TTR1 (positive_regulator)	AT5G54250/CNGC4/DEFENSE/DND2/HLM1 (UP)	AT2G13790/BAK7/BKK1/SERK4 (positive_regulator)	.	.	.	.	AT3G26830/CYP71B15/PAD3 (UP), AT2G38470/WRKY33 (UP), AT2G30770/CYP71A13 (UP)	AT4G26080/ABI1 (negative_regulator)	AT1G15520/ABCG40/PDR12 (UP), AT4G31800/WRKY18 (UP), AT1G80840/WRKY40 (UP)	.	AT4G26080/ABI1 (DOWN)	AT3G49120/ATPCB/PERX34/PRX34/PRXCB (UP), AT5G47910/DELT1/RBOHD (UP)	AT4G26080/ABI1 (UP)	.	AT3G53420/PIP2A/PIP2;1, AT5G45800/MEE62, AT4G37980/CAD7/CHR/ELI3/ELI3-1, AT5G54250/CNGC4/DEFENSE/DND2/HLM1, AT4G26080/ABI1, AT5G57050/ABI2, AT4G19700/BOI/ILP/RING, AT5G24530/DMR6, AT1G69550, AT4G16990/RLM3/TIR-NBS16/TN16	AT1G15520/ABCG40/PDR12, AT1G74360/GRACE/NILR1, AT4G20830/ATBBE19/ATBBE20/OGOX1, AT4G31800/WRKY18, AT3G26830/CYP71B15/PAD3, AT2G38470/WRKY33, AT4G16860/RPP4, AT4G14370, AT2G26560/PLA2A/PLP2, AT3G50480/HR4, AT1G19670/CORI1, AT1G80840/WRKY40, AT1G33600, AT2G30770/CYP71A13, AT5G41750, AT1G53430, AT3G28930/AIG2/AIG2A, AT2G15042, AT3G49120/ATPCB/PERX34/PRX34/PRXCB, AT5G40170/AtRLP54, AT2G15880/PEX3, AT…	AT5G45800/MEE62 (RLK), AT1G69550 (TIR-NLR), AT4G16990/RLM3/TIR-NBS16/TN16 (TIR-NLR), AT3G53420/PIP2A/PIP2;1 (stomatal_closure)	AT1G58848/RF9 (CC-NLR), AT1G74360/GRACE/NILR1 (RLK), AT1G53430 (RLK), AT1G53440 (RLK), AT2G13790/BAK7/BKK1/SERK4 (RLK), AT1G51805 (RLK), AT3G14840/LIK1 (RLK), AT1G09970/LRR XI-23 (RLK), AT1G07650 (RLK), AT1G33600 (RLP), AT2G15042 (RLP), AT5G40170/AtRLP54 (RLP), AT2G15880/PEX3 (RLP), AT5G21090/LRR1 (RLP), AT5G47910/DELT1/RBOHD (ROS), AT3G49120/ATPCB/PERX34/PRX34/PRXCB (ROS/photoperiod_stress), AT3…	AT4G37980/CAD7/CHR/ELI3/ELI3-1, AT5G57050/ABI2, AT4G19700/BOI/ILP/RING, AT5G24530/DMR6	AT4G20830/ATBBE19/ATBBE20/OGOX1, AT2G26560/PLA2A/PLP2, AT1G19670/CORI1, AT3G28930/AIG2/AIG2A, AT2G23320/WRKY15, AT3G51660/MDL3, AT1G59124, AT1G58807, AT4G14400/ACD6/DEG16	CNMF06	INFECTED_CNMF09
full	cluster_l1	C06	C06	FALSE	FALSE	mock		epidermis	DC3000	G1	epidermis	control	T0	leaf epidermis	AT2G15050, AT2G26250, AT1G68530, AT3G26450, AT2G28630, AT4G33220		AT1G68530/CER6/CUT1/G2/KCS6/POP1 (leaf epidermis/marker), AT4G21750/ATML1 (leaf epidermis/marker), AT1G17840/ABCG11/COF1/DSO/WBC11/DESPERADO (leaf epidermis/useful)	AT1G67090/RBCS1A (leaf epidermis;leaf pavement cell/marker), AT2G05100/LHCB2/LHCB2.1 (leaf mesophyll/marker), AT1G15820/CP24/LHCB6 (leaf mesophyll/marker), AT1G29910/AB180/CAB3/LHCB1.2 (leaf mesophyll/marker)	AT5G64410/OPT4 (S Phase/useful)	AT1G17420/LOX3 (S Phase/useful), AT1G74470 (Mitosis/useful)	.	AT3G26830/CYP71B15/PAD3 (UP)	.	.	.	.	.	AT2G13790/BAK7/BKK1/SERK4 (positive_regulator), AT5G43470/HRT/RCY1/RPP8 (positive_regulator)	.	.	.	.	AT2G38470/WRKY33 (UP)	AT3G45140/LOX2 (UP), AT2G30770/CYP71A13 (UP), AT3G26830/CYP71B15/PAD3 (UP), AT2G38470/WRKY33 (UP)	.	AT1G15520/ABCG40/PDR12 (UP), AT1G80840/WRKY40 (UP)	.	AT3G49120/ATPCB/PERX34/PRX34/PRXCB (UP)	.	.	.	AT4G04220/AtRLP46, AT3G49120/ATPCB/PERX34/PRX34/PRXCB, AT1G33610, AT3G50480/HR4, AT2G15042, AT3G52400/SYP122, AT4G20830/ATBBE19/ATBBE20/OGOX1, AT5G17890/CHS3/DAR4, AT4G31550/WRKY11, AT5G01950, AT5G49760, AT1G53430, AT3G28930/AIG2/AIG2A, AT1G29720/RFK1, AT1G33590, AT4G24230/ACBP3, AT1G07650, AT1G33600, AT1G51805, AT2G13790/BAK7/BKK1/SERK4, AT4G08850/MIK2, AT2G23320/WRKY15, AT5G43470/HRT/RCY1/RPP8,…	AT1G35710, AT3G45140/LOX2, AT3G51660/MDL3, AT1G51270, AT1G15520/ABCG40/PDR12, AT1G74360/GRACE/NILR1, AT4G14400/ACD6/DEG16, AT2G30770/CYP71A13, AT4G16860/RPP4, AT3G26830/CYP71B15/PAD3, AT1G80840/WRKY40, AT5G13080/WRKY75, AT3G53420/PIP2A/PIP2;1, AT1G75380/BBD1, AT1G63880/RLM1B, AT2G15080/AtRLP19, AT1G59124, AT1G58807, AT2G38470/WRKY33, AT4G16990/RLM3/TIR-NBS16/TN16	AT5G43470/HRT/RCY1/RPP8 (CC-NLR), AT5G48620/RPP8L4 (CC-NLR), AT3G50950/ZAR1/RPP13L4 (CC-NLR), AT5G01950 (RLK), AT5G49760 (RLK), AT1G53430 (RLK), AT1G29720/RFK1 (RLK), AT1G07650 (RLK), AT1G51805 (RLK), AT2G13790/BAK7/BKK1/SERK4 (RLK), AT4G08850/MIK2 (RLK), AT1G56140 (RLK), AT1G09970/LRR XI-23 (RLK), AT4G04220/AtRLP46 (RLP), AT1G33610 (RLP), AT2G15042 (RLP), AT1G33590 (RLP), AT1G33600 (RLP), AT5G40…	AT1G35710 (RLK), AT1G74360/GRACE/NILR1 (RLK), AT2G15080/AtRLP19 (RLP), AT4G16860/RPP4 (TIR-NLR), AT1G63880/RLM1B (TIR-NLR), AT4G16990/RLM3/TIR-NBS16/TN16 (TIR-NLR), AT1G51270 (TX), AT3G53420/PIP2A/PIP2;1 (stomatal_closure)	AT3G52400/SYP122, AT4G20830/ATBBE19/ATBBE20/OGOX1, AT4G31550/WRKY11, AT3G28930/AIG2/AIG2A, AT4G24230/ACBP3, AT2G23320/WRKY15, AT3G16770/EBP/ERF72/RAP2.3, AT5G47070/PBL19, AT1G75380/BBD1	AT3G51660/MDL3, AT4G14400/ACD6/DEG16, AT5G13080/WRKY75, AT1G75380/BBD1, AT1G59124, AT1G58807	CNMF05	INFECTED_CNMF09
full	cluster_l1	C08	C08	TRUE	FALSE	infected	40hpi		DC3000	G1	hydathode	periphery	T24	unknown	AT1G66700, AT4G34200, AT3G60140 (also in C05), AT1G62380 (poor), AT3G63380 (poor)		.	AT1G67090/RBCS1A (leaf epidermis;leaf pavement cell/marker), AT1G29910/AB180/CAB3/LHCB1.2 (leaf mesophyll/marker), AT1G15820/CP24/LHCB6 (leaf mesophyll/marker), AT2G05100/LHCB2/LHCB2.1 (leaf mesophyll/marker)	.	AT1G17420/LOX3 (S Phase/useful)	AT3G26830/CYP71B15/PAD3 (UP)	.	.	AT4G16890/BAL/BALL/SNC1 (positive_regulator), AT1G58848/RF9 (positive_regulator)	.	.	.	.	.	.	.	.	AT3G26830/CYP71B15/PAD3 (UP), AT2G30770/CYP71A13 (UP), AT3G04720/HEL/HEVEIN-LIKE/PR-4/PR4 (UP)	.	AT1G15520/ABCG40/PDR12 (UP), AT4G26080/ABI1 (negative_regulator)	AT4G31800/WRKY18 (UP)	.	AT4G26080/ABI1 (DOWN), AT3G49120/ATPCB/PERX34/PRX34/PRXCB (UP)	AT5G47910/DELT1/RBOHD (UP)	AT4G26080/ABI1 (UP)	.	AT3G01420/ALPHA-DOX1/DIOX1/DOX1/PADOX-1/PADOX1, AT5G13080/WRKY75, AT3G26830/CYP71B15/PAD3, AT3G05360/RLP30, AT2G30770/CYP71A13, AT5G57050/ABI2, AT1G03850/GRXS13/ROXY18, AT5G25930/HSL3/NUT, AT4G19700/BOI/ILP/RING, AT4G37980/CAD7/CHR/ELI3/ELI3-1, AT1G15520/ABCG40/PDR12, AT3G28930/AIG2/AIG2A, AT1G74360/GRACE/NILR1, AT3G04720/HEL/HEVEIN-LIKE/PR-4/PR4, AT4G26080/ABI1, AT1G19670/CORI1, AT3G48990/AAE3, …	AT4G14400/ACD6/DEG16, AT4G16990/RLM3/TIR-NBS16/TN16, AT1G35710, AT1G51805, AT1G66090/TIR-NBS3/TN3, AT3G50950/ZAR1/RPP13L4, AT4G16860/RPP4, AT5G48620/RPP8L4, AT4G31800/WRKY18, AT3G50480/HR4, AT1G53440, AT1G56510/ADR2/WRR4/WRR4A, AT5G47910/DELT1/RBOHD, AT4G16890/BAL/BALL/SNC1, AT1G58848/RF9, AT1G59124, AT1G58807	AT1G58602/RPP7 (CC-NLR), AT3G48990/AAE3 (OAC detox), AT5G25930/HSL3/NUT (RLK), AT1G74360/GRACE/NILR1 (RLK), AT1G51890 (RLK), AT3G05360/RLP30 (RLP), AT3G49120/ATPCB/PERX34/PRX34/PRXCB (ROS/photoperiod_stress), AT3G04210/TN13 (TIR-NLR)	AT3G50950/ZAR1/RPP13L4 (CC-NLR), AT5G48620/RPP8L4 (CC-NLR), AT1G58848/RF9 (CC-NLR), AT1G35710 (RLK), AT1G51805 (RLK), AT1G53440 (RLK), AT5G47910/DELT1/RBOHD (ROS), AT3G50480/HR4 (RPW8), AT4G16990/RLM3/TIR-NBS16/TN16 (TIR-NLR), AT1G66090/TIR-NBS3/TN3 (TIR-NLR), AT4G16860/RPP4 (TIR-NLR), AT1G56510/ADR2/WRR4/WRR4A (TIR-NLR), AT4G16890/BAL/BALL/SNC1 (TIR-NLR)	AT3G01420/ALPHA-DOX1/DIOX1/DOX1/PADOX-1/PADOX1, AT5G13080/WRKY75, AT5G57050/ABI2, AT1G03850/GRXS13/ROXY18, AT4G19700/BOI/ILP/RING, AT4G37980/CAD7/CHR/ELI3/ELI3-1, AT3G28930/AIG2/AIG2A, AT1G19670/CORI1, AT3G51660/MDL3, AT2G26560/PLA2A/PLP2, AT5G43560/MUSE14/TRAF1A	AT4G14400/ACD6/DEG16, AT1G59124, AT1G58807	CNMF02	INFECTED_CNMF05
full	cluster_l1	C12	C12	FALSE	FALSE	infected	24hpi	mesophyll		G1, G2M	mesophyll	control	T0	leaf mesophyll	AT3G45140 (clearer in infected), AT3G25770 (poor), AT1G61890 (poor, also in C03), AT3G44860 (poor, also in C03)		AT1G67090/RBCS1A (leaf epidermis;leaf pavement cell/marker)	.	AT1G17420/LOX3 (S Phase/useful)	.	AT1G73080/PEPR1 (positive_regulator)	.	.	.	AT4G34410/ERF109/RRTF1 (negative_regulator)	.	.	.	.	AT3G15210/ATERF-4/ERF4/RAP2.5 (non_responsive)	.	AT4G34410/ERF109/RRTF1 (UP), AT3G15210/ATERF-4/ERF4/RAP2.5 (UP)	AT3G45140/LOX2 (UP), AT3G15210/ATERF-4/ERF4/RAP2.5 (UP), AT1G32640/JIN1/MYC2 (positive_regulator)	.	AT1G32640/JIN1/MYC2 (UP), AT5G64750/ABR1/ERF111 (UP), AT4G31800/WRKY18 (UP), AT1G80840/WRKY40 (UP)	AT1G15520/ABCG40/PDR12 (UP)	.	.	AT3G49120/ATPCB/PERX34/PRX34/PRXCB (UP)	.	.	AT3G45140/LOX2, AT4G08870/ARGAH2, AT5G42650/AOS, AT4G23600/CORI3, AT1G32640/JIN1/MYC2, AT1G19570/DHAR1/DHAR5, AT5G64750/ABR1/ERF111, AT4G34410/ERF109/RRTF1, AT4G31800/WRKY18, AT1G19670/CORI1, AT1G72180/CEPR2, AT5G49520/WRKY48, AT3G53420/PIP2A/PIP2;1, AT1G51270, AT3G51660/MDL3, AT1G09970/LRR XI-23, AT1G29340/PUB17, AT3G15210/ATERF-4/ERF4/RAP2.5, AT5G24530/DMR6, AT1G35710, AT1G80840/WRKY40, AT1G518…	AT1G15520/ABCG40/PDR12, AT3G49120/ATPCB/PERX34/PRX34/PRXCB	AT1G72180/CEPR2 (RLK), AT1G09970/LRR XI-23 (RLK), AT1G35710 (RLK), AT1G51805 (RLK), AT1G73080/PEPR1 (RLK), AT1G32640/JIN1/MYC2 (TF), AT1G51270 (TX), AT3G53420/PIP2A/PIP2;1 (stomatal_closure)	AT3G49120/ATPCB/PERX34/PRX34/PRXCB (ROS/photoperiod_stress)	AT4G08870/ARGAH2, AT5G42650/AOS, AT4G23600/CORI3, AT1G19570/DHAR1/DHAR5, AT1G19670/CORI1, AT5G49520/WRKY48, AT3G51660/MDL3, AT1G29340/PUB17, AT5G24530/DMR6	.	CNMF08	INFECTED_CNMF06, INFECTED_CNMF09
full	cluster_l1	C16	C16	TRUE	FALSE	infected	40hpi	epidermis	DC3000	G1	epidermis	periphery,centre	T24	leaf mesophyll	AT3G22600, AT2G45220, AT2G43000, AT1G65970 (poor), AT3G55470		.	AT1G67090/RBCS1A (leaf epidermis;leaf pavement cell/marker), AT1G29910/AB180/CAB3/LHCB1.2 (leaf mesophyll/marker), AT2G05100/LHCB2/LHCB2.1 (leaf mesophyll/marker), AT1G15820/CP24/LHCB6 (leaf mesophyll/marker)	.	.	AT4G11170/RMG1 (UP), AT3G26830/CYP71B15/PAD3 (UP), AT1G56145/CORK1/IGP1 (positive_regulator)	AT3G44480/COG1/RPP1 (UP)	AT1G58848/RF9 (positive_regulator)	AT3G44480/COG1/RPP1 (positive_regulator)	.	.	.	AT3G22370/AOX1A/HSR3 (UP), AT5G13190/GILP (negative_regulator)	.	.	.	.	AT2G30770/CYP71A13 (UP), AT3G26830/CYP71B15/PAD3 (UP), AT2G38470/WRKY33 (UP)	.	AT1G15520/ABCG40/PDR12 (UP)	AT4G31800/WRKY18 (UP)	.	AT2G43000/ANAC042/JUB1/NAC042 (UP), AT3G49120/ATPCB/PERX34/PRX34/PRXCB (UP), AT5G47910/DELT1/RBOHD (UP), AT3G22370/AOX1A/HSR3 (negative_regulator)	.	.	.	AT2G43000/ANAC042/JUB1/NAC042, AT1G15520/ABCG40/PDR12, AT3G22600/LTPG5, AT4G11170/RMG1, AT2G30770/CYP71A13, AT3G22370/AOX1A/HSR3, AT5G13080/WRKY75, AT1G57630, AT1G74360/GRACE/NILR1, AT3G26830/CYP71B15/PAD3, AT1G56145/CORK1/IGP1, AT3G51660/MDL3, AT3G50930/BCS1/OM66, AT1G51890, AT4G13920/AtRLP50, AT4G04490/CRK36, AT3G49120/ATPCB/PERX34/PRX34/PRXCB, AT5G25930/HSL3/NUT, AT5G13190/GILP, AT2G26560/PLA2…	AT4G14400/ACD6/DEG16, AT4G16990/RLM3/TIR-NBS16/TN16, AT3G50950/ZAR1/RPP13L4, AT5G48620/RPP8L4, AT1G35710, AT2G15080/AtRLP19, AT4G16860/RPP4, AT1G51805, AT4G31800/WRKY18, AT3G44480/COG1/RPP1, AT3G44670/DM2H	AT1G58848/RF9 (CC-NLR), AT1G74360/GRACE/NILR1 (RLK), AT1G56145/CORK1/IGP1 (RLK), AT1G51890 (RLK), AT5G25930/HSL3/NUT (RLK), AT1G56140 (RLK), AT1G53430 (RLK), AT4G13920/AtRLP50 (RLP), AT4G03260 (RLP), AT5G21090/LRR1 (RLP), AT5G47910/DELT1/RBOHD (ROS), AT3G49120/ATPCB/PERX34/PRX34/PRXCB (ROS/photoperiod_stress), AT4G11170/RMG1 (TIR-NLR), AT1G66090/TIR-NBS3/TN3 (TIR-NLR), AT4G14370 (TIR-NLR), AT5G41…	AT3G50950/ZAR1/RPP13L4 (CC-NLR), AT5G48620/RPP8L4 (CC-NLR), AT1G35710 (RLK), AT1G51805 (RLK), AT2G15080/AtRLP19 (RLP), AT4G16990/RLM3/TIR-NBS16/TN16 (TIR-NLR), AT4G16860/RPP4 (TIR-NLR), AT3G44480/COG1/RPP1 (TIR-NLR), AT3G44670/DM2H (TIR-NLR)	AT3G22600/LTPG5, AT5G13080/WRKY75, AT3G51660/MDL3, AT3G50930/BCS1/OM66, AT4G04490/CRK36, AT2G26560/PLA2A/PLP2, AT5G49520/WRKY48, AT4G25230/RIN2, AT4G20830/ATBBE19/ATBBE20/OGOX1, AT5G47070/PBL19, AT1G59124, AT1G58807, AT2G23320/WRKY15, AT3G52400/SYP122, AT3G59660/BAGP1, AT3G28930/AIG2/AIG2A, AT1G45145/TRX5, AT1G19670/CORI1	AT4G14400/ACD6/DEG16	CNMF02	INFECTED_CNMF03
full	cluster_l1	C24	C24	FALSE	FALSE			phloem			companion cells	control	T24	companion cell	AT5G63850, AT5G64240, AT1G12880, AT3G25570, AT5G27690, AT4G00780, AT5G57350, AT1G22710, AT4G24450, AT2G16740, AT3G58720, AT3G61210, AT2G32870		AT1G77990/AST56/SULTR2;2 (bundle sheath/marker), AT1G22710/SUC2/SUT1 (phloem;companion cell/marker), AT1G79430/APL/WDY/WOODY (phloem;companion cell/marker), AT5G57350/AHA3/HA3 (phloem;companion cell/marker), AT5G06850/FTIP1/MCTP1 (phloem;companion cell/marker)	.	AT4G38740/ROC1 (Mitosis/useful)	.	.	AT5G46330/FLS2/MPL12.8 (positive_regulator)	.	AT4G16890/BAL/BALL/SNC1 (positive_regulator)	.	.	AT5G44870/LAZ5/TTR1 (positive_regulator)	.	AT5G43470/HRT/RCY1/RPP8 (positive_regulator)	AT2G04880/WRKY1/ZAP1 (UP)	.	.	.	AT3G45140/LOX2 (UP)	AT1G55020/LOX1 (UP)	AT1G80840/WRKY40 (UP)	.	.	.	.	.	AT5G49660/CEPR1, AT2G23950, AT1G55020/LOX1, AT5G63710, AT1G67720, AT2G20850/SRF1, AT3G25560/NIK2, AT2G15880/PEX3, AT2G04880/WRKY1/ZAP1, AT4G13340/LRX3	AT2G15042, AT5G46330/FLS2/MPL12.8, AT4G14400/ACD6/DEG16, AT5G43470/HRT/RCY1/RPP8, AT1G58602/RPP7, AT2G15080/AtRLP19, AT4G08850/MIK2, AT4G16860/RPP4, AT3G45140/LOX2, AT4G16990/RLM3/TIR-NBS16/TN16, AT1G35710, AT4G16890/BAL/BALL/SNC1, AT1G33600, AT5G41750, AT5G40170/AtRLP54, AT5G48620/RPP8L4, AT4G19520, AT5G44870/LAZ5/TTR1, AT3G51660/MDL3, AT1G80840/WRKY40, AT1G56510/ADR2/WRR4/WRR4A, AT1G31540	AT5G49660/CEPR1 (RLK), AT2G23950 (RLK), AT5G63710 (RLK), AT1G67720 (RLK), AT2G20850/SRF1 (RLK), AT3G25560/NIK2 (RLK), AT2G15880/PEX3 (RLP), AT4G13340/LRX3 (RLP), AT1G55020/LOX1 (stomatal_closure)	AT5G43470/HRT/RCY1/RPP8 (CC-NLR), AT1G58602/RPP7 (CC-NLR), AT5G48620/RPP8L4 (CC-NLR), AT5G46330/FLS2/MPL12.8 (RLK), AT4G08850/MIK2 (RLK), AT1G35710 (RLK), AT2G15042 (RLP), AT2G15080/AtRLP19 (RLP), AT1G33600 (RLP), AT5G40170/AtRLP54 (RLP), AT4G16860/RPP4 (TIR-NLR), AT4G16990/RLM3/TIR-NBS16/TN16 (TIR-NLR), AT4G16890/BAL/BALL/SNC1 (TIR-NLR), AT5G41750 (TIR-NLR), AT4G19520 (TIR-NLR), AT5G44870/LAZ5/T…	.	AT4G14400/ACD6/DEG16, AT3G51660/MDL3	CNMF07	INFECTED_CNMF08
full	cluster_l2	C01, C02	C02	FALSE	FALSE			mesophyll	control		mesophyll	control	T0	leaf mesophyll	AT5G16030, AT4G13575 (poorly expressed in infected cells), AT1G68520 (expressed a bit in other clusters e.g. C08), AT4G14400		AT1G67090/RBCS1A (leaf epidermis;leaf pavement cell/marker), AT2G05100/LHCB2/LHCB2.1 (leaf mesophyll/marker), AT1G15820/CP24/LHCB6 (leaf mesophyll/marker), AT1G29910/AB180/CAB3/LHCB1.2 (leaf mesophyll/marker)	.	AT1G74470 (Mitosis/useful)	AT1G17420/LOX3 (S Phase/useful)	AT3G44480/COG1/RPP1 (UP), AT5G46330/FLS2/MPL12.8 (positive_regulator)	AT3G26830/CYP71B15/PAD3 (UP)	AT3G46530/RPP11/RPP13 (positive_regulator), AT4G16890/BAL/BALL/SNC1 (positive_regulator), AT3G44480/COG1/RPP1 (positive_regulator), AT5G66900/NRG1.1/NRG1A (positive_regulator)	.	.	.	.	AT5G43470/HRT/RCY1/RPP8 (positive_regulator)	AT2G13790/BAK7/BKK1/SERK4 (positive_regulator)	.	.	.	.	AT3G26830/CYP71B15/PAD3 (UP), AT2G30770/CYP71A13 (UP), AT3G45140/LOX2 (UP), AT2G38470/WRKY33 (UP)	AT1G08550/AVDE1/NPQ1 (negative_regulator)	AT1G15520/ABCG40/PDR12 (UP), AT1G80840/WRKY40 (UP), AT4G31800/WRKY18 (UP)	.	.	AT3G49120/ATPCB/PERX34/PRX34/PRXCB (UP)	.	.	AT4G16860/RPP4, AT1G75380/BBD1, AT4G14400/ACD6/DEG16, AT4G16990/RLM3/TIR-NBS16/TN16, AT4G37930/SHM1/SHMT1/STM, AT4G16950/RPP5, AT3G16770/EBP/ERF72/RAP2.3, AT1G63880/RLM1B, AT1G69550, AT4G19530, AT5G48620/RPP8L4, AT3G48990/AAE3, AT1G49750, AT3G44670/DM2H, AT2G15080/AtRLP19, AT3G46530/RPP11/RPP13, AT1G35710, AT4G16890/BAL/BALL/SNC1, AT5G43470/HRT/RCY1/RPP8, AT5G24530/DMR6, AT5G45510, AT2G15880/PEX3…	AT1G15520/ABCG40/PDR12, AT4G20830/ATBBE19/ATBBE20/OGOX1, AT3G49120/ATPCB/PERX34/PRX34/PRXCB, AT3G26830/CYP71B15/PAD3, AT1G74360/GRACE/NILR1, AT5G13080/WRKY75, AT1G80840/WRKY40, AT2G30770/CYP71A13, AT3G45140/LOX2, AT4G14370, AT3G51660/MDL3, AT1G56140, AT1G19670/CORI1, AT2G38470/WRKY33, AT2G23320/WRKY15, AT2G13790/BAK7/BKK1/SERK4, AT2G26560/PLA2A/PLP2, AT5G41750, AT3G28930/AIG2/AIG2A, AT1G09970/LRR…	AT5G48620/RPP8L4 (CC-NLR), AT3G46530/RPP11/RPP13 (CC-NLR), AT5G43470/HRT/RCY1/RPP8 (CC-NLR), AT5G66900/NRG1.1/NRG1A (CCR-NLR), AT3G48990/AAE3 (OAC detox), AT1G35710 (RLK), AT5G46330/FLS2/MPL12.8 (RLK), AT1G49750 (RLP), AT2G15080/AtRLP19 (RLP), AT2G15880/PEX3 (RLP), AT4G16860/RPP4 (TIR-NLR), AT4G16990/RLM3/TIR-NBS16/TN16 (TIR-NLR), AT4G16950/RPP5 (TIR-NLR), AT1G63880/RLM1B (TIR-NLR), AT1G69550 (TI…	AT1G74360/GRACE/NILR1 (RLK), AT1G56140 (RLK), AT2G13790/BAK7/BKK1/SERK4 (RLK), AT1G09970/LRR XI-23 (RLK), AT1G53430 (RLK), AT1G33600 (RLP), AT2G15042 (RLP), AT3G49120/ATPCB/PERX34/PRX34/PRXCB (ROS/photoperiod_stress), AT3G50480/HR4 (RPW8), AT4G14370 (TIR-NLR), AT5G41750 (TIR-NLR)	AT1G75380/BBD1, AT4G14400/ACD6/DEG16, AT4G37930/SHM1/SHMT1/STM, AT3G16770/EBP/ERF72/RAP2.3, AT5G24530/DMR6, AT5G45510, AT1G32540/LOL1	AT4G20830/ATBBE19/ATBBE20/OGOX1, AT5G13080/WRKY75, AT3G51660/MDL3, AT1G19670/CORI1, AT2G23320/WRKY15, AT2G26560/PLA2A/PLP2, AT3G28930/AIG2/AIG2A, AT3G59660/BAGP1	CNMF06, CNMF03	INFECTED_CNMF09
full	cluster_l2	C01, C05	C05	MAYBE	FALSE	infected	40hpi		DC3000			periphery	T24	unknown	AT1G15520 (poor, also in other infected clusters), AT2G26560 (poor)		.	.	.	AT1G17420/LOX3 (S Phase/useful)	.	AT5G46330/FLS2/MPL12.8 (positive_regulator)	.	AT1G58848/RF9 (positive_regulator)	.	.	.	.	AT2G13790/BAK7/BKK1/SERK4 (positive_regulator), AT5G43470/HRT/RCY1/RPP8 (positive_regulator)	.	.	.	.	AT3G45140/LOX2 (UP), AT2G38470/WRKY33 (UP)	.	AT4G31800/WRKY18 (UP)	.	.	.	.	.	.	AT1G35710, AT1G58602/RPP7, AT2G15042, AT4G14400/ACD6/DEG16, AT4G16860/RPP4, AT3G45140/LOX2, AT4G19520, AT2G13790/BAK7/BKK1/SERK4, AT5G48620/RPP8L4, AT1G63860, AT2G15080/AtRLP19, AT4G20830/ATBBE19/ATBBE20/OGOX1, AT1G33600, AT1G31540, AT5G40170/AtRLP54, AT3G50950/ZAR1/RPP13L4, AT3G51660/MDL3, AT1G74360/GRACE/NILR1, AT5G46330/FLS2/MPL12.8, AT1G58848/RF9, AT4G31800/WRKY18, AT5G43470/HRT/RCY1/RPP8, AT…	.	AT1G58602/RPP7 (CC-NLR), AT5G48620/RPP8L4 (CC-NLR), AT3G50950/ZAR1/RPP13L4 (CC-NLR), AT1G58848/RF9 (CC-NLR), AT5G43470/HRT/RCY1/RPP8 (CC-NLR), AT1G35710 (RLK), AT2G13790/BAK7/BKK1/SERK4 (RLK), AT1G74360/GRACE/NILR1 (RLK), AT5G46330/FLS2/MPL12.8 (RLK), AT1G51805 (RLK), AT1G09970/LRR XI-23 (RLK), AT2G15042 (RLP), AT2G15080/AtRLP19 (RLP), AT1G33600 (RLP), AT5G40170/AtRLP54 (RLP), AT4G16860/RPP4 (TIR…	.	AT4G14400/ACD6/DEG16, AT4G20830/ATBBE19/ATBBE20/OGOX1, AT3G51660/MDL3, AT5G45510	CNMF03	INFECTED_CNMF09
full	cluster_l2	C01, C13	C13	FALSE	FALSE	infected	24hpi	mesophyll	control	G2M	bundle sheath,procambium	control	T0	bundle sheath	AT5G23010, AT5G61420, AT3G02020, AT4G12030, AT3G19710, AT5G07690 (mainly expressed in control), AT4G39940 (expressed in most of infected clusters)		AT1G52190/NPF1.2/NRT1.11 (phloem/marker)	.	.	AT1G17420/LOX3 (S Phase/useful)	.	AT3G26830/CYP71B15/PAD3 (UP)	.	.	AT5G61420/HAG1/MYB28/PMG1 (UP)	.	AT5G44870/LAZ5/TTR1 (positive_regulator)	.	AT2G13790/BAK7/BKK1/SERK4 (positive_regulator)	.	.	.	.	AT3G45140/LOX2 (UP), AT3G26830/CYP71B15/PAD3 (UP), AT2G30770/CYP71A13 (UP), AT2G38470/WRKY33 (UP)	.	AT1G15520/ABCG40/PDR12 (UP), AT1G80840/WRKY40 (UP)	.	.	AT3G49120/ATPCB/PERX34/PRX34/PRXCB (UP)	.	.	AT5G61420/HAG1/MYB28/PMG1, AT5G40910, AT3G53420/PIP2A/PIP2;1	AT3G45140/LOX2, AT1G74360/GRACE/NILR1, AT3G50480/HR4, AT2G15042, AT4G14400/ACD6/DEG16, AT3G26830/CYP71B15/PAD3, AT1G33600, AT1G15520/ABCG40/PDR12, AT3G51660/MDL3, AT2G30770/CYP71A13, AT1G35710, AT1G19670/CORI1, AT4G20830/ATBBE19/ATBBE20/OGOX1, AT1G80840/WRKY40, AT5G13080/WRKY75, AT1G58602/RPP7, AT4G19520, AT1G51805, AT3G49120/ATPCB/PERX34/PRX34/PRXCB, AT5G45510, AT2G38470/WRKY33, AT2G13790/BAK7/B…	AT5G40910 (TIR-NLR), AT3G53420/PIP2A/PIP2;1 (stomatal_closure)	AT1G58602/RPP7 (CC-NLR), AT1G74360/GRACE/NILR1 (RLK), AT1G35710 (RLK), AT1G51805 (RLK), AT2G13790/BAK7/BKK1/SERK4 (RLK), AT1G09970/LRR XI-23 (RLK), AT4G08850/MIK2 (RLK), AT2G15042 (RLP), AT1G33600 (RLP), AT5G21090/LRR1 (RLP), AT2G15080/AtRLP19 (RLP), AT3G49120/ATPCB/PERX34/PRX34/PRXCB (ROS/photoperiod_stress), AT3G50480/HR4 (RPW8), AT4G19520 (TIR-NLR), AT4G16990/RLM3/TIR-NBS16/TN16 (TIR-NLR), AT5…	.	AT4G14400/ACD6/DEG16, AT3G51660/MDL3, AT1G19670/CORI1, AT4G20830/ATBBE19/ATBBE20/OGOX1, AT5G13080/WRKY75, AT5G45510, AT3G28930/AIG2/AIG2A, AT2G23320/WRKY15	CNMF03	INFECTED_CNMF09
full	cluster_l2	C01, C14	C14	FALSE	FALSE	infected			DC3000	G2M,G1	mesophyll	control	T24	leaf mesophyll	AT1G35710 (quite different between infected and non-infected cells), AT1G66880 (quite different between infected and non-infected cells)		.	.	.	.	AT3G45640/MPK3 (UP), AT3G44480/COG1/RPP1 (UP), AT1G21250/PRO25/WAK1 (positive_regulator)	.	AT4G33300/ADR1-L1 (positive_regulator), AT3G44480/COG1/RPP1 (positive_regulator), AT4G16890/BAL/BALL/SNC1 (positive_regulator)	.	AT4G12720/GFG1/NUDT7 (negative_regulator)	AT4G12720/GFG1/NUDT7 (negative_regulator)	.	AT2G13790/BAK7/BKK1/SERK4 (positive_regulator)	.	.	.	AT3G45640/MPK3 (positive_regulator)	AT2G38470/WRKY33 (UP)	AT3G45140/LOX2 (UP), AT2G30770/CYP71A13 (UP)	AT1G80840/WRKY40 (UP)	.	.	AT5G47910/DELT1/RBOHD (UP)	.	.	.	AT5G41750, AT2G38470/WRKY33, AT1G51790, AT1G72910, AT1G35710, AT4G12720/GFG1/NUDT7, AT3G51660/MDL3, AT1G72900, AT2G14560/LURP1, AT4G08850/MIK2, AT1G56140, AT3G45640/MPK3, AT2G26560/PLA2A/PLP2, AT4G16860/RPP4, AT4G19520, AT3G59660/BAGP1, AT1G21250/PRO25/WAK1, AT1G51270, AT1G53440, AT4G33300/ADR1-L1, AT4G16950/RPP5, AT3G04210/TN13, AT3G44480/COG1/RPP1, AT3G50480/HR4, AT5G47910/DELT1/RBOHD, AT1G6388…	AT3G53420/PIP2A/PIP2;1, AT3G45140/LOX2, AT2G30770/CYP71A13	AT1G59620/CW9 (CC-NLR), AT1G58602/RPP7 (CC-NLR), AT4G33300/ADR1-L1 (CCR-NLR), AT1G51790 (RLK), AT1G35710 (RLK), AT4G08850/MIK2 (RLK), AT1G56140 (RLK), AT1G53440 (RLK), AT2G31880/SOBIR1 (RLK), AT2G13790/BAK7/BKK1/SERK4 (RLK), AT1G07650 (RLK), AT2G15042 (RLP), AT5G47910/DELT1/RBOHD (ROS), AT3G50480/HR4 (RPW8), AT5G41750 (TIR-NLR), AT1G72910 (TIR-NLR), AT1G72900 (TIR-NLR), AT4G16860/RPP4 (TIR-NLR), …	AT3G53420/PIP2A/PIP2;1 (stomatal_closure)	AT3G51660/MDL3, AT2G14560/LURP1, AT2G26560/PLA2A/PLP2, AT3G59660/BAGP1, AT2G37710/LECRK-IV.1, AT2G23320/WRKY15, AT4G14400/ACD6/DEG16, AT4G23570/SGT1A, AT3G28930/AIG2/AIG2A, AT5G24530/DMR6	.	CNMF04, CNMF03	INFECTED_CNMF04, INFECTED_CNMF09
full	cluster_l2	C01, C15	C15	FALSE	FALSE			mesophyll	control	S	mesophyll	control	T0	leaf mesophyll	AT1G20620 (poor, still expressed in some epidermal cells)		AT1G77990/AST56/SULTR2;2 (bundle sheath/marker), AT1G33240/AT-GTL1/GTL1 (leaf epidermis/useful)	.	.	AT1G17420/LOX3 (S Phase/useful)	.	AT3G26830/CYP71B15/PAD3 (UP)	AT3G46530/RPP11/RPP13 (positive_regulator)	.	.	.	.	AT5G43470/HRT/RCY1/RPP8 (positive_regulator)	AT2G13790/BAK7/BKK1/SERK4 (positive_regulator)	AT5G44420/LCR77/PDF1.2/PDF1.2A (non_responsive)	.	AT5G44420/LCR77/PDF1.2/PDF1.2A (UP)	AT5G44420/LCR77/PDF1.2/PDF1.2A (UP), AT1G06160/ERF59/ORA59 (UP), AT3G04720/HEL/HEVEIN-LIKE/PR-4/PR4 (UP)	AT3G26830/CYP71B15/PAD3 (UP), AT2G30770/CYP71A13 (UP), AT3G45140/LOX2 (UP), AT2G38470/WRKY33 (UP)	.	AT1G15520/ABCG40/PDR12 (UP), AT1G80840/WRKY40 (UP)	.	.	AT3G49120/ATPCB/PERX34/PRX34/PRXCB (UP)	.	.	AT5G46270, AT5G15410/CNGC2/DND1, AT5G44420/LCR77/PDF1.2/PDF1.2A, AT1G06160/ERF59/ORA59, AT4G19530, AT2G14560/LURP1, AT3G16770/EBP/ERF72/RAP2.3, AT5G32450/BPL4, AT1G75380/BBD1, AT4G14400/ACD6/DEG16, AT2G15080/AtRLP19, AT5G40910, AT3G04720/HEL/HEVEIN-LIKE/PR-4/PR4, AT5G48620/RPP8L4, AT1G63880/RLM1B, AT4G24230/ACBP3, AT3G46530/RPP11/RPP13, AT5G46490, AT5G43740, AT3G44670/DM2H, AT1G53440, AT4G16990/R…	AT3G26830/CYP71B15/PAD3, AT1G74360/GRACE/NILR1, AT4G20830/ATBBE19/ATBBE20/OGOX1, AT1G15520/ABCG40/PDR12, AT2G30770/CYP71A13, AT3G45140/LOX2, AT5G13080/WRKY75, AT3G51660/MDL3, AT1G80840/WRKY40, AT3G49120/ATPCB/PERX34/PRX34/PRXCB, AT5G41750, AT2G23320/WRKY15, AT2G13790/BAK7/BKK1/SERK4, AT3G50480/HR4, AT4G08850/MIK2, AT1G09970/LRR XI-23, AT2G38470/WRKY33, AT2G15042, AT1G33600	AT5G48620/RPP8L4 (CC-NLR), AT3G46530/RPP11/RPP13 (CC-NLR), AT5G43470/HRT/RCY1/RPP8 (CC-NLR), AT5G43740 (CC-NLR/CCR-NLR/CCG10-NLR), AT1G53440 (RLK), AT3G47570 (RLK), AT3G14840/LIK1 (RLK), AT2G15080/AtRLP19 (RLP), AT2G15880/PEX3 (RLP), AT5G46270 (TIR-NLR), AT4G19530 (TIR-NLR), AT5G40910 (TIR-NLR), AT1G63880/RLM1B (TIR-NLR), AT5G46490 (TIR-NLR), AT3G44670/DM2H (TIR-NLR), AT4G16990/RLM3/TIR-NBS16/TN1…	AT1G74360/GRACE/NILR1 (RLK), AT2G13790/BAK7/BKK1/SERK4 (RLK), AT4G08850/MIK2 (RLK), AT1G09970/LRR XI-23 (RLK), AT2G15042 (RLP), AT1G33600 (RLP), AT3G49120/ATPCB/PERX34/PRX34/PRXCB (ROS/photoperiod_stress), AT3G50480/HR4 (RPW8), AT5G41750 (TIR-NLR)	AT5G15410/CNGC2/DND1, AT2G14560/LURP1, AT3G16770/EBP/ERF72/RAP2.3, AT5G32450/BPL4, AT1G75380/BBD1, AT4G14400/ACD6/DEG16, AT4G24230/ACBP3	AT4G20830/ATBBE19/ATBBE20/OGOX1, AT5G13080/WRKY75, AT3G51660/MDL3, AT2G23320/WRKY15	CNMF03	INFECTED_CNMF09
full	cluster_l2	C01, C32	C32	FALSE	FALSE	infected	24hpi	mesophyll		G2M	mesophyll	control	T0	leaf mesophyll	AT1G35710 (clearer expression restriction in infected), AT1G66880, AT1G65790 (poor)		.	.	.	.	AT1G21250/PRO25/WAK1 (positive_regulator)	.	.	.	.	.	.	.	.	.	.	.	.	.	.	AT1G15520/ABCG40/PDR12 (UP)	.	.	.	.	.	AT3G11010/AtRLP34, AT1G35710, AT1G51800/IOS1, AT1G21250/PRO25/WAK1, AT5G24530/DMR6, AT4G14400/ACD6/DEG16, AT3G51660/MDL3, AT4G08850/MIK2, AT1G51270, AT2G31880/SOBIR1, AT5G48620/RPP8L4, AT2G15080/AtRLP19, AT3G50480/HR4, AT1G58602/RPP7, AT2G15042, AT4G16860/RPP4	AT1G15520/ABCG40/PDR12	AT5G48620/RPP8L4 (CC-NLR), AT1G58602/RPP7 (CC-NLR), AT1G35710 (RLK), AT1G51800/IOS1 (RLK), AT4G08850/MIK2 (RLK), AT2G31880/SOBIR1 (RLK), AT3G11010/AtRLP34 (RLP), AT2G15080/AtRLP19 (RLP), AT2G15042 (RLP), AT3G50480/HR4 (RPW8), AT4G16860/RPP4 (TIR-NLR), AT1G51270 (TX)	.	AT5G24530/DMR6, AT4G14400/ACD6/DEG16, AT3G51660/MDL3	.	CNMF04	INFECTED_CNMF04
full	cluster_l2	C03, C07	C07	TRUE	FALSE	infected	40hpi		DC3000	G1	mesophyll, bundle sheath	periphery	T24	leaf epidermis/leaf mesophyll	AT1G72520 (non-specific but up-regulated), AT1G61890, AT3G45140 (ok but overlaps with C12), AT1G17420 (poor), AT3G23250 (poor), AT3G44860 (poor), AT5G54170 (poor), AT3G25780 (poor)		.	AT1G15820/CP24/LHCB6 (leaf mesophyll/marker), AT2G05100/LHCB2/LHCB2.1 (leaf mesophyll/marker), AT1G29910/AB180/CAB3/LHCB1.2 (leaf mesophyll/marker)	AT1G17420/LOX3 (S Phase/useful)	.	AT3G44480/COG1/RPP1 (UP), AT1G73080/PEPR1 (positive_regulator)	.	AT1G58848/RF9 (positive_regulator), AT5G66900/NRG1.1/NRG1A (positive_regulator), AT3G44480/COG1/RPP1 (positive_regulator)	.	AT4G34410/ERF109/RRTF1 (negative_regulator), AT4G12720/GFG1/NUDT7 (negative_regulator)	AT4G12720/GFG1/NUDT7 (negative_regulator), AT5G44870/LAZ5/TTR1 (positive_regulator)	.	AT2G13790/BAK7/BKK1/SERK4 (positive_regulator), AT5G45110/NPR3 (positive_regulator)	.	AT5G45110/NPR3 (UP), AT1G28380/NSL1 (negative_regulator)	.	AT4G34410/ERF109/RRTF1 (UP)	AT3G45140/LOX2 (UP), AT2G38470/WRKY33 (UP), AT2G30770/CYP71A13 (UP), AT5G45110/NPR3 (positive_regulator), AT1G32640/JIN1/MYC2 (positive_regulator)	.	AT1G80840/WRKY40 (UP), AT4G31800/WRKY18 (UP), AT5G64750/ABR1/ERF111 (UP), AT1G32640/JIN1/MYC2 (UP)	AT1G15520/ABCG40/PDR12 (UP)	.	AT5G47910/DELT1/RBOHD (UP)	.	.	.	AT1G80840/WRKY40, AT1G73080/PEPR1, AT4G34410/ERF109/RRTF1, AT3G45140/LOX2, AT4G08870/ARGAH2, AT1G45145/TRX5, AT1G66090/TIR-NBS3/TN3, AT3G51660/MDL3, AT5G41740, AT1G51800/IOS1, AT5G41750, AT1G65390/PP2A5, AT2G32140, AT4G14370, AT5G42650/AOS, AT3G05370/AtRLP31, AT4G12720/GFG1/NUDT7, AT1G28380/NSL1, AT5G58120/DM10, AT4G31800/WRKY18, AT3G50950/ZAR1/RPP13L4, AT2G38470/WRKY33, AT1G63750, AT5G64750/ABR1…	AT4G14400/ACD6/DEG16, AT1G15520/ABCG40/PDR12, AT2G15080/AtRLP19, AT5G48620/RPP8L4, AT5G13080/WRKY75, AT4G16990/RLM3/TIR-NBS16/TN16	AT3G50950/ZAR1/RPP13L4 (CC-NLR), AT1G58848/RF9 (CC-NLR), AT5G66900/NRG1.1/NRG1A (CCR-NLR), AT1G73080/PEPR1 (RLK), AT1G51800/IOS1 (RLK), AT1G51805 (RLK), AT2G13790/BAK7/BKK1/SERK4 (RLK), AT1G74360/GRACE/NILR1 (RLK), AT3G47570 (RLK), AT1G09970/LRR XI-23 (RLK), AT1G56140 (RLK), AT5G25930/HSL3/NUT (RLK), AT5G49760 (RLK), AT5G01950 (RLK), AT3G05370/AtRLP31 (RLP), AT5G40170/AtRLP54 (RLP), AT1G33600 (RL…	AT5G48620/RPP8L4 (CC-NLR), AT2G15080/AtRLP19 (RLP), AT4G16990/RLM3/TIR-NBS16/TN16 (TIR-NLR)	AT4G08870/ARGAH2, AT1G45145/TRX5, AT3G51660/MDL3, AT5G42650/AOS, AT4G20830/ATBBE19/ATBBE20/OGOX1, AT5G49520/WRKY48, AT2G38870, AT1G29690/CAD1/NSL2, AT3G52400/SYP122, AT1G19670/CORI1, AT2G22300/CAMTA3/SR1, AT4G31550/WRKY11, AT2G23320/WRKY15, AT1G59124, AT1G58807, AT3G28930/AIG2/AIG2A, AT3G59660/BAGP1	AT4G14400/ACD6/DEG16, AT5G13080/WRKY75	CNMF01	INFECTED_CNMF04, INFECTED_CNMF06
full	cluster_l2	C03, C25	C25	MAYBE	FALSE	infected	40hpi		DC3000	G1	mesophyll	periphery	T24	leaf epidermis/leaf mesophyll	AT1G05675 (also in C16 and to lesser extent C05, C37, and C07), AT1G56250 (also in C05, C37, and C07)		.	AT2G05100/LHCB2/LHCB2.1 (leaf mesophyll/marker), AT1G15820/CP24/LHCB6 (leaf mesophyll/marker), AT1G29910/AB180/CAB3/LHCB1.2 (leaf mesophyll/marker)	.	.	AT3G26830/CYP71B15/PAD3 (UP), AT3G21630/CERK1/LYK1 (UP), AT2G39660/BIK1 (UP), AT1G73080/PEPR1 (positive_regulator)	.	AT1G58848/RF9 (positive_regulator)	.	.	AT5G44870/LAZ5/TTR1 (positive_regulator)	.	AT2G13790/BAK7/BKK1/SERK4 (positive_regulator)	.	AT1G28380/NSL1 (negative_regulator), AT3G15210/ATERF-4/ERF4/RAP2.5 (non_responsive), AT2G39660/BIK1 (positive_regulator)	.	AT3G15210/ATERF-4/ERF4/RAP2.5 (UP)	AT3G26830/CYP71B15/PAD3 (UP), AT2G38470/WRKY33 (UP), AT2G30770/CYP71A13 (UP), AT3G15210/ATERF-4/ERF4/RAP2.5 (UP)	.	AT1G15520/ABCG40/PDR12 (UP), AT1G80840/WRKY40 (UP)	.	.	AT3G49110/ATPCA/PRX33/PRXCA (UP), AT5G47910/DELT1/RBOHD (UP), AT3G49120/ATPCB/PERX34/PRX34/PRXCB (UP)	.	.	.	AT3G49110/ATPCA/PRX33/PRXCA, AT3G26830/CYP71B15/PAD3, AT5G47910/DELT1/RBOHD, AT3G49120/ATPCB/PERX34/PRX34/PRXCB, AT5G22690, AT4G31550/WRKY11, AT2G26560/PLA2A/PLP2, AT1G33590, AT5G65600/LECRK-IX.2, AT2G38470/WRKY33, AT5G49760, AT1G56140, AT1G65390/PP2A5, AT3G28930/AIG2/AIG2A, AT1G59124, AT1G58807, AT1G15520/ABCG40/PDR12, AT4G20830/ATBBE19/ATBBE20/OGOX1, AT2G15042, AT1G19670/CORI1, AT5G21090/LRR1, …	AT5G48620/RPP8L4, AT4G16990/RLM3/TIR-NBS16/TN16	AT1G58848/RF9 (CC-NLR), AT5G49760 (RLK), AT1G56140 (RLK), AT5G01950 (RLK), AT1G74360/GRACE/NILR1 (RLK), AT5G25930/HSL3/NUT (RLK), AT3G14840/LIK1 (RLK), AT1G53430 (RLK), AT1G51800/IOS1 (RLK), AT1G51890 (RLK), AT1G09970/LRR XI-23 (RLK), AT2G13790/BAK7/BKK1/SERK4 (RLK), AT1G73080/PEPR1 (RLK), AT1G33590 (RLP), AT2G15042 (RLP), AT5G21090/LRR1 (RLP), AT1G33600 (RLP), AT3G05370/AtRLP31 (RLP), AT5G40170/…	AT5G48620/RPP8L4 (CC-NLR), AT4G16990/RLM3/TIR-NBS16/TN16 (TIR-NLR)	AT4G31550/WRKY11, AT2G26560/PLA2A/PLP2, AT5G65600/LECRK-IX.2, AT3G28930/AIG2/AIG2A, AT1G59124, AT1G58807, AT4G20830/ATBBE19/ATBBE20/OGOX1, AT1G19670/CORI1, AT4G25230/RIN2, AT5G13080/WRKY75, AT1G45145/TRX5, AT3G59660/BAGP1, AT1G29690/CAD1/NSL2, AT3G52400/SYP122, AT2G23320/WRKY15, AT2G38870	.	CNMF01	INFECTED_CNMF02
full	cluster_l2	C03, C29	C29	FALSE	FALSE			epidermis		G1	epidermis	periphery	T24	leaf epidermis	AT1G66100, AT1G61120 (expression in many other clusters in infected cells), AT3G44860 (poor)		AT1G68530/CER6/CUT1/G2/KCS6/POP1 (leaf epidermis/marker)	AT1G15820/CP24/LHCB6 (leaf mesophyll/marker)	AT1G17420/LOX3 (S Phase/useful)	.	AT3G21630/CERK1/LYK1 (UP), AT1G73080/PEPR1 (positive_regulator), AT4G33430/BAK1/ELG/ELONGATED/RKS10/SERK3 (positive_regulator)	.	.	.	AT4G34410/ERF109/RRTF1 (negative_regulator), AT4G33430/BAK1/ELG/ELONGATED/RKS10/SERK3 (positive_regulator)	.	.	AT4G33430/BAK1/ELG/ELONGATED/RKS10/SERK3 (positive_regulator)	.	AT1G28380/NSL1 (negative_regulator), AT3G15210/ATERF-4/ERF4/RAP2.5 (non_responsive)	.	AT3G15210/ATERF-4/ERF4/RAP2.5 (UP), AT4G34410/ERF109/RRTF1 (UP)	AT3G15210/ATERF-4/ERF4/RAP2.5 (UP), AT2G38470/WRKY33 (UP), AT1G32640/JIN1/MYC2 (positive_regulator)	.	AT5G64750/ABR1/ERF111 (UP), AT4G31800/WRKY18 (UP), AT1G80840/WRKY40 (UP), AT1G32640/JIN1/MYC2 (UP)	.	.	AT3G49120/ATPCB/PERX34/PRX34/PRXCB (UP), AT4G33430/BAK1/ELG/ELONGATED/RKS10/SERK3 (positive_regulator)	.	.	.	AT5G64750/ABR1/ERF111, AT4G31800/WRKY18, AT4G20830/ATBBE19/ATBBE20/OGOX1, AT1G73080/PEPR1, AT4G08870/ARGAH2, AT1G33590, AT1G45145/TRX5, AT3G49120/ATPCB/PERX34/PRX34/PRXCB, AT3G15210/ATERF-4/ERF4/RAP2.5, AT2G38870, AT1G80840/WRKY40, AT1G33600, AT1G51805, AT1G19670/CORI1, AT5G01950, AT1G53430, AT1G66090/TIR-NBS3/TN3, AT2G15042, AT4G34410/ERF109/RRTF1, AT5G40170/AtRLP54, AT4G31550/WRKY11, AT1G09970/…	AT1G35710, AT4G16860/RPP4	AT1G73080/PEPR1 (RLK), AT1G51805 (RLK), AT5G01950 (RLK), AT1G53430 (RLK), AT1G09970/LRR XI-23 (RLK), AT4G39270 (RLK), AT1G56140 (RLK), AT4G33430/BAK1/ELG/ELONGATED/RKS10/SERK3 (RLK), AT5G25930/HSL3/NUT (RLK), AT1G74360/GRACE/NILR1 (RLK), AT1G33590 (RLP), AT1G33600 (RLP), AT2G15042 (RLP), AT5G40170/AtRLP54 (RLP), AT5G21090/LRR1 (RLP), AT3G49120/ATPCB/PERX34/PRX34/PRXCB (ROS/photoperiod_stress), AT…	AT1G35710 (RLK), AT4G16860/RPP4 (TIR-NLR)	AT4G20830/ATBBE19/ATBBE20/OGOX1, AT4G08870/ARGAH2, AT1G45145/TRX5, AT2G38870, AT1G19670/CORI1, AT4G31550/WRKY11, AT1G29690/CAD1/NSL2, AT2G23320/WRKY15, AT3G28930/AIG2/AIG2A, AT5G42650/AOS	.	CNMF01	INFECTED_CNMF02, INFECTED_CNMF09
full	cluster_l2	C03, C35	C35	TRUE	FALSE	infected	40hpi		DC3000	G1	hydathode	periphery,centre	T24	leaf epidermis/leaf mesophyll	AT3G53260, AT2G39200, AT3G23250 (also in C03), AT1G51680 (also in C03), AT2G02010		AT3G54420/ATCHITIV/CHIV/EP3 (hydathode/marker)	AT2G05100/LHCB2/LHCB2.1 (leaf mesophyll/marker)	AT1G52760/AtMAGL3/CSE/LysoPL2 (S Phase/useful), AT5G54160/AtCOMT/COMT1/OMT1/OMT3 (S Phase/useful)	.	AT2G19190/FRK1/SIRK (UP), AT4G11170/RMG1 (UP), AT2G39660/BIK1 (UP), AT5G26920/CBP60g (UP), AT3G21630/CERK1/LYK1 (UP), AT3G26830/CYP71B15/PAD3 (UP), AT1G73080/PEPR1 (positive_regulator)	.	AT1G58848/RF9 (positive_regulator)	.	.	.	.	AT5G13190/GILP (negative_regulator), AT2G13790/BAK7/BKK1/SERK4 (positive_regulator)	.	AT1G28380/NSL1 (negative_regulator), AT2G39660/BIK1 (positive_regulator), AT5G26920/CBP60g (positive_regulator)	.	.	AT2G30770/CYP71A13 (UP), AT2G38470/WRKY33 (UP), AT3G26830/CYP71B15/PAD3 (UP)	.	AT2G19190/FRK1/SIRK (DOWN), AT1G15520/ABCG40/PDR12 (UP), AT1G80840/WRKY40 (UP)	.	.	AT1G64060/RBOHAP108/RBOHF (UP), AT5G47910/DELT1/RBOHD (UP)	.	.	.	AT5G61890/ERF114, AT2G39200/MLO12, AT1G50180, AT2G38870, AT4G18170/WRKY28, AT1G51800/IOS1, AT1G64060/RBOHAP108/RBOHF, AT5G49520/WRKY48, AT2G24570/WRKY17, AT3G07390/AIR12, AT2G19190/FRK1/SIRK, AT4G11170/RMG1, AT5G64905/PROPEP3, AT2G33170, AT5G44910, AT4G31550/WRKY11, AT1G74360/GRACE/NILR1, AT1G66090/TIR-NBS3/TN3, AT1G51890, AT4G20830/ATBBE19/ATBBE20/OGOX1, AT3G04220, AT2G39660/BIK1, AT1G63750, AT5…	.	AT1G50180 (CC-NLR), AT1G58848/RF9 (CC-NLR), AT5G64905/PROPEP3 (DAMP), AT1G51800/IOS1 (RLK), AT2G19190/FRK1/SIRK (RLK), AT2G33170 (RLK), AT1G74360/GRACE/NILR1 (RLK), AT1G51890 (RLK), AT1G73080/PEPR1 (RLK), AT2G13790/BAK7/BKK1/SERK4 (RLK), AT1G56140 (RLK), AT5G25930/HSL3/NUT (RLK), AT5G21090/LRR1 (RLP), AT1G64060/RBOHAP108/RBOHF (ROS), AT5G47910/DELT1/RBOHD (ROS), AT4G11170/RMG1 (TIR-NLR), AT1G6609…	.	AT5G61890/ERF114, AT2G39200/MLO12, AT2G38870, AT4G18170/WRKY28, AT5G49520/WRKY48, AT2G24570/WRKY17, AT3G07390/AIR12, AT4G31550/WRKY11, AT4G20830/ATBBE19/ATBBE20/OGOX1, AT3G52400/SYP122, AT4G04490/CRK36, AT3G59660/BAGP1, AT3G51660/MDL3	.	CNMF01	INFECTED_CNMF04
full	cluster_l3	C01, C02, C10	C10	FALSE	FALSE			mesophyll	control		mesophyll	control	T0	leaf mesophyll	AT5G14740 (best), AT1G68520 (similar to AT5G14740)		AT1G33240/AT-GTL1/GTL1 (leaf epidermis/useful), AT1G67090/RBCS1A (leaf epidermis;leaf pavement cell/marker), AT2G05100/LHCB2/LHCB2.1 (leaf mesophyll/marker), AT1G15820/CP24/LHCB6 (leaf mesophyll/marker), AT1G29910/AB180/CAB3/LHCB1.2 (leaf mesophyll/marker)	.	AT1G74470 (Mitosis/useful)	AT1G17420/LOX3 (S Phase/useful)	AT3G44480/COG1/RPP1 (UP)	AT3G26830/CYP71B15/PAD3 (UP)	AT3G46530/RPP11/RPP13 (positive_regulator), AT4G16890/BAL/BALL/SNC1 (positive_regulator), AT3G44480/COG1/RPP1 (positive_regulator), AT5G66900/NRG1.1/NRG1A (positive_regulator)	.	.	.	.	AT5G43470/HRT/RCY1/RPP8 (positive_regulator)	AT2G13790/BAK7/BKK1/SERK4 (positive_regulator)	.	.	.	.	AT2G30770/CYP71A13 (UP), AT3G26830/CYP71B15/PAD3 (UP), AT2G38470/WRKY33 (UP)	AT1G08550/AVDE1/NPQ1 (negative_regulator)	AT1G15520/ABCG40/PDR12 (UP), AT1G80840/WRKY40 (UP)	.	.	AT3G49120/ATPCB/PERX34/PRX34/PRXCB (UP)	.	.	AT4G16860/RPP4, AT1G75380/BBD1, AT4G37930/SHM1/SHMT1/STM, AT1G63360, AT4G16990/RLM3/TIR-NBS16/TN16, AT4G16950/RPP5, AT3G46530/RPP11/RPP13, AT4G19530, AT1G69550, AT4G14400/ACD6/DEG16, AT1G63880/RLM1B, AT5G48620/RPP8L4, AT4G16890/BAL/BALL/SNC1, AT3G44670/DM2H, AT5G43470/HRT/RCY1/RPP8, AT5G43740, AT3G44480/COG1/RPP1, AT3G16770/EBP/ERF72/RAP2.3, AT5G45510, AT3G48990/AAE3, AT2G15080/AtRLP19, AT5G38850…	AT4G20830/ATBBE19/ATBBE20/OGOX1, AT1G15520/ABCG40/PDR12, AT3G49120/ATPCB/PERX34/PRX34/PRXCB, AT1G74360/GRACE/NILR1, AT2G30770/CYP71A13, AT5G13080/WRKY75, AT3G26830/CYP71B15/PAD3, AT2G15042, AT1G80840/WRKY40, AT3G51660/MDL3, AT1G19670/CORI1, AT1G09970/LRR XI-23, AT2G26560/PLA2A/PLP2, AT3G28930/AIG2/AIG2A, AT2G38470/WRKY33, AT2G23320/WRKY15, AT5G41750, AT2G13790/BAK7/BKK1/SERK4, AT3G59660/BAGP1, AT…	AT1G63360 (CC-NLR), AT3G46530/RPP11/RPP13 (CC-NLR), AT5G48620/RPP8L4 (CC-NLR), AT5G43470/HRT/RCY1/RPP8 (CC-NLR), AT5G43740 (CC-NLR/CCR-NLR/CCG10-NLR), AT5G66900/NRG1.1/NRG1A (CCR-NLR), AT3G48990/AAE3 (OAC detox), AT2G15080/AtRLP19 (RLP), AT4G16860/RPP4 (TIR-NLR), AT4G16990/RLM3/TIR-NBS16/TN16 (TIR-NLR), AT4G16950/RPP5 (TIR-NLR), AT4G19530 (TIR-NLR), AT1G69550 (TIR-NLR), AT1G63880/RLM1B (TIR-NLR),…	AT1G74360/GRACE/NILR1 (RLK), AT1G09970/LRR XI-23 (RLK), AT2G13790/BAK7/BKK1/SERK4 (RLK), AT1G53430 (RLK), AT2G15042 (RLP), AT3G49120/ATPCB/PERX34/PRX34/PRXCB (ROS/photoperiod_stress), AT3G50480/HR4 (RPW8), AT5G41750 (TIR-NLR)	AT1G75380/BBD1, AT4G37930/SHM1/SHMT1/STM, AT4G14400/ACD6/DEG16, AT3G16770/EBP/ERF72/RAP2.3, AT5G45510, AT1G59124, AT1G58807	AT4G20830/ATBBE19/ATBBE20/OGOX1, AT5G13080/WRKY75, AT3G51660/MDL3, AT1G19670/CORI1, AT2G26560/PLA2A/PLP2, AT3G28930/AIG2/AIG2A, AT2G23320/WRKY15, AT3G59660/BAGP1	CNMF03, CNMF06	INFECTED_CNMF09
full	cluster_l3	C01, C02, C18	C18	FALSE	FALSE			mesophyll	control		mesophyll	control	T0	leaf mesophyll	AT5G16560 (poor, also in epidermis, poorly expressed in infected cells), AT1G20620 (poor, also expressed in C15 but higher expressed separates from some other mesophyll clusters)		AT2G45190/AFO/FIL/YAB1/YABBY1 (leaf epidermis/useful), AT1G33240/AT-GTL1/GTL1 (leaf epidermis/useful), AT1G67090/RBCS1A (leaf epidermis;leaf pavement cell/marker), AT2G05100/LHCB2/LHCB2.1 (leaf mesophyll/marker), AT1G15820/CP24/LHCB6 (leaf mesophyll/marker), AT1G29910/AB180/CAB3/LHCB1.2 (leaf mesophyll/marker), AT2G45190/AFO/FIL/YAB1/YABBY1 (leaf mesophyll;spongy mesophyll/marker)	.	AT1G74470 (Mitosis/useful), AT1G33990/MES14 (S Phase/useful), AT5G64410/OPT4 (S Phase/useful)	.	AT1G21250/PRO25/WAK1 (positive_regulator), AT5G46330/FLS2/MPL12.8 (positive_regulator)	.	AT4G16890/BAL/BALL/SNC1 (positive_regulator), AT3G46530/RPP11/RPP13 (positive_regulator)	.	.	.	.	AT5G54250/CNGC4/DEFENSE/DND2/HLM1 (UP), AT5G43470/HRT/RCY1/RPP8 (positive_regulator)	.	AT3G56400/WRKY70 (UP)	.	.	AT3G56400/WRKY70 (DOWN)	AT2G38470/WRKY33 (UP)	.	AT1G15520/ABCG40/PDR12 (UP), AT1G80840/WRKY40 (UP)	.	.	AT3G49120/ATPCB/PERX34/PRX34/PRXCB (UP)	.	.	AT1G75380/BBD1, AT5G24530/DMR6, AT1G35710, AT4G14400/ACD6/DEG16, AT4G16860/RPP4, AT4G19530, AT3G16770/EBP/ERF72/RAP2.3, AT1G69550, AT3G56400/WRKY70, AT2G15080/AtRLP19, AT1G49750, AT2G15880/PEX3, AT4G23600/CORI3, AT1G63880/RLM1B, AT4G16990/RLM3/TIR-NBS16/TN16, AT5G48620/RPP8L4, AT4G13810/RLP47, AT5G46490, AT3G44670/DM2H, AT1G21250/PRO25/WAK1, AT3G01310/VIH2/VIP1, AT4G16890/BAL/BALL/SNC1, AT2G14080…	AT1G15520/ABCG40/PDR12, AT3G49120/ATPCB/PERX34/PRX34/PRXCB, AT1G80840/WRKY40, AT2G38470/WRKY33	AT5G48620/RPP8L4 (CC-NLR), AT1G10920/LOV1 (CC-NLR), AT5G43470/HRT/RCY1/RPP8 (CC-NLR), AT3G46530/RPP11/RPP13 (CC-NLR), AT3G48990/AAE3 (OAC detox), AT1G35710 (RLK), AT5G46330/FLS2/MPL12.8 (RLK), AT1G07650 (RLK), AT2G15080/AtRLP19 (RLP), AT1G49750 (RLP), AT2G15880/PEX3 (RLP), AT4G13810/RLP47 (RLP), AT4G16860/RPP4 (TIR-NLR), AT4G19530 (TIR-NLR), AT1G69550 (TIR-NLR), AT1G63880/RLM1B (TIR-NLR), AT4G169…	AT3G49120/ATPCB/PERX34/PRX34/PRXCB (ROS/photoperiod_stress)	AT1G75380/BBD1, AT5G24530/DMR6, AT4G14400/ACD6/DEG16, AT3G16770/EBP/ERF72/RAP2.3, AT4G23600/CORI3, AT3G01310/VIH2/VIP1, AT1G32540/LOL1, AT5G45510, AT4G23570/SGT1A	.	CNMF06, CNMF04, CNMF03	INFECTED_CNMF09
full	cluster_l3	C01, C02, C28	C28	FALSE	TRUE			mesophyll	control		mesophyll	control	T0	leaf mesophyll	AT2G05380 (poor), AT4G14400 (poor)		AT1G67090/RBCS1A (leaf epidermis;leaf pavement cell/marker), AT2G05100/LHCB2/LHCB2.1 (leaf mesophyll/marker), AT1G29910/AB180/CAB3/LHCB1.2 (leaf mesophyll/marker), AT1G15820/CP24/LHCB6 (leaf mesophyll/marker)	.	AT5G64410/OPT4 (S Phase/useful), AT1G74470 (Mitosis/useful)	.	AT1G21250/PRO25/WAK1 (positive_regulator), AT5G46330/FLS2/MPL12.8 (positive_regulator)	.	AT4G33300/ADR1-L1 (positive_regulator)	.	.	.	.	AT5G43470/HRT/RCY1/RPP8 (positive_regulator)	.	.	.	.	.	.	.	AT1G15520/ABCG40/PDR12 (UP), AT1G80840/WRKY40 (UP)	.	.	AT3G49120/ATPCB/PERX34/PRX34/PRXCB (UP)	.	.	AT4G14400/ACD6/DEG16, AT4G13810/RLP47, AT4G16860/RPP4, AT1G21250/PRO25/WAK1, AT5G36930, AT1G35710, AT1G29720/RFK1, AT4G19530, AT1G61190, AT2G15880/PEX3, AT5G45510, AT2G15080/AtRLP19, AT5G43470/HRT/RCY1/RPP8, AT1G75380/BBD1, AT5G46330/FLS2/MPL12.8, AT1G49750, AT5G48620/RPP8L4, AT1G51270, AT3G51660/MDL3, AT1G63880/RLM1B, AT1G63860, AT3G48990/AAE3, AT3G50950/ZAR1/RPP13L4, AT5G46450, AT1G10920/LOV1, …	AT1G15520/ABCG40/PDR12, AT3G49120/ATPCB/PERX34/PRX34/PRXCB, AT1G80840/WRKY40	AT1G61190 (CC-NLR), AT5G43470/HRT/RCY1/RPP8 (CC-NLR), AT5G48620/RPP8L4 (CC-NLR), AT3G50950/ZAR1/RPP13L4 (CC-NLR), AT1G10920/LOV1 (CC-NLR), AT1G53350/RPP8L2 (CC-NLR), AT1G58602/RPP7 (CC-NLR), AT4G33300/ADR1-L1 (CCR-NLR), AT3G48990/AAE3 (OAC detox), AT1G35710 (RLK), AT1G29720/RFK1 (RLK), AT5G46330/FLS2/MPL12.8 (RLK), AT4G08850/MIK2 (RLK), AT1G07650 (RLK), AT4G13810/RLP47 (RLP), AT2G15880/PEX3 (RLP)…	AT3G49120/ATPCB/PERX34/PRX34/PRXCB (ROS/photoperiod_stress)	AT4G14400/ACD6/DEG16, AT5G45510, AT1G75380/BBD1, AT3G51660/MDL3, AT1G32540/LOL1	.	CNMF04	INFECTED_CNMF09
full	cluster_l3	C01, C02, C33	C33	FALSE	FALSE			mesophyll	control		mesophyll	control	T0	unknown	NO MARKERS IDENTIFIED		.	.	.	.	.	.	.	.	.	.	.	.	AT2G13790/BAK7/BKK1/SERK4 (positive_regulator)	.	.	.	.	AT2G38470/WRKY33 (UP)	.	AT1G15520/ABCG40/PDR12 (UP)	.	.	.	.	.	AT4G16860/RPP4	AT1G15520/ABCG40/PDR12, AT3G51660/MDL3, AT2G38470/WRKY33, AT2G13790/BAK7/BKK1/SERK4	AT4G16860/RPP4 (TIR-NLR)	AT2G13790/BAK7/BKK1/SERK4 (RLK)	.	AT3G51660/MDL3	CNMF06	INFECTED_CNMF09
full	cluster_l3	C01, C02, C34	C34	FALSE	FALSE			mesophyll	control		mesophyll	control	T0	leaf mesophyll	AT5G16030 (also in C18, and to lesser extent in C33, C10, and C28)		AT1G67090/RBCS1A (leaf epidermis;leaf pavement cell/marker), AT2G05100/LHCB2/LHCB2.1 (leaf mesophyll/marker), AT1G15820/CP24/LHCB6 (leaf mesophyll/marker), AT1G29910/AB180/CAB3/LHCB1.2 (leaf mesophyll/marker)	.	AT1G74470 (Mitosis/useful)	.	.	.	.	.	.	.	.	.	.	.	.	.	.	AT2G38470/WRKY33 (UP)	AT1G08550/AVDE1/NPQ1 (negative_regulator)	AT1G15520/ABCG40/PDR12 (UP)	.	.	.	.	.	AT1G08550/AVDE1/NPQ1, AT5G57560/TCH4/XTH22, AT3G48990/AAE3, AT1G75380/BBD1, AT3G53420/PIP2A/PIP2;1, AT4G16860/RPP4	AT2G15042, AT1G15520/ABCG40/PDR12, AT2G38470/WRKY33, AT3G50480/HR4, AT4G14400/ACD6/DEG16, AT1G58602/RPP7	AT3G48990/AAE3 (OAC detox), AT4G16860/RPP4 (TIR-NLR), AT3G53420/PIP2A/PIP2;1 (stomatal_closure)	AT1G58602/RPP7 (CC-NLR), AT2G15042 (RLP), AT3G50480/HR4 (RPW8)	AT5G57560/TCH4/XTH22, AT1G75380/BBD1	AT4G14400/ACD6/DEG16	CNMF06	INFECTED_CNMF09
full	cluster_l3	C01, C05, C19	C19	FALSE	FALSE			mesophyll,companion		G2M	guard cell	control	T0,T24	unknown	AT1G58602 (A negative marker. Highly expressed in every other cell except this cluster, quite striking)		.	.	.	AT1G17420/LOX3 (S Phase/useful)	.	AT3G26830/CYP71B15/PAD3 (UP), AT5G46330/FLS2/MPL12.8 (positive_regulator)	.	AT1G58848/RF9 (positive_regulator)	.	.	AT5G44870/LAZ5/TTR1 (positive_regulator)	.	AT2G13790/BAK7/BKK1/SERK4 (positive_regulator)	.	.	.	.	AT3G45140/LOX2 (UP), AT2G30770/CYP71A13 (UP), AT3G26830/CYP71B15/PAD3 (UP)	.	AT1G80840/WRKY40 (UP)	.	.	.	.	.	.	AT1G58602/RPP7, AT1G35710, AT2G15042, AT4G19520, AT4G14400/ACD6/DEG16, AT1G19670/CORI1, AT3G45140/LOX2, AT2G13790/BAK7/BKK1/SERK4, AT1G33600, AT1G63860, AT1G74360/GRACE/NILR1, AT2G15080/AtRLP19, AT5G48620/RPP8L4, AT3G51660/MDL3, AT4G20830/ATBBE19/ATBBE20/OGOX1, AT1G58848/RF9, AT1G09970/LRR XI-23, AT5G46330/FLS2/MPL12.8, AT2G30770/CYP71A13, AT3G26830/CYP71B15/PAD3, AT1G80840/WRKY40, AT1G31540, AT5…	.	AT1G58602/RPP7 (CC-NLR), AT5G48620/RPP8L4 (CC-NLR), AT1G58848/RF9 (CC-NLR), AT1G35710 (RLK), AT2G13790/BAK7/BKK1/SERK4 (RLK), AT1G74360/GRACE/NILR1 (RLK), AT1G09970/LRR XI-23 (RLK), AT5G46330/FLS2/MPL12.8 (RLK), AT1G51805 (RLK), AT2G15042 (RLP), AT1G33600 (RLP), AT2G15080/AtRLP19 (RLP), AT5G40170/AtRLP54 (RLP), AT4G19520 (TIR-NLR), AT1G63860 (TIR-NLR), AT1G31540 (TIR-NLR), AT5G44870/LAZ5/TTR1 (TI…	.	AT4G14400/ACD6/DEG16, AT1G19670/CORI1, AT3G51660/MDL3, AT4G20830/ATBBE19/ATBBE20/OGOX1	CNMF03	INFECTED_CNMF09
full	cluster_l3	C01, C05, C23	C23	TRUE	FALSE	infected	40hpi		DC3000	G1		periphery	T24	unknown	NO MARKERS IDENTIFIED		.	AT2G05100/LHCB2/LHCB2.1 (leaf mesophyll/marker), AT1G29910/AB180/CAB3/LHCB1.2 (leaf mesophyll/marker), AT1G15820/CP24/LHCB6 (leaf mesophyll/marker)	.	.	.	.	.	AT4G16890/BAL/BALL/SNC1 (positive_regulator), AT1G58848/RF9 (positive_regulator)	.	.	.	.	.	.	.	.	AT2G30770/CYP71A13 (UP)	.	AT1G15520/ABCG40/PDR12 (UP)	.	.	AT3G49120/ATPCB/PERX34/PRX34/PRXCB (UP)	.	.	.	AT2G26560/PLA2A/PLP2, AT2G30770/CYP71A13, AT3G49120/ATPCB/PERX34/PRX34/PRXCB, AT1G15520/ABCG40/PDR12	AT4G14400/ACD6/DEG16, AT1G35710, AT2G15080/AtRLP19, AT3G50950/ZAR1/RPP13L4, AT5G48620/RPP8L4, AT4G16860/RPP4, AT1G58602/RPP7, AT5G40170/AtRLP54, AT4G16890/BAL/BALL/SNC1, AT1G58848/RF9, AT1G09970/LRR XI-23	AT3G49120/ATPCB/PERX34/PRX34/PRXCB (ROS/photoperiod_stress)	AT3G50950/ZAR1/RPP13L4 (CC-NLR), AT5G48620/RPP8L4 (CC-NLR), AT1G58602/RPP7 (CC-NLR), AT1G58848/RF9 (CC-NLR), AT1G35710 (RLK), AT1G09970/LRR XI-23 (RLK), AT2G15080/AtRLP19 (RLP), AT5G40170/AtRLP54 (RLP), AT4G16860/RPP4 (TIR-NLR), AT4G16890/BAL/BALL/SNC1 (TIR-NLR)	AT2G26560/PLA2A/PLP2	AT4G14400/ACD6/DEG16	CNMF03, CNMF02	INFECTED_CNMF09, INFECTED_CNMF05
full	cluster_l3	C01, C14, C26	C26	FALSE	FALSE			mesophyll		G1	mesophyll	control	T0	unknown	NO MARKERS IDENTIFIED		.	.	.	.	AT2G39660/BIK1 (UP), AT3G45640/MPK3 (UP), AT3G44480/COG1/RPP1 (UP), AT1G21250/PRO25/WAK1 (positive_regulator), AT5G46330/FLS2/MPL12.8 (positive_regulator)	.	AT3G44480/COG1/RPP1 (positive_regulator)	.	AT4G12720/GFG1/NUDT7 (negative_regulator)	AT4G12720/GFG1/NUDT7 (negative_regulator), AT5G44870/LAZ5/TTR1 (positive_regulator)	.	.	.	AT5G44420/LCR77/PDF1.2/PDF1.2A (non_responsive), AT2G39660/BIK1 (positive_regulator)	.	AT5G44420/LCR77/PDF1.2/PDF1.2A (UP), AT3G45640/MPK3 (positive_regulator)	AT2G38470/WRKY33 (UP), AT5G44420/LCR77/PDF1.2/PDF1.2A (UP)	.	AT1G80840/WRKY40 (UP)	.	.	AT5G47910/DELT1/RBOHD (UP)	.	.	.	AT2G38470/WRKY33, AT1G51790, AT1G56140, AT2G14560/LURP1, AT4G08850/MIK2, AT5G25930/HSL3/NUT, AT5G47910/DELT1/RBOHD, AT3G51660/MDL3, AT2G26560/PLA2A/PLP2, AT1G51800/IOS1, AT3G59660/BAGP1, AT1G53440, AT1G35710, AT3G28930/AIG2/AIG2A, AT2G37710/LECRK-IV.1, AT2G39660/BIK1, AT4G14400/ACD6/DEG16, AT1G80840/WRKY40, AT3G04210/TN13, AT1G21250/PRO25/WAK1, AT3G16770/EBP/ERF72/RAP2.3, AT4G19520, AT2G23320/WRK…	.	AT1G58602/RPP7 (CC-NLR), AT1G61190 (CC-NLR), AT1G63360 (CC-NLR), AT1G51790 (RLK), AT1G56140 (RLK), AT4G08850/MIK2 (RLK), AT5G25930/HSL3/NUT (RLK), AT1G51800/IOS1 (RLK), AT1G53440 (RLK), AT1G35710 (RLK), AT3G47570 (RLK), AT5G46330/FLS2/MPL12.8 (RLK), AT3G14840/LIK1 (RLK), AT3G47090 (RLK), AT1G53430 (RLK), AT1G09970/LRR XI-23 (RLK), AT1G07650 (RLK), AT2G15042 (RLP), AT3G23010/AtRLP36 (RLP), AT1G336…	.	AT2G14560/LURP1, AT3G51660/MDL3, AT2G26560/PLA2A/PLP2, AT3G59660/BAGP1, AT3G28930/AIG2/AIG2A, AT2G37710/LECRK-IV.1, AT4G14400/ACD6/DEG16, AT3G16770/EBP/ERF72/RAP2.3, AT2G23320/WRKY15, AT4G24230/ACBP3, AT3G52400/SYP122, AT4G23570/SGT1A, AT1G32540/LOL1, AT4G31550/WRKY11	.	CNMF04, CNMF03	INFECTED_CNMF09
full	cluster_l3	C01, C14, C27	C27	FALSE	FALSE	infected	40hpi	companion	DC3000	G1	mesophyll	periphery	T24	leaf mesophyll	NO MARKERS IDENTIFIED		.	.	.	.	AT3G45640/MPK3 (UP), AT4G11170/RMG1 (UP), AT3G44480/COG1/RPP1 (UP), AT1G21250/PRO25/WAK1 (positive_regulator)	.	AT2G32680/RLP23 (positive_regulator), AT3G44480/COG1/RPP1 (positive_regulator), AT4G33300/ADR1-L1 (positive_regulator), AT4G16890/BAL/BALL/SNC1 (positive_regulator)	.	AT4G12720/GFG1/NUDT7 (negative_regulator), AT2G32680/RLP23 (positive_regulator)	AT4G12720/GFG1/NUDT7 (negative_regulator)	.	.	.	AT3G56400/WRKY70 (UP)	.	AT3G45640/MPK3 (positive_regulator)	AT3G56400/WRKY70 (DOWN), AT2G38470/WRKY33 (UP)	.	.	.	.	.	.	.	.	AT2G32680/RLP23, AT1G72910, AT4G04490/CRK36, AT3G11010/AtRLP34, AT5G41750, AT1G35710, AT4G12720/GFG1/NUDT7, AT5G46520, AT5G46510/VICTL, AT1G72900, AT3G51660/MDL3, AT3G45640/MPK3, AT4G11170/RMG1, AT4G16860/RPP4, AT1G21250/PRO25/WAK1, AT2G38470/WRKY33, AT4G19520, AT4G08850/MIK2, AT3G50480/HR4, AT3G56400/WRKY70, AT3G44630, AT5G41740, AT1G31540, AT3G44480/COG1/RPP1, AT4G33300/ADR1-L1, AT5G24530/DMR6,…	.	AT4G33300/ADR1-L1 (CCR-NLR), AT1G35710 (RLK), AT4G08850/MIK2 (RLK), AT2G31880/SOBIR1 (RLK), AT3G11010/AtRLP34 (RLP), AT2G15042 (RLP), AT3G50480/HR4 (RPW8), AT1G72910 (TIR-NLR), AT5G41750 (TIR-NLR), AT5G46520 (TIR-NLR), AT5G46510/VICTL (TIR-NLR), AT1G72900 (TIR-NLR), AT4G11170/RMG1 (TIR-NLR), AT4G16860/RPP4 (TIR-NLR), AT4G19520 (TIR-NLR), AT3G44630 (TIR-NLR), AT5G41740 (TIR-NLR), AT1G31540 (TIR-NL…	.	AT4G04490/CRK36, AT3G51660/MDL3, AT5G24530/DMR6, AT4G23570/SGT1A	.	CNMF04, CNMF03	INFECTED_CNMF04
full	cluster_l3	C03, C07, C20	C20	TRUE	FALSE	infected	40hpi		DC3000	G1	mesophyll	periphery	T24	leaf epidermis	AT1G66090 (also in C22, C31, C35, and C25, but best we have. Poorly expressed in non-infected cells)		.	AT2G05100/LHCB2/LHCB2.1 (leaf mesophyll/marker)	AT1G17420/LOX3 (S Phase/useful)	.	AT5G26920/CBP60g (UP), AT3G45640/MPK3 (UP), AT2G39660/BIK1 (UP), AT3G44480/COG1/RPP1 (UP), AT1G73080/PEPR1 (positive_regulator), AT4G33430/BAK1/ELG/ELONGATED/RKS10/SERK3 (positive_regulator)	AT3G26830/CYP71B15/PAD3 (UP)	AT5G66900/NRG1.1/NRG1A (positive_regulator), AT1G58848/RF9 (positive_regulator), AT3G44480/COG1/RPP1 (positive_regulator), AT5G46470/RPS6 (positive_regulator), AT4G16890/BAL/BALL/SNC1 (positive_regulator)	.	AT4G12720/GFG1/NUDT7 (negative_regulator), AT4G34410/ERF109/RRTF1 (negative_regulator), AT3G52430/PAD4 (positive_regulator), AT3G48090/EDS1 (positive_regulator), AT4G33430/BAK1/ELG/ELONGATED/RKS10/SERK3 (positive_regulator)	AT4G12720/GFG1/NUDT7 (negative_regulator), AT5G44870/LAZ5/TTR1 (positive_regulator)	.	AT5G13190/GILP (negative_regulator), AT3G48090/EDS1 (positive_regulator), AT5G45110/NPR3 (positive_regulator), AT2G13790/BAK7/BKK1/SERK4 (positive_regulator), AT4G33430/BAK1/ELG/ELONGATED/RKS10/SERK3 (positive_regulator)	.	AT5G45110/NPR3 (UP), AT1G28380/NSL1 (negative_regulator), AT3G15210/ATERF-4/ERF4/RAP2.5 (non_responsive), AT5G26920/CBP60g (positive_regulator), AT2G39660/BIK1 (positive_regulator)	.	AT4G34410/ERF109/RRTF1 (UP), AT3G15210/ATERF-4/ERF4/RAP2.5 (UP), AT3G45640/MPK3 (positive_regulator)	AT2G38470/WRKY33 (UP), AT3G15210/ATERF-4/ERF4/RAP2.5 (UP), AT5G45110/NPR3 (positive_regulator), AT1G32640/JIN1/MYC2 (positive_regulator)	AT3G26830/CYP71B15/PAD3 (UP)	AT1G80840/WRKY40 (UP), AT4G31800/WRKY18 (UP), AT1G32640/JIN1/MYC2 (UP)	AT1G15520/ABCG40/PDR12 (UP)	.	AT5G47910/DELT1/RBOHD (UP), AT4G33430/BAK1/ELG/ELONGATED/RKS10/SERK3 (positive_regulator)	.	.	.	AT3G52430/PAD4, AT1G66090/TIR-NBS3/TN3, AT1G72930/TIR/TN10, AT1G17600/SOC3, AT2G34930, AT5G41750, AT1G73080/PEPR1, AT5G35510, AT5G41740, AT4G12720/GFG1/NUDT7, AT1G65390/PP2A5, AT4G34410/ERF109/RRTF1, AT3G48090/EDS1, AT1G50180, AT2G32140, AT3G50930/BCS1/OM66, AT4G14370, AT1G51820, AT3G11010/AtRLP34, AT5G58120/DM10, AT3G50950/ZAR1/RPP13L4, AT5G22690, AT1G28380/NSL1, AT3G05370/AtRLP31, AT1G72910, AT…	AT2G15080/AtRLP19, AT1G15520/ABCG40/PDR12, AT5G13080/WRKY75, AT3G26830/CYP71B15/PAD3	AT1G50180 (CC-NLR), AT3G50950/ZAR1/RPP13L4 (CC-NLR), AT1G58848/RF9 (CC-NLR), AT5G66900/NRG1.1/NRG1A (CCR-NLR), AT1G73080/PEPR1 (RLK), AT1G51820 (RLK), AT2G31880/SOBIR1 (RLK), AT3G47570 (RLK), AT2G13790/BAK7/BKK1/SERK4 (RLK), AT5G48380/BIR1 (RLK), AT2G13800/SERK5 (RLK), AT1G51805 (RLK), AT4G33430/BAK1/ELG/ELONGATED/RKS10/SERK3 (RLK), AT4G08850/MIK2 (RLK), AT1G51800/IOS1 (RLK), AT1G56140 (RLK), AT1…	AT2G15080/AtRLP19 (RLP)	AT5G35510, AT3G50930/BCS1/OM66, AT4G20830/ATBBE19/ATBBE20/OGOX1, AT5G57560/TCH4/XTH22, AT1G29690/CAD1/NSL2, AT3G52400/SYP122, AT2G22300/CAMTA3/SR1, AT1G29340/PUB17, AT5G42650/AOS, AT1G59124, AT1G58807, AT2G23320/WRKY15, AT1G45145/TRX5, AT4G31550/WRKY11, AT2G38870, AT5G47070/PBL19, AT3G28930/AIG2/AIG2A	AT5G13080/WRKY75	CNMF01	INFECTED_CNMF04
full	cluster_l3	C03, C07, C21	C21	TRUE	FALSE	infected	40hpi		DC3000	G1		periphery	T24	leaf epidermis	AT2G22760 (best), AT3G45140 (Clear but also in C12), AT1G17420 (Specific from other C03 clusters except C12 in control), AT2G24850 (Similar to AT1G17420), AT1G61890 (Not specific but up-regulated in both infected and non-infected)		.	AT1G15820/CP24/LHCB6 (leaf mesophyll/marker), AT2G05100/LHCB2/LHCB2.1 (leaf mesophyll/marker), AT1G29910/AB180/CAB3/LHCB1.2 (leaf mesophyll/marker)	AT1G17420/LOX3 (S Phase/useful), AT5G54160/AtCOMT/COMT1/OMT1/OMT3 (S Phase/useful)	.	AT3G26830/CYP71B15/PAD3 (UP), AT1G73080/PEPR1 (positive_regulator)	.	AT1G58848/RF9 (positive_regulator)	.	AT4G34410/ERF109/RRTF1 (negative_regulator)	AT5G44870/LAZ5/TTR1 (positive_regulator)	.	AT2G13790/BAK7/BKK1/SERK4 (positive_regulator)	.	AT1G28380/NSL1 (negative_regulator)	.	AT4G34410/ERF109/RRTF1 (UP)	AT3G45140/LOX2 (UP), AT2G30770/CYP71A13 (UP), AT3G26830/CYP71B15/PAD3 (UP), AT2G38470/WRKY33 (UP), AT1G32640/JIN1/MYC2 (positive_regulator)	.	AT1G80840/WRKY40 (UP), AT5G64750/ABR1/ERF111 (UP), AT4G31800/WRKY18 (UP), AT1G32640/JIN1/MYC2 (UP)	.	.	.	.	.	.	AT1G80840/WRKY40, AT3G45140/LOX2, AT1G51800/IOS1, AT3G51660/MDL3, AT5G42650/AOS, AT5G64750/ABR1/ERF111, AT4G34410/ERF109/RRTF1, AT1G45145/TRX5, AT1G51805, AT1G73080/PEPR1, AT1G74360/GRACE/NILR1, AT5G49520/WRKY48, AT1G19570/DHAR1/DHAR5, AT2G38870, AT5G40170/AtRLP54, AT1G19670/CORI1, AT2G30770/CYP71A13, AT1G09970/LRR XI-23, AT3G05370/AtRLP31, AT4G31800/WRKY18, AT4G25230/RIN2, AT1G28380/NSL1, AT3G26…	AT4G16860/RPP4, AT4G16990/RLM3/TIR-NBS16/TN16, AT4G14400/ACD6/DEG16	AT1G58848/RF9 (CC-NLR), AT1G51800/IOS1 (RLK), AT1G51805 (RLK), AT1G73080/PEPR1 (RLK), AT1G74360/GRACE/NILR1 (RLK), AT1G09970/LRR XI-23 (RLK), AT5G25930/HSL3/NUT (RLK), AT2G13790/BAK7/BKK1/SERK4 (RLK), AT1G51890 (RLK), AT1G56140 (RLK), AT5G49760 (RLK), AT1G53430 (RLK), AT5G40170/AtRLP54 (RLP), AT3G05370/AtRLP31 (RLP), AT1G33600 (RLP), AT2G15042 (RLP), AT5G21090/LRR1 (RLP), AT1G33590 (RLP), AT1G326…	AT4G16860/RPP4 (TIR-NLR), AT4G16990/RLM3/TIR-NBS16/TN16 (TIR-NLR)	AT3G51660/MDL3, AT5G42650/AOS, AT1G45145/TRX5, AT5G49520/WRKY48, AT1G19570/DHAR1/DHAR5, AT2G38870, AT1G19670/CORI1, AT4G25230/RIN2, AT3G59660/BAGP1, AT4G20830/ATBBE19/ATBBE20/OGOX1, AT3G28930/AIG2/AIG2A, AT4G31550/WRKY11, AT1G29690/CAD1/NSL2	AT4G14400/ACD6/DEG16	CNMF01	INFECTED_CNMF06
full	cluster_l3	C04, C04, C11	C11	FALSE	FALSE	infected	40hpi	mesophyll	DC3000	G2M	mesophyll	periphery,control	T24	leaf mesophyll	AT5G47560 (clearest in infected, also in C08), AT4G37980 (infected only), AT5G45800	Difficult to separate from C05. Spatial pattern separating this seems to be mainly in infection	.	.	.	AT1G17420/LOX3 (S Phase/useful)	.	AT3G26830/CYP71B15/PAD3 (UP)	.	AT1G58848/RF9 (positive_regulator)	.	.	.	AT5G54250/CNGC4/DEFENSE/DND2/HLM1 (UP)	AT2G13790/BAK7/BKK1/SERK4 (positive_regulator)	.	.	.	.	AT3G26830/CYP71B15/PAD3 (UP), AT2G38470/WRKY33 (UP), AT2G30770/CYP71A13 (UP)	AT4G26080/ABI1 (negative_regulator)	AT1G15520/ABCG40/PDR12 (UP), AT4G31800/WRKY18 (UP), AT1G80840/WRKY40 (UP)	.	AT4G26080/ABI1 (DOWN)	AT5G47910/DELT1/RBOHD (UP)	AT4G26080/ABI1 (UP)	.	AT5G45800/MEE62, AT5G54250/CNGC4/DEFENSE/DND2/HLM1, AT4G37980/CAD7/CHR/ELI3/ELI3-1, AT4G26080/ABI1, AT5G57050/ABI2, AT4G19700/BOI/ILP/RING, AT3G53420/PIP2A/PIP2;1, AT5G24530/DMR6, AT1G69550, AT1G58602/RPP7	AT1G74360/GRACE/NILR1, AT1G15520/ABCG40/PDR12, AT3G26830/CYP71B15/PAD3, AT4G16860/RPP4, AT4G20830/ATBBE19/ATBBE20/OGOX1, AT2G38470/WRKY33, AT4G31800/WRKY18, AT1G35710, AT1G80840/WRKY40, AT2G30770/CYP71A13, AT5G41750, AT1G19670/CORI1, AT1G53430, AT3G28930/AIG2/AIG2A, AT2G13790/BAK7/BKK1/SERK4, AT1G33600, AT2G26560/PLA2A/PLP2, AT5G47910/DELT1/RBOHD, AT2G15042, AT5G40170/AtRLP54, AT3G50480/HR4, AT1G…	AT1G58602/RPP7 (CC-NLR), AT5G45800/MEE62 (RLK), AT1G69550 (TIR-NLR), AT3G53420/PIP2A/PIP2;1 (stomatal_closure)	AT1G58848/RF9 (CC-NLR), AT1G74360/GRACE/NILR1 (RLK), AT1G35710 (RLK), AT1G53430 (RLK), AT2G13790/BAK7/BKK1/SERK4 (RLK), AT1G53440 (RLK), AT1G09970/LRR XI-23 (RLK), AT1G51805 (RLK), AT3G14840/LIK1 (RLK), AT1G07650 (RLK), AT1G33600 (RLP), AT2G15042 (RLP), AT5G40170/AtRLP54 (RLP), AT2G15880/PEX3 (RLP), AT5G21090/LRR1 (RLP), AT5G47910/DELT1/RBOHD (ROS), AT3G50480/HR4 (RPW8), AT4G16860/RPP4 (TIR-NLR),…	AT4G37980/CAD7/CHR/ELI3/ELI3-1, AT5G57050/ABI2, AT4G19700/BOI/ILP/RING, AT5G24530/DMR6	AT4G20830/ATBBE19/ATBBE20/OGOX1, AT1G19670/CORI1, AT3G28930/AIG2/AIG2A, AT2G26560/PLA2A/PLP2, AT4G14400/ACD6/DEG16, AT2G23320/WRKY15, AT1G59124, AT1G58807	CNMF03, CNMF06	INFECTED_CNMF09
full	cluster_l3	C04, C04, C17	C17	FALSE	MAYBE			mesophyll	control	G2M	mesophyll	control	T0	leaf mesophyll	AT1G20440 (also in C12 and C18), AT1G20450 (also in C12 and C18), AT3G53420 (not specific but up-regulated, poorly expressed in infected cells), AT2G36830 (not specific but up-regulated, poorly expressed in infected cells), AT5G52310		AT1G29910/AB180/CAB3/LHCB1.2 (leaf mesophyll/marker), AT2G05100/LHCB2/LHCB2.1 (leaf mesophyll/marker), AT1G15820/CP24/LHCB6 (leaf mesophyll/marker)	.	AT1G01620/PLASMA MEMBRANE INTRINSIC PROTEIN 1C (PIP1C) (Mitosis/useful)	.	AT4G00430/PIP1;4/PIP1E/TMP-C (positive_regulator)	.	.	.	AT4G00430/PIP1;4/PIP1E/TMP-C (positive_regulator)	.	.	AT5G43470/HRT/RCY1/RPP8 (positive_regulator)	.	.	.	.	.	AT2G38470/WRKY33 (UP)	AT4G26080/ABI1 (negative_regulator)	AT1G15520/ABCG40/PDR12 (UP)	.	AT4G26080/ABI1 (DOWN), AT4G00430/PIP1;4/PIP1E/TMP-C (positive_regulator)	AT3G49120/ATPCB/PERX34/PRX34/PRXCB (UP)	AT4G26080/ABI1 (UP)	.	AT3G53420/PIP2A/PIP2;1, AT4G00430/PIP1;4/PIP1E/TMP-C, AT3G61430/PIP1A, AT1G61100, AT4G23600/CORI3, AT5G57050/ABI2, AT4G37980/CAD7/CHR/ELI3/ELI3-1, AT5G24530/DMR6, AT3G50950/ZAR1/RPP13L4, AT4G26080/ABI1, AT4G16990/RLM3/TIR-NBS16/TN16, AT5G43470/HRT/RCY1/RPP8, AT1G35710, AT2G15080/AtRLP19, AT5G48620/RPP8L4, AT4G08850/MIK2	AT1G15520/ABCG40/PDR12, AT3G49120/ATPCB/PERX34/PRX34/PRXCB, AT3G28930/AIG2/AIG2A, AT3G50480/HR4, AT2G38470/WRKY33, AT2G15042, AT1G33600	AT3G50950/ZAR1/RPP13L4 (CC-NLR), AT5G43470/HRT/RCY1/RPP8 (CC-NLR), AT5G48620/RPP8L4 (CC-NLR), AT1G35710 (RLK), AT4G08850/MIK2 (RLK), AT2G15080/AtRLP19 (RLP), AT4G16990/RLM3/TIR-NBS16/TN16 (TIR-NLR), AT3G53420/PIP2A/PIP2;1 (stomatal_closure)	AT2G15042 (RLP), AT1G33600 (RLP), AT3G49120/ATPCB/PERX34/PRX34/PRXCB (ROS/photoperiod_stress), AT3G50480/HR4 (RPW8)	AT3G61430/PIP1A, AT1G61100, AT4G23600/CORI3, AT5G57050/ABI2, AT4G37980/CAD7/CHR/ELI3/ELI3-1, AT5G24530/DMR6	AT3G28930/AIG2/AIG2A	CNMF06	INFECTED_CNMF09
full	cluster_l3	C06, C06, C09	C09	FALSE	FALSE			epidermis	DC3000	G1	epidermis	control	T0	leaf epidermis	AT4G23670 (best), AT1G68530	Difficult to separate from C06	AT1G68530/CER6/CUT1/G2/KCS6/POP1 (leaf epidermis/marker), AT4G21750/ATML1 (leaf epidermis/marker), AT1G17840/ABCG11/COF1/DSO/WBC11/DESPERADO (leaf epidermis/useful)	AT1G67090/RBCS1A (leaf epidermis;leaf pavement cell/marker), AT1G15820/CP24/LHCB6 (leaf mesophyll/marker), AT2G05100/LHCB2/LHCB2.1 (leaf mesophyll/marker), AT1G29910/AB180/CAB3/LHCB1.2 (leaf mesophyll/marker)	.	AT1G17420/LOX3 (S Phase/useful), AT1G74470 (Mitosis/useful)	.	AT3G26830/CYP71B15/PAD3 (UP)	.	.	.	.	.	AT5G43470/HRT/RCY1/RPP8 (positive_regulator), AT2G13790/BAK7/BKK1/SERK4 (positive_regulator)	.	.	.	.	.	AT3G45140/LOX2 (UP), AT2G30770/CYP71A13 (UP), AT3G26830/CYP71B15/PAD3 (UP), AT2G38470/WRKY33 (UP)	.	AT1G15520/ABCG40/PDR12 (UP), AT1G80840/WRKY40 (UP)	.	.	.	.	.	AT2G33060/AtRLP27, AT2G33050/AtRLP26, AT2G15042, AT5G49760, AT3G50480/HR4, AT4G24230/ACBP3, AT1G07650, AT5G17890/CHS3/DAR4, AT4G31550/WRKY11, AT5G01950, AT1G33590, AT1G33600, AT3G16770/EBP/ERF72/RAP2.3, AT5G43470/HRT/RCY1/RPP8, AT4G16990/RLM3/TIR-NBS16/TN16, AT1G51805, AT1G75380/BBD1, AT5G24530/DMR6, AT2G13790/BAK7/BKK1/SERK4, AT5G48620/RPP8L4	AT1G35710, AT1G74360/GRACE/NILR1, AT3G45140/LOX2, AT3G51660/MDL3, AT4G14400/ACD6/DEG16, AT1G15520/ABCG40/PDR12, AT2G30770/CYP71A13, AT1G80840/WRKY40, AT4G20830/ATBBE19/ATBBE20/OGOX1, AT4G16860/RPP4, AT3G26830/CYP71B15/PAD3, AT2G38470/WRKY33, AT2G23320/WRKY15, AT5G13080/WRKY75, AT5G41750, AT1G59124, AT1G58807, AT1G63880/RLM1B, AT1G75380/BBD1, AT2G15080/AtRLP19, AT3G28930/AIG2/AIG2A, AT1G56510/ADR2…	AT5G43470/HRT/RCY1/RPP8 (CC-NLR), AT5G48620/RPP8L4 (CC-NLR), AT5G49760 (RLK), AT1G07650 (RLK), AT5G01950 (RLK), AT1G51805 (RLK), AT2G13790/BAK7/BKK1/SERK4 (RLK), AT2G33060/AtRLP27 (RLP), AT2G33050/AtRLP26 (RLP), AT2G15042 (RLP), AT1G33590 (RLP), AT1G33600 (RLP), AT3G50480/HR4 (RPW8), AT5G17890/CHS3/DAR4 (TIR-NLR), AT4G16990/RLM3/TIR-NBS16/TN16 (TIR-NLR)	AT1G35710 (RLK), AT1G74360/GRACE/NILR1 (RLK), AT2G15080/AtRLP19 (RLP), AT4G16860/RPP4 (TIR-NLR), AT5G41750 (TIR-NLR), AT1G63880/RLM1B (TIR-NLR), AT1G56510/ADR2/WRR4/WRR4A (TIR-NLR), AT4G16990/RLM3/TIR-NBS16/TN16 (TIR-NLR)	AT4G24230/ACBP3, AT4G31550/WRKY11, AT3G16770/EBP/ERF72/RAP2.3, AT1G75380/BBD1, AT5G24530/DMR6	AT3G51660/MDL3, AT4G14400/ACD6/DEG16, AT4G20830/ATBBE19/ATBBE20/OGOX1, AT2G23320/WRKY15, AT5G13080/WRKY75, AT1G59124, AT1G58807, AT1G75380/BBD1, AT3G28930/AIG2/AIG2A	CNMF03, CNMF05	INFECTED_CNMF09
full	cluster_l3	C06, C06, C30	C30	FALSE	FALSE			epidermis		G1	epidermis	control	T0	leaf epidermis	AT4G00970 (best), AT1G64400		AT4G21750/ATML1 (leaf epidermis/marker), AT1G68530/CER6/CUT1/G2/KCS6/POP1 (leaf epidermis/marker), AT1G17840/ABCG11/COF1/DSO/WBC11/DESPERADO (leaf epidermis/useful)	.	AT5G45340/CYP707A3 (S Phase/useful), AT5G64410/OPT4 (S Phase/useful)	.	AT2G19190/FRK1/SIRK (UP), AT5G26920/CBP60g (UP), AT1G64280/NIM1/NPR1/SAI1 (UP), AT3G45640/MPK3 (UP), AT3G21630/CERK1/LYK1 (UP), AT2G39660/BIK1 (UP), AT4G33430/BAK1/ELG/ELONGATED/RKS10/SERK3 (positive_regulator)	.	AT1G56540/WRR4B (positive_regulator), AT5G17880/CSA1 (positive_regulator), AT5G45250/RPS4 (positive_regulator), AT5G45050/RRS1B (positive_regulator), AT4G16890/BAL/BALL/SNC1 (positive_regulator)	.	AT1G64280/NIM1/NPR1/SAI1 (UP), AT1G73805/SARD1 (positive_regulator), AT4G33430/BAK1/ELG/ELONGATED/RKS10/SERK3 (positive_regulator)	AT4G25110/MC2/MCP1C (negative_regulator), AT5G44870/LAZ5/TTR1 (positive_regulator)	.	AT4G25110/MC2/MCP1C (negative_regulator), AT2G13790/BAK7/BKK1/SERK4 (positive_regulator), AT4G33430/BAK1/ELG/ELONGATED/RKS10/SERK3 (positive_regulator), AT5G43470/HRT/RCY1/RPP8 (positive_regulator)	.	AT3G56400/WRKY70 (UP), AT1G64280/NIM1/NPR1/SAI1 (UP), AT1G28380/NSL1 (negative_regulator), AT1G73805/SARD1 (positive_regulator), AT5G26920/CBP60g (positive_regulator), AT2G39660/BIK1 (positive_regulator)	.	AT3G45640/MPK3 (positive_regulator)	AT3G56400/WRKY70 (DOWN), AT2G38470/WRKY33 (UP), AT1G64280/NIM1/NPR1/SAI1 (negative_regulator)	.	AT2G19190/FRK1/SIRK (DOWN), AT1G80840/WRKY40 (UP)	AT1G15520/ABCG40/PDR12 (UP)	.	AT3G49120/ATPCB/PERX34/PRX34/PRXCB (UP), AT4G33430/BAK1/ELG/ELONGATED/RKS10/SERK3 (positive_regulator)	.	.	.	AT5G44910, AT2G19190/FRK1/SIRK, AT3G13437/EWR1/PROSCOOP27, AT1G51890, AT4G04220/AtRLP46, AT4G20830/ATBBE19/ATBBE20/OGOX1, AT3G52400/SYP122, AT1G73805/SARD1, AT3G50480/HR4, AT4G39270, AT3G49120/ATPCB/PERX34/PRX34/PRXCB, AT4G08850/MIK2, AT5G26920/CBP60g, AT4G25110/MC2/MCP1C, AT1G74360/GRACE/NILR1, AT1G15890, AT2G37710/LECRK-IV.1, AT1G56540/WRR4B, AT4G31550/WRKY11, AT3G56400/WRKY70, AT2G39200/MLO12,…	AT1G35710, AT1G15520/ABCG40/PDR12, AT4G16860/RPP4	AT3G50950/ZAR1/RPP13L4 (CC-NLR), AT5G43470/HRT/RCY1/RPP8 (CC-NLR), AT1G10920/LOV1 (CC-NLR), AT1G15890 (CC-NLR/CCR-NLR/CCG10-NLR), AT2G19190/FRK1/SIRK (RLK), AT1G51890 (RLK), AT4G39270 (RLK), AT4G08850/MIK2 (RLK), AT1G74360/GRACE/NILR1 (RLK), AT1G53430 (RLK), AT5G01950 (RLK), AT5G65240 (RLK), AT1G06840 (RLK), AT2G13790/BAK7/BKK1/SERK4 (RLK), AT2G02220/PSKR1 (RLK), AT1G51805 (RLK), AT1G29720/RFK1 (…	AT1G35710 (RLK), AT4G16860/RPP4 (TIR-NLR)	AT3G13437/EWR1/PROSCOOP27, AT4G20830/ATBBE19/ATBBE20/OGOX1, AT3G52400/SYP122, AT2G37710/LECRK-IV.1, AT4G31550/WRKY11, AT2G39200/MLO12, AT3G28910/MYB30, AT3G28930/AIG2/AIG2A, AT2G26560/PLA2A/PLP2, AT4G24240/WRKY7, AT2G38870, AT2G23320/WRKY15, AT2G23770/LYK4, AT4G03110/BRN1/RBP-DR1, AT5G47070/PBL19, AT4G24230/ACBP3, AT5G49520/WRKY48, AT1G03850/GRXS13/ROXY18, AT1G32540/LOL1, AT4G23570/SGT1A, AT4G379…	.	CNMF05	INFECTED_CNMF04
full	cluster_l3	C16, C16, C22	C22	TRUE	FALSE	infected	40hpi		DC3000	G1	hydathode	periphery,centre	T24	leaf mesophyll	AT2G43000, (somewhat separates from C31), AT4G39950 (somewhat separates C22 and C08 from C31)		.	AT1G67090/RBCS1A (leaf epidermis;leaf pavement cell/marker), AT1G15820/CP24/LHCB6 (leaf mesophyll/marker), AT2G05100/LHCB2/LHCB2.1 (leaf mesophyll/marker), AT1G29910/AB180/CAB3/LHCB1.2 (leaf mesophyll/marker)	.	.	AT4G11170/RMG1 (UP), AT3G26830/CYP71B15/PAD3 (UP), AT1G56145/CORK1/IGP1 (positive_regulator), AT1G73080/PEPR1 (positive_regulator)	.	AT1G58848/RF9 (positive_regulator)	.	.	.	.	AT3G22370/AOX1A/HSR3 (UP), AT5G13190/GILP (negative_regulator)	.	.	.	.	AT2G30770/CYP71A13 (UP), AT3G26830/CYP71B15/PAD3 (UP), AT2G38470/WRKY33 (UP)	.	AT1G15520/ABCG40/PDR12 (UP), AT1G55020/LOX1 (UP), AT1G80840/WRKY40 (UP)	.	.	AT2G43000/ANAC042/JUB1/NAC042 (UP), AT3G49110/ATPCA/PRX33/PRXCA (UP), AT3G49120/ATPCB/PERX34/PRX34/PRXCB (UP), AT5G47910/DELT1/RBOHD (UP), AT3G22370/AOX1A/HSR3 (negative_regulator)	.	.	.	AT2G43000/ANAC042/JUB1/NAC042, AT1G15520/ABCG40/PDR12, AT3G22600/LTPG5, AT2G30770/CYP71A13, AT1G55020/LOX1, AT4G11170/RMG1, AT3G26830/CYP71B15/PAD3, AT5G13080/WRKY75, AT1G74360/GRACE/NILR1, AT3G22370/AOX1A/HSR3, AT3G49110/ATPCA/PRX33/PRXCA, AT1G57630, AT1G56145/CORK1/IGP1, AT1G51890, AT2G26560/PLA2A/PLP2, AT3G51660/MDL3, AT3G50930/BCS1/OM66, AT4G13920/AtRLP50, AT3G49120/ATPCB/PERX34/PRX34/PRXCB, …	AT4G14400/ACD6/DEG16, AT4G16990/RLM3/TIR-NBS16/TN16, AT3G50950/ZAR1/RPP13L4, AT5G48620/RPP8L4, AT1G35710, AT4G16860/RPP4, AT2G15080/AtRLP19, AT1G51805, AT3G44670/DM2H	AT1G58848/RF9 (CC-NLR), AT1G74360/GRACE/NILR1 (RLK), AT1G56145/CORK1/IGP1 (RLK), AT1G51890 (RLK), AT5G25930/HSL3/NUT (RLK), AT1G56140 (RLK), AT1G53430 (RLK), AT1G73080/PEPR1 (RLK), AT4G13920/AtRLP50 (RLP), AT4G03260 (RLP), AT5G21090/LRR1 (RLP), AT5G47910/DELT1/RBOHD (ROS), AT3G49110/ATPCA/PRX33/PRXCA (ROS/photoperiod_stress), AT3G49120/ATPCB/PERX34/PRX34/PRXCB (ROS/photoperiod_stress), AT4G11170/…	AT3G50950/ZAR1/RPP13L4 (CC-NLR), AT5G48620/RPP8L4 (CC-NLR), AT1G35710 (RLK), AT1G51805 (RLK), AT2G15080/AtRLP19 (RLP), AT4G16990/RLM3/TIR-NBS16/TN16 (TIR-NLR), AT4G16860/RPP4 (TIR-NLR), AT3G44670/DM2H (TIR-NLR)	AT3G22600/LTPG5, AT5G13080/WRKY75, AT2G26560/PLA2A/PLP2, AT3G51660/MDL3, AT3G50930/BCS1/OM66, AT4G04490/CRK36, AT4G20830/ATBBE19/ATBBE20/OGOX1, AT4G25230/RIN2, AT1G59124, AT1G58807, AT2G23320/WRKY15, AT3G28930/AIG2/AIG2A, AT1G19670/CORI1, AT3G52400/SYP122, AT3G59660/BAGP1, AT1G04300/MUSE13/TRAF1B	AT4G14400/ACD6/DEG16	CNMF02	INFECTED_CNMF03
full	cluster_l3	C16, C16, C31	C31	TRUE	FALSE	infected	40hpi		DC3000	G1	hydathode	periphery,centre	T24	leaf mesophyll	AT2G38250 (best), AT2G16900		.	AT1G67090/RBCS1A (leaf epidermis;leaf pavement cell/marker), AT1G29910/AB180/CAB3/LHCB1.2 (leaf mesophyll/marker), AT2G05100/LHCB2/LHCB2.1 (leaf mesophyll/marker), AT1G15820/CP24/LHCB6 (leaf mesophyll/marker)	.	.	AT4G11170/RMG1 (UP), AT1G56145/CORK1/IGP1 (positive_regulator)	.	AT1G58848/RF9 (positive_regulator)	.	.	.	.	AT3G22370/AOX1A/HSR3 (UP), AT5G13190/GILP (negative_regulator)	.	.	.	.	AT2G30770/CYP71A13 (UP)	.	AT1G15520/ABCG40/PDR12 (UP), AT5G64750/ABR1/ERF111 (UP)	.	.	AT2G43000/ANAC042/JUB1/NAC042 (UP), AT3G49120/ATPCB/PERX34/PRX34/PRXCB (UP), AT5G47910/DELT1/RBOHD (UP), AT3G22370/AOX1A/HSR3 (negative_regulator)	.	.	.	AT4G22070/WRKY31, AT1G15520/ABCG40/PDR12, AT3G22600/LTPG5, AT4G11170/RMG1, AT2G43000/ANAC042/JUB1/NAC042, AT3G22370/AOX1A/HSR3, AT3G50930/BCS1/OM66, AT5G13190/GILP, AT1G57630, AT5G49520/WRKY48, AT4G13920/AtRLP50, AT3G51660/MDL3, AT4G04490/CRK36, AT1G56145/CORK1/IGP1, AT4G18170/WRKY28, AT5G25930/HSL3/NUT, AT3G49120/ATPCB/PERX34/PRX34/PRXCB, AT1G51890, AT5G13080/WRKY75, AT2G32140, AT4G25230/RIN2, A…	AT4G14400/ACD6/DEG16, AT1G35710, AT4G16990/RLM3/TIR-NBS16/TN16, AT5G48620/RPP8L4, AT3G50950/ZAR1/RPP13L4, AT1G51805, AT2G15080/AtRLP19, AT2G15042, AT4G16860/RPP4, AT1G58602/RPP7	AT1G58848/RF9 (CC-NLR), AT1G56145/CORK1/IGP1 (RLK), AT5G25930/HSL3/NUT (RLK), AT1G51890 (RLK), AT1G74360/GRACE/NILR1 (RLK), AT1G56140 (RLK), AT4G13920/AtRLP50 (RLP), AT5G47910/DELT1/RBOHD (ROS), AT3G49120/ATPCB/PERX34/PRX34/PRXCB (ROS/photoperiod_stress), AT4G11170/RMG1 (TIR-NLR), AT1G66090/TIR-NBS3/TN3 (TIR-NLR), AT4G14370 (TIR-NLR), AT4G19520 (TIR-NLR), AT5G41750 (TIR-NLR), AT1G57630 (TX), AT2G…	AT5G48620/RPP8L4 (CC-NLR), AT3G50950/ZAR1/RPP13L4 (CC-NLR), AT1G58602/RPP7 (CC-NLR), AT1G35710 (RLK), AT1G51805 (RLK), AT2G15080/AtRLP19 (RLP), AT2G15042 (RLP), AT4G16990/RLM3/TIR-NBS16/TN16 (TIR-NLR), AT4G16860/RPP4 (TIR-NLR)	AT4G22070/WRKY31, AT3G22600/LTPG5, AT3G50930/BCS1/OM66, AT5G49520/WRKY48, AT3G51660/MDL3, AT4G04490/CRK36, AT4G18170/WRKY28, AT5G13080/WRKY75, AT4G25230/RIN2, AT5G47070/PBL19, AT4G20830/ATBBE19/ATBBE20/OGOX1, AT3G59660/BAGP1, AT3G52400/SYP122, AT1G45145/TRX5, AT1G59124, AT1G58807	AT4G14400/ACD6/DEG16	CNMF02	INFECTED_CNMF03
control	control_cluster_l1		C01	FALSE	FALSE												AT2G05100/LHCB2/LHCB2.1 (leaf mesophyll/marker), AT1G29910/AB180/CAB3/LHCB1.2 (leaf mesophyll/marker), AT1G15820/CP24/LHCB6 (leaf mesophyll/marker)	.	.	AT1G17420/LOX3 (S Phase/useful)	AT3G44480/COG1/RPP1 (UP), AT1G21250/PRO25/WAK1 (positive_regulator), AT5G46330/FLS2/MPL12.8 (positive_regulator)	.	AT3G44480/COG1/RPP1 (positive_regulator), AT4G16890/BAL/BALL/SNC1 (positive_regulator)	.	AT4G12720/GFG1/NUDT7 (negative_regulator)	AT4G12720/GFG1/NUDT7 (negative_regulator)	.	AT5G43470/HRT/RCY1/RPP8 (positive_regulator)	.	.	.	.	.	AT3G45140/LOX2 (UP)	.	AT1G15520/ABCG40/PDR12 (UP), AT1G80840/WRKY40 (UP)	.	.	AT3G49120/ATPCB/PERX34/PRX34/PRXCB (UP)	.	.	AT1G35710, AT4G14400/ACD6/DEG16, AT5G24530/DMR6, AT1G21250/PRO25/WAK1, AT1G51270, AT3G51660/MDL3, AT4G12720/GFG1/NUDT7, AT2G15080/AtRLP19, AT4G16860/RPP4, AT1G63880/RLM1B, AT3G44480/COG1/RPP1, AT4G16950/RPP5, AT3G48990/AAE3, AT1G58602/RPP7, AT5G48620/RPP8L4, AT5G43470/HRT/RCY1/RPP8, AT4G16990/RLM3/TIR-NBS16/TN16, AT1G63860, AT4G16890/BAL/BALL/SNC1, AT4G08850/MIK2, AT5G46330/FLS2/MPL12.8, AT4G19520	AT3G45140/LOX2, AT3G49120/ATPCB/PERX34/PRX34/PRXCB, AT1G19670/CORI1, AT1G15520/ABCG40/PDR12, AT4G20830/ATBBE19/ATBBE20/OGOX1, AT1G80840/WRKY40	AT1G58602/RPP7 (CC-NLR), AT5G48620/RPP8L4 (CC-NLR), AT5G43470/HRT/RCY1/RPP8 (CC-NLR), AT3G48990/AAE3 (OAC detox), AT1G35710 (RLK), AT4G08850/MIK2 (RLK), AT5G46330/FLS2/MPL12.8 (RLK), AT2G15080/AtRLP19 (RLP), AT4G16860/RPP4 (TIR-NLR), AT1G63880/RLM1B (TIR-NLR), AT3G44480/COG1/RPP1 (TIR-NLR), AT4G16950/RPP5 (TIR-NLR), AT4G16990/RLM3/TIR-NBS16/TN16 (TIR-NLR), AT1G63860 (TIR-NLR), AT4G16890/BAL/BALL/…	AT3G49120/ATPCB/PERX34/PRX34/PRXCB (ROS/photoperiod_stress)	AT4G14400/ACD6/DEG16, AT5G24530/DMR6, AT3G51660/MDL3	AT1G19670/CORI1, AT4G20830/ATBBE19/ATBBE20/OGOX1	CNMF03, CNMF06, CNMF04	INFECTED_CNMF09
control	control_cluster_l1		C02	FALSE	FALSE												AT1G68530/CER6/CUT1/G2/KCS6/POP1 (leaf epidermis/marker), AT4G21750/ATML1 (leaf epidermis/marker), AT1G17840/ABCG11/COF1/DSO/WBC11/DESPERADO (leaf epidermis/useful)	AT1G67090/RBCS1A (leaf epidermis;leaf pavement cell/marker), AT2G05100/LHCB2/LHCB2.1 (leaf mesophyll/marker), AT1G15820/CP24/LHCB6 (leaf mesophyll/marker), AT1G29910/AB180/CAB3/LHCB1.2 (leaf mesophyll/marker)	.	AT1G74470 (Mitosis/useful)	.	AT3G44480/COG1/RPP1 (UP)	.	AT3G44480/COG1/RPP1 (positive_regulator)	.	.	.	AT2G13790/BAK7/BKK1/SERK4 (positive_regulator), AT5G43470/HRT/RCY1/RPP8 (positive_regulator)	.	AT1G28380/NSL1 (negative_regulator)	.	.	AT2G38470/WRKY33 (UP)	AT3G45140/LOX2 (UP)	AT4G31800/WRKY18 (UP), AT1G80840/WRKY40 (UP)	.	.	AT3G49120/ATPCB/PERX34/PRX34/PRXCB (UP)	.	.	.	AT3G49120/ATPCB/PERX34/PRX34/PRXCB, AT1G33610, AT3G50480/HR4, AT4G04220/AtRLP46, AT2G15042, AT4G31550/WRKY11, AT3G52400/SYP122, AT5G01950, AT1G33590, AT1G29720/RFK1, AT1G53430, AT3G28930/AIG2/AIG2A, AT5G49760, AT4G24230/ACBP3, AT1G33600, AT1G51805, AT4G20830/ATBBE19/ATBBE20/OGOX1, AT2G13790/BAK7/BKK1/SERK4, AT1G56140, AT1G19670/CORI1, AT2G23320/WRKY15, AT5G47070/PBL19, AT2G26560/PLA2A/PLP2, AT1G0…	AT1G35710, AT1G51270, AT3G51660/MDL3, AT4G14400/ACD6/DEG16, AT4G16860/RPP4, AT3G45140/LOX2, AT4G16950/RPP5, AT1G75380/BBD1, AT2G15080/AtRLP19, AT1G63880/RLM1B, AT3G44480/COG1/RPP1, AT4G16990/RLM3/TIR-NBS16/TN16, AT3G44670/DM2H	AT3G50950/ZAR1/RPP13L4 (CC-NLR), AT5G43470/HRT/RCY1/RPP8 (CC-NLR), AT5G01950 (RLK), AT1G29720/RFK1 (RLK), AT1G53430 (RLK), AT5G49760 (RLK), AT1G51805 (RLK), AT2G13790/BAK7/BKK1/SERK4 (RLK), AT1G56140 (RLK), AT1G09970/LRR XI-23 (RLK), AT1G07650 (RLK), AT4G08850/MIK2 (RLK), AT1G74360/GRACE/NILR1 (RLK), AT1G33610 (RLP), AT4G04220/AtRLP46 (RLP), AT2G15042 (RLP), AT1G33590 (RLP), AT1G33600 (RLP), AT5G…	AT1G35710 (RLK), AT2G15080/AtRLP19 (RLP), AT4G16860/RPP4 (TIR-NLR), AT4G16950/RPP5 (TIR-NLR), AT1G63880/RLM1B (TIR-NLR), AT3G44480/COG1/RPP1 (TIR-NLR), AT4G16990/RLM3/TIR-NBS16/TN16 (TIR-NLR), AT3G44670/DM2H (TIR-NLR), AT1G51270 (TX)	AT4G31550/WRKY11, AT3G52400/SYP122, AT3G28930/AIG2/AIG2A, AT4G24230/ACBP3, AT4G20830/ATBBE19/ATBBE20/OGOX1, AT1G19670/CORI1, AT2G23320/WRKY15, AT5G47070/PBL19, AT2G26560/PLA2A/PLP2	AT3G51660/MDL3, AT4G14400/ACD6/DEG16, AT1G75380/BBD1	CNMF05, CNMF03	INFECTED_CNMF09
control	control_cluster_l1		C08	FALSE	FALSE												AT1G67090/RBCS1A (leaf epidermis;leaf pavement cell/marker)	.	AT1G17420/LOX3 (S Phase/useful)	.	AT1G73080/PEPR1 (positive_regulator)	.	.	.	AT4G34410/ERF109/RRTF1 (negative_regulator)	.	.	AT2G13790/BAK7/BKK1/SERK4 (positive_regulator)	.	AT1G28380/NSL1 (negative_regulator)	.	AT4G34410/ERF109/RRTF1 (UP)	AT3G45140/LOX2 (UP), AT1G32640/JIN1/MYC2 (positive_regulator)	.	AT1G32640/JIN1/MYC2 (UP), AT5G64750/ABR1/ERF111 (UP), AT4G31800/WRKY18 (UP), AT1G80840/WRKY40 (UP), AT4G26080/ABI1 (negative_regulator)	AT1G15520/ABCG40/PDR12 (UP)	.	AT4G26080/ABI1 (DOWN)	.	AT4G26080/ABI1 (UP)	.	AT3G45140/LOX2, AT4G08870/ARGAH2, AT5G42650/AOS, AT1G19570/DHAR1/DHAR5, AT4G23600/CORI3, AT4G34410/ERF109/RRTF1, AT1G32640/JIN1/MYC2, AT5G64750/ABR1/ERF111, AT4G31800/WRKY18, AT1G19670/CORI1, AT1G72180/CEPR2, AT1G73080/PEPR1, AT5G49520/WRKY48, AT1G09970/LRR XI-23, AT1G80840/WRKY40, AT1G51270, AT3G51660/MDL3, AT1G51805, AT1G45145/TRX5, AT1G28380/NSL1, AT5G40170/AtRLP54, AT5G41740, AT3G53420/PIP2A/…	AT4G14400/ACD6/DEG16, AT1G15520/ABCG40/PDR12, AT2G15042	AT1G72180/CEPR2 (RLK), AT1G73080/PEPR1 (RLK), AT1G09970/LRR XI-23 (RLK), AT1G51805 (RLK), AT2G13790/BAK7/BKK1/SERK4 (RLK), AT5G40170/AtRLP54 (RLP), AT1G33600 (RLP), AT1G32640/JIN1/MYC2 (TF), AT5G41740 (TIR-NLR), AT1G56510/ADR2/WRR4/WRR4A (TIR-NLR), AT1G51270 (TX), AT3G53420/PIP2A/PIP2;1 (stomatal_closure)	AT2G15042 (RLP)	AT4G08870/ARGAH2, AT5G42650/AOS, AT1G19570/DHAR1/DHAR5, AT4G23600/CORI3, AT1G19670/CORI1, AT5G49520/WRKY48, AT3G51660/MDL3, AT1G45145/TRX5	AT4G14400/ACD6/DEG16	CNMF08	INFECTED_CNMF06
control	control_cluster_l1		C10	FALSE	FALSE												AT1G33240/AT-GTL1/GTL1 (leaf epidermis/useful), AT1G67090/RBCS1A (leaf epidermis;leaf pavement cell/marker), AT1G29910/AB180/CAB3/LHCB1.2 (leaf mesophyll/marker), AT2G05100/LHCB2/LHCB2.1 (leaf mesophyll/marker), AT1G15820/CP24/LHCB6 (leaf mesophyll/marker)	.	AT1G74470 (Mitosis/useful), AT1G01620/PLASMA MEMBRANE INTRINSIC PROTEIN 1C (PIP1C) (Mitosis/useful)	.	AT5G46330/FLS2/MPL12.8 (positive_regulator)	.	.	.	.	.	.	AT5G43470/HRT/RCY1/RPP8 (positive_regulator)	.	.	.	.	.	AT2G38470/WRKY33 (UP)	AT1G08550/AVDE1/NPQ1 (negative_regulator)	AT1G15520/ABCG40/PDR12 (UP), AT1G80840/WRKY40 (UP)	.	.	AT3G49120/ATPCB/PERX34/PRX34/PRXCB (UP)	.	.	AT4G16860/RPP4, AT1G08550/AVDE1/NPQ1, AT4G19500/RPP2A, AT3G48990/AAE3, AT3G53420/PIP2A/PIP2;1, AT1G75380/BBD1, AT2G15880/PEX3, AT4G16950/RPP5, AT4G16990/RLM3/TIR-NBS16/TN16, AT3G50950/ZAR1/RPP13L4, AT5G48620/RPP8L4, AT5G43470/HRT/RCY1/RPP8, AT3G44670/DM2H, AT5G46330/FLS2/MPL12.8, AT2G14080, AT5G24530/DMR6, AT1G72180/CEPR2, AT1G18660/IAP1	AT1G15520/ABCG40/PDR12, AT2G15042, AT3G49120/ATPCB/PERX34/PRX34/PRXCB, AT2G38470/WRKY33, AT1G80840/WRKY40, AT3G50480/HR4, AT3G28930/AIG2/AIG2A, AT1G58602/RPP7	AT3G50950/ZAR1/RPP13L4 (CC-NLR), AT5G48620/RPP8L4 (CC-NLR), AT5G43470/HRT/RCY1/RPP8 (CC-NLR), AT3G48990/AAE3 (OAC detox), AT5G46330/FLS2/MPL12.8 (RLK), AT1G72180/CEPR2 (RLK), AT2G15880/PEX3 (RLP), AT4G16860/RPP4 (TIR-NLR), AT4G19500/RPP2A (TIR-NLR), AT4G16950/RPP5 (TIR-NLR), AT4G16990/RLM3/TIR-NBS16/TN16 (TIR-NLR), AT3G44670/DM2H (TIR-NLR), AT2G14080 (TIR-NLR), AT3G53420/PIP2A/PIP2;1 (stomatal_cl…	AT1G58602/RPP7 (CC-NLR), AT2G15042 (RLP), AT3G49120/ATPCB/PERX34/PRX34/PRXCB (ROS/photoperiod_stress), AT3G50480/HR4 (RPW8)	AT1G75380/BBD1, AT5G24530/DMR6, AT1G18660/IAP1	AT3G28930/AIG2/AIG2A	CNMF06	INFECTED_CNMF09
control	control_cluster_l1		C11	FALSE	FALSE												.	.	.	.	.	.	.	.	AT5G61420/HAG1/MYB28/PMG1 (UP)	.	.	.	AT2G13790/BAK7/BKK1/SERK4 (positive_regulator)	.	.	.	.	AT3G45140/LOX2 (UP)	.	.	.	.	AT3G49120/ATPCB/PERX34/PRX34/PRXCB (UP)	.	.	AT5G61420/HAG1/MYB28/PMG1, AT3G05650/AtRLP32, AT5G40910	AT4G14400/ACD6/DEG16, AT2G15042, AT3G45140/LOX2, AT3G50480/HR4, AT4G19520, AT1G35710, AT3G51660/MDL3, AT1G58602/RPP7, AT5G45510, AT2G15080/AtRLP19, AT4G16990/RLM3/TIR-NBS16/TN16, AT1G33600, AT3G49120/ATPCB/PERX34/PRX34/PRXCB, AT4G16860/RPP4, AT1G51805, AT1G19670/CORI1, AT1G56510/ADR2/WRR4/WRR4A, AT2G13790/BAK7/BKK1/SERK4	AT3G05650/AtRLP32 (RLP), AT5G40910 (TIR-NLR)	AT1G58602/RPP7 (CC-NLR), AT1G35710 (RLK), AT1G51805 (RLK), AT2G13790/BAK7/BKK1/SERK4 (RLK), AT2G15042 (RLP), AT2G15080/AtRLP19 (RLP), AT1G33600 (RLP), AT3G49120/ATPCB/PERX34/PRX34/PRXCB (ROS/photoperiod_stress), AT3G50480/HR4 (RPW8), AT4G19520 (TIR-NLR), AT4G16990/RLM3/TIR-NBS16/TN16 (TIR-NLR), AT4G16860/RPP4 (TIR-NLR), AT1G56510/ADR2/WRR4/WRR4A (TIR-NLR)	.	AT4G14400/ACD6/DEG16, AT3G51660/MDL3, AT5G45510, AT1G19670/CORI1	CNMF03	INFECTED_CNMF09
control	control_cluster_l1		C13	FALSE	FALSE												AT1G67090/RBCS1A (leaf epidermis;leaf pavement cell/marker), AT2G05100/LHCB2/LHCB2.1 (leaf mesophyll/marker), AT1G15820/CP24/LHCB6 (leaf mesophyll/marker)	.	AT1G74470 (Mitosis/useful)	AT1G17420/LOX3 (S Phase/useful)	.	AT3G26830/CYP71B15/PAD3 (UP)	AT4G16890/BAL/BALL/SNC1 (positive_regulator)	.	.	.	.	.	AT2G13790/BAK7/BKK1/SERK4 (positive_regulator)	.	.	.	.	AT2G38470/WRKY33 (UP), AT3G26830/CYP71B15/PAD3 (UP)	.	AT1G15520/ABCG40/PDR12 (UP), AT1G80840/WRKY40 (UP)	.	.	AT3G49120/ATPCB/PERX34/PRX34/PRXCB (UP)	.	.	AT4G16860/RPP4, AT4G37930/SHM1/SHMT1/STM, AT4G16990/RLM3/TIR-NBS16/TN16, AT1G75380/BBD1, AT3G16770/EBP/ERF72/RAP2.3, AT5G43740, AT2G15880/PEX3, AT4G16890/BAL/BALL/SNC1, AT4G16950/RPP5	AT4G20830/ATBBE19/ATBBE20/OGOX1, AT3G51660/MDL3, AT1G15520/ABCG40/PDR12, AT5G13080/WRKY75, AT2G15042, AT1G74360/GRACE/NILR1, AT1G80840/WRKY40, AT3G49120/ATPCB/PERX34/PRX34/PRXCB, AT2G13790/BAK7/BKK1/SERK4, AT2G38470/WRKY33, AT3G26830/CYP71B15/PAD3, AT3G28930/AIG2/AIG2A, AT3G50480/HR4, AT1G09970/LRR XI-23, AT1G53430	AT5G43740 (CC-NLR/CCR-NLR/CCG10-NLR), AT2G15880/PEX3 (RLP), AT4G16860/RPP4 (TIR-NLR), AT4G16990/RLM3/TIR-NBS16/TN16 (TIR-NLR), AT4G16890/BAL/BALL/SNC1 (TIR-NLR), AT4G16950/RPP5 (TIR-NLR)	AT1G74360/GRACE/NILR1 (RLK), AT2G13790/BAK7/BKK1/SERK4 (RLK), AT1G09970/LRR XI-23 (RLK), AT1G53430 (RLK), AT2G15042 (RLP), AT3G49120/ATPCB/PERX34/PRX34/PRXCB (ROS/photoperiod_stress), AT3G50480/HR4 (RPW8)	AT4G37930/SHM1/SHMT1/STM, AT1G75380/BBD1, AT3G16770/EBP/ERF72/RAP2.3	AT4G20830/ATBBE19/ATBBE20/OGOX1, AT3G51660/MDL3, AT5G13080/WRKY75, AT3G28930/AIG2/AIG2A	CNMF03	INFECTED_CNMF09
control	control_cluster_l1		C15	FALSE	FALSE												.	.	.	.	.	.	.	.	.	.	.	.	AT2G13790/BAK7/BKK1/SERK4 (positive_regulator)	.	.	.	.	.	.	.	.	.	.	.	.	.	AT1G35710, AT4G14400/ACD6/DEG16, AT2G13790/BAK7/BKK1/SERK4, AT2G15042, AT1G33600	.	AT1G35710 (RLK), AT2G13790/BAK7/BKK1/SERK4 (RLK), AT2G15042 (RLP), AT1G33600 (RLP)	.	AT4G14400/ACD6/DEG16	CNMF06, CNMF03	INFECTED_CNMF09
control	control_cluster_l1		C16	FALSE	FALSE												.	.	.	.	AT3G26830/CYP71B15/PAD3 (UP)	.	.	.	.	.	.	.	.	.	.	.	AT3G26830/CYP71B15/PAD3 (UP)	.	.	.	.	.	.	.	.	AT3G26830/CYP71B15/PAD3, AT4G14400/ACD6/DEG16, AT1G58602/RPP7	AT4G16860/RPP4, AT1G56510/ADR2/WRR4/WRR4A	AT1G58602/RPP7 (CC-NLR)	AT4G16860/RPP4 (TIR-NLR), AT1G56510/ADR2/WRR4/WRR4A (TIR-NLR)	AT4G14400/ACD6/DEG16	.	CNMF02	INFECTED_CNMF09
control	control_cluster_l1		C22	FALSE	FALSE												.	.	.	.	AT4G00430/PIP1;4/PIP1E/TMP-C (positive_regulator)	.	AT4G26090/RPS2 (positive_regulator)	AT1G58848/RF9 (positive_regulator)	AT4G00430/PIP1;4/PIP1E/TMP-C (positive_regulator)	.	.	AT5G54250/CNGC4/DEFENSE/DND2/HLM1 (UP)	.	.	.	.	AT4G26090/RPS2 (UP)	AT2G38470/WRKY33 (UP)	AT4G26080/ABI1 (negative_regulator)	.	.	AT4G26080/ABI1 (DOWN), AT4G00430/PIP1;4/PIP1E/TMP-C (positive_regulator)	.	AT4G26080/ABI1 (UP)	.	AT4G26090/RPS2, AT4G37980/CAD7/CHR/ELI3/ELI3-1, AT5G54250/CNGC4/DEFENSE/DND2/HLM1, AT4G23600/CORI3, AT4G26080/ABI1, AT5G45800/MEE62, AT5G57050/ABI2, AT4G00430/PIP1;4/PIP1E/TMP-C	AT4G14400/ACD6/DEG16, AT4G16860/RPP4, AT1G35710, AT2G38470/WRKY33, AT1G58848/RF9, AT2G15042	AT4G26090/RPS2 (CC-NLR/CCR-NLR/CCG10-NLR), AT5G45800/MEE62 (RLK)	AT1G58848/RF9 (CC-NLR), AT1G35710 (RLK), AT2G15042 (RLP), AT4G16860/RPP4 (TIR-NLR)	AT4G37980/CAD7/CHR/ELI3/ELI3-1, AT4G23600/CORI3, AT5G57050/ABI2	AT4G14400/ACD6/DEG16	CNMF06	INFECTED_CNMF05, INFECTED_CNMF09
control	control_cluster_l1		C23	FALSE	FALSE												.	.	.	.	.	.	.	AT1G58848/RF9 (positive_regulator)	.	.	AT5G44870/LAZ5/TTR1 (positive_regulator)	.	AT2G13790/BAK7/BKK1/SERK4 (positive_regulator)	.	.	.	.	.	.	AT4G31800/WRKY18 (UP), AT1G80840/WRKY40 (UP)	.	.	.	.	.	.	AT1G35710, AT1G58602/RPP7, AT4G14400/ACD6/DEG16, AT5G40170/AtRLP54, AT2G15080/AtRLP19, AT2G15042, AT1G33600, AT5G44870/LAZ5/TTR1, AT4G31800/WRKY18, AT1G80840/WRKY40, AT1G09970/LRR XI-23, AT1G74360/GRACE/NILR1, AT5G48620/RPP8L4, AT1G58848/RF9, AT2G13790/BAK7/BKK1/SERK4, AT4G19520	.	AT1G58602/RPP7 (CC-NLR), AT5G48620/RPP8L4 (CC-NLR), AT1G58848/RF9 (CC-NLR), AT1G35710 (RLK), AT1G09970/LRR XI-23 (RLK), AT1G74360/GRACE/NILR1 (RLK), AT2G13790/BAK7/BKK1/SERK4 (RLK), AT5G40170/AtRLP54 (RLP), AT2G15080/AtRLP19 (RLP), AT2G15042 (RLP), AT1G33600 (RLP), AT5G44870/LAZ5/TTR1 (TIR-NLR), AT4G19520 (TIR-NLR)	.	AT4G14400/ACD6/DEG16	CNMF03	INFECTED_CNMF09, INFECTED_CNMF05
control	control_cluster_l1		C24	FALSE	FALSE												AT1G77990/AST56/SULTR2;2 (bundle sheath/marker), AT1G22710/SUC2/SUT1 (phloem;companion cell/marker), AT1G79430/APL/WDY/WOODY (phloem;companion cell/marker), AT5G57350/AHA3/HA3 (phloem;companion cell/marker), AT5G06850/FTIP1/MCTP1 (phloem;companion cell/marker)	.	AT4G38740/ROC1 (Mitosis/useful)	.	.	AT5G46330/FLS2/MPL12.8 (positive_regulator)	.	AT4G16890/BAL/BALL/SNC1 (positive_regulator)	.	.	AT5G44870/LAZ5/TTR1 (positive_regulator)	.	AT5G43470/HRT/RCY1/RPP8 (positive_regulator)	AT2G04880/WRKY1/ZAP1 (UP)	.	.	.	AT3G45140/LOX2 (UP)	AT1G55020/LOX1 (UP)	AT1G80840/WRKY40 (UP)	.	.	.	.	.	AT5G49660/CEPR1, AT2G23950, AT1G55020/LOX1, AT5G63710, AT1G67720, AT2G20850/SRF1, AT3G25560/NIK2, AT2G15880/PEX3, AT2G04880/WRKY1/ZAP1, AT4G13340/LRX3	AT2G15042, AT5G46330/FLS2/MPL12.8, AT4G14400/ACD6/DEG16, AT5G43470/HRT/RCY1/RPP8, AT1G58602/RPP7, AT2G15080/AtRLP19, AT4G08850/MIK2, AT4G16860/RPP4, AT3G45140/LOX2, AT4G16990/RLM3/TIR-NBS16/TN16, AT1G35710, AT4G16890/BAL/BALL/SNC1, AT1G33600, AT5G41750, AT5G40170/AtRLP54, AT5G48620/RPP8L4, AT4G19520, AT5G44870/LAZ5/TTR1, AT3G51660/MDL3, AT1G80840/WRKY40, AT1G56510/ADR2/WRR4/WRR4A, AT1G31540	AT5G49660/CEPR1 (RLK), AT2G23950 (RLK), AT5G63710 (RLK), AT1G67720 (RLK), AT2G20850/SRF1 (RLK), AT3G25560/NIK2 (RLK), AT2G15880/PEX3 (RLP), AT4G13340/LRX3 (RLP), AT1G55020/LOX1 (stomatal_closure)	AT5G43470/HRT/RCY1/RPP8 (CC-NLR), AT1G58602/RPP7 (CC-NLR), AT5G48620/RPP8L4 (CC-NLR), AT5G46330/FLS2/MPL12.8 (RLK), AT4G08850/MIK2 (RLK), AT1G35710 (RLK), AT2G15042 (RLP), AT2G15080/AtRLP19 (RLP), AT1G33600 (RLP), AT5G40170/AtRLP54 (RLP), AT4G16860/RPP4 (TIR-NLR), AT4G16990/RLM3/TIR-NBS16/TN16 (TIR-NLR), AT4G16890/BAL/BALL/SNC1 (TIR-NLR), AT5G41750 (TIR-NLR), AT4G19520 (TIR-NLR), AT5G44870/LAZ5/T…	.	AT4G14400/ACD6/DEG16, AT3G51660/MDL3	CNMF07	INFECTED_CNMF08
control	control_cluster_l2		C01	FALSE	FALSE												AT2G05100/LHCB2/LHCB2.1 (leaf mesophyll/marker), AT1G29910/AB180/CAB3/LHCB1.2 (leaf mesophyll/marker), AT1G15820/CP24/LHCB6 (leaf mesophyll/marker)	.	.	AT1G17420/LOX3 (S Phase/useful)	AT3G44480/COG1/RPP1 (UP), AT1G21250/PRO25/WAK1 (positive_regulator), AT5G46330/FLS2/MPL12.8 (positive_regulator)	.	AT3G44480/COG1/RPP1 (positive_regulator), AT4G16890/BAL/BALL/SNC1 (positive_regulator)	.	AT4G12720/GFG1/NUDT7 (negative_regulator)	AT4G12720/GFG1/NUDT7 (negative_regulator)	.	AT5G43470/HRT/RCY1/RPP8 (positive_regulator)	.	.	.	.	.	AT3G45140/LOX2 (UP)	.	AT1G15520/ABCG40/PDR12 (UP), AT1G80840/WRKY40 (UP)	.	.	AT3G49120/ATPCB/PERX34/PRX34/PRXCB (UP)	.	.	AT1G35710, AT4G14400/ACD6/DEG16, AT5G24530/DMR6, AT1G21250/PRO25/WAK1, AT1G51270, AT3G51660/MDL3, AT4G12720/GFG1/NUDT7, AT2G15080/AtRLP19, AT4G16860/RPP4, AT1G63880/RLM1B, AT3G44480/COG1/RPP1, AT4G16950/RPP5, AT3G48990/AAE3, AT1G58602/RPP7, AT5G48620/RPP8L4, AT5G43470/HRT/RCY1/RPP8, AT4G16990/RLM3/TIR-NBS16/TN16, AT1G63860, AT4G16890/BAL/BALL/SNC1, AT4G08850/MIK2, AT5G46330/FLS2/MPL12.8, AT4G19520	AT3G45140/LOX2, AT3G49120/ATPCB/PERX34/PRX34/PRXCB, AT1G19670/CORI1, AT1G15520/ABCG40/PDR12, AT4G20830/ATBBE19/ATBBE20/OGOX1, AT1G80840/WRKY40	AT1G58602/RPP7 (CC-NLR), AT5G48620/RPP8L4 (CC-NLR), AT5G43470/HRT/RCY1/RPP8 (CC-NLR), AT3G48990/AAE3 (OAC detox), AT1G35710 (RLK), AT4G08850/MIK2 (RLK), AT5G46330/FLS2/MPL12.8 (RLK), AT2G15080/AtRLP19 (RLP), AT4G16860/RPP4 (TIR-NLR), AT1G63880/RLM1B (TIR-NLR), AT3G44480/COG1/RPP1 (TIR-NLR), AT4G16950/RPP5 (TIR-NLR), AT4G16990/RLM3/TIR-NBS16/TN16 (TIR-NLR), AT1G63860 (TIR-NLR), AT4G16890/BAL/BALL/…	AT3G49120/ATPCB/PERX34/PRX34/PRXCB (ROS/photoperiod_stress)	AT4G14400/ACD6/DEG16, AT5G24530/DMR6, AT3G51660/MDL3	AT1G19670/CORI1, AT4G20830/ATBBE19/ATBBE20/OGOX1	CNMF03, CNMF06, CNMF04	INFECTED_CNMF09
control	control_cluster_l2		C02	FALSE	FALSE												AT1G68530/CER6/CUT1/G2/KCS6/POP1 (leaf epidermis/marker), AT4G21750/ATML1 (leaf epidermis/marker), AT1G17840/ABCG11/COF1/DSO/WBC11/DESPERADO (leaf epidermis/useful)	AT1G67090/RBCS1A (leaf epidermis;leaf pavement cell/marker), AT2G05100/LHCB2/LHCB2.1 (leaf mesophyll/marker), AT1G15820/CP24/LHCB6 (leaf mesophyll/marker), AT1G29910/AB180/CAB3/LHCB1.2 (leaf mesophyll/marker)	.	AT1G74470 (Mitosis/useful)	.	AT3G44480/COG1/RPP1 (UP)	.	AT3G44480/COG1/RPP1 (positive_regulator)	.	.	.	AT2G13790/BAK7/BKK1/SERK4 (positive_regulator), AT5G43470/HRT/RCY1/RPP8 (positive_regulator)	.	AT1G28380/NSL1 (negative_regulator)	.	.	AT2G38470/WRKY33 (UP)	AT3G45140/LOX2 (UP)	AT4G31800/WRKY18 (UP), AT1G80840/WRKY40 (UP)	.	.	AT3G49120/ATPCB/PERX34/PRX34/PRXCB (UP)	.	.	.	AT3G49120/ATPCB/PERX34/PRX34/PRXCB, AT1G33610, AT3G50480/HR4, AT4G04220/AtRLP46, AT2G15042, AT4G31550/WRKY11, AT3G52400/SYP122, AT5G01950, AT1G33590, AT1G29720/RFK1, AT1G53430, AT3G28930/AIG2/AIG2A, AT5G49760, AT4G24230/ACBP3, AT1G33600, AT1G51805, AT4G20830/ATBBE19/ATBBE20/OGOX1, AT2G13790/BAK7/BKK1/SERK4, AT1G56140, AT1G19670/CORI1, AT2G23320/WRKY15, AT5G47070/PBL19, AT2G26560/PLA2A/PLP2, AT1G0…	AT1G35710, AT1G51270, AT3G51660/MDL3, AT4G14400/ACD6/DEG16, AT4G16860/RPP4, AT3G45140/LOX2, AT4G16950/RPP5, AT1G75380/BBD1, AT2G15080/AtRLP19, AT1G63880/RLM1B, AT3G44480/COG1/RPP1, AT4G16990/RLM3/TIR-NBS16/TN16, AT3G44670/DM2H	AT3G50950/ZAR1/RPP13L4 (CC-NLR), AT5G43470/HRT/RCY1/RPP8 (CC-NLR), AT5G01950 (RLK), AT1G29720/RFK1 (RLK), AT1G53430 (RLK), AT5G49760 (RLK), AT1G51805 (RLK), AT2G13790/BAK7/BKK1/SERK4 (RLK), AT1G56140 (RLK), AT1G09970/LRR XI-23 (RLK), AT1G07650 (RLK), AT4G08850/MIK2 (RLK), AT1G74360/GRACE/NILR1 (RLK), AT1G33610 (RLP), AT4G04220/AtRLP46 (RLP), AT2G15042 (RLP), AT1G33590 (RLP), AT1G33600 (RLP), AT5G…	AT1G35710 (RLK), AT2G15080/AtRLP19 (RLP), AT4G16860/RPP4 (TIR-NLR), AT4G16950/RPP5 (TIR-NLR), AT1G63880/RLM1B (TIR-NLR), AT3G44480/COG1/RPP1 (TIR-NLR), AT4G16990/RLM3/TIR-NBS16/TN16 (TIR-NLR), AT3G44670/DM2H (TIR-NLR), AT1G51270 (TX)	AT4G31550/WRKY11, AT3G52400/SYP122, AT3G28930/AIG2/AIG2A, AT4G24230/ACBP3, AT4G20830/ATBBE19/ATBBE20/OGOX1, AT1G19670/CORI1, AT2G23320/WRKY15, AT5G47070/PBL19, AT2G26560/PLA2A/PLP2	AT3G51660/MDL3, AT4G14400/ACD6/DEG16, AT1G75380/BBD1	CNMF05, CNMF03	INFECTED_CNMF09
control	control_cluster_l2		C08	FALSE	FALSE												AT1G67090/RBCS1A (leaf epidermis;leaf pavement cell/marker)	.	AT1G17420/LOX3 (S Phase/useful)	.	AT1G73080/PEPR1 (positive_regulator)	.	.	.	AT4G34410/ERF109/RRTF1 (negative_regulator)	.	.	AT2G13790/BAK7/BKK1/SERK4 (positive_regulator)	.	AT1G28380/NSL1 (negative_regulator)	.	AT4G34410/ERF109/RRTF1 (UP)	AT3G45140/LOX2 (UP), AT1G32640/JIN1/MYC2 (positive_regulator)	.	AT1G32640/JIN1/MYC2 (UP), AT5G64750/ABR1/ERF111 (UP), AT4G31800/WRKY18 (UP), AT1G80840/WRKY40 (UP), AT4G26080/ABI1 (negative_regulator)	AT1G15520/ABCG40/PDR12 (UP)	.	AT4G26080/ABI1 (DOWN)	.	AT4G26080/ABI1 (UP)	.	AT3G45140/LOX2, AT4G08870/ARGAH2, AT5G42650/AOS, AT1G19570/DHAR1/DHAR5, AT4G23600/CORI3, AT4G34410/ERF109/RRTF1, AT1G32640/JIN1/MYC2, AT5G64750/ABR1/ERF111, AT4G31800/WRKY18, AT1G19670/CORI1, AT1G72180/CEPR2, AT1G73080/PEPR1, AT5G49520/WRKY48, AT1G09970/LRR XI-23, AT1G80840/WRKY40, AT1G51270, AT3G51660/MDL3, AT1G51805, AT1G45145/TRX5, AT1G28380/NSL1, AT5G40170/AtRLP54, AT5G41740, AT3G53420/PIP2A/…	AT4G14400/ACD6/DEG16, AT1G15520/ABCG40/PDR12, AT2G15042	AT1G72180/CEPR2 (RLK), AT1G73080/PEPR1 (RLK), AT1G09970/LRR XI-23 (RLK), AT1G51805 (RLK), AT2G13790/BAK7/BKK1/SERK4 (RLK), AT5G40170/AtRLP54 (RLP), AT1G33600 (RLP), AT1G32640/JIN1/MYC2 (TF), AT5G41740 (TIR-NLR), AT1G56510/ADR2/WRR4/WRR4A (TIR-NLR), AT1G51270 (TX), AT3G53420/PIP2A/PIP2;1 (stomatal_closure)	AT2G15042 (RLP)	AT4G08870/ARGAH2, AT5G42650/AOS, AT1G19570/DHAR1/DHAR5, AT4G23600/CORI3, AT1G19670/CORI1, AT5G49520/WRKY48, AT3G51660/MDL3, AT1G45145/TRX5	AT4G14400/ACD6/DEG16	CNMF08	INFECTED_CNMF06
control	control_cluster_l2		C10	FALSE	FALSE												AT1G33240/AT-GTL1/GTL1 (leaf epidermis/useful), AT1G67090/RBCS1A (leaf epidermis;leaf pavement cell/marker), AT1G29910/AB180/CAB3/LHCB1.2 (leaf mesophyll/marker), AT2G05100/LHCB2/LHCB2.1 (leaf mesophyll/marker), AT1G15820/CP24/LHCB6 (leaf mesophyll/marker)	.	AT1G74470 (Mitosis/useful), AT1G01620/PLASMA MEMBRANE INTRINSIC PROTEIN 1C (PIP1C) (Mitosis/useful)	.	AT5G46330/FLS2/MPL12.8 (positive_regulator)	.	.	.	.	.	.	AT5G43470/HRT/RCY1/RPP8 (positive_regulator)	.	.	.	.	.	AT2G38470/WRKY33 (UP)	AT1G08550/AVDE1/NPQ1 (negative_regulator)	AT1G15520/ABCG40/PDR12 (UP), AT1G80840/WRKY40 (UP)	.	.	AT3G49120/ATPCB/PERX34/PRX34/PRXCB (UP)	.	.	AT4G16860/RPP4, AT1G08550/AVDE1/NPQ1, AT4G19500/RPP2A, AT3G48990/AAE3, AT3G53420/PIP2A/PIP2;1, AT1G75380/BBD1, AT2G15880/PEX3, AT4G16950/RPP5, AT4G16990/RLM3/TIR-NBS16/TN16, AT3G50950/ZAR1/RPP13L4, AT5G48620/RPP8L4, AT5G43470/HRT/RCY1/RPP8, AT3G44670/DM2H, AT5G46330/FLS2/MPL12.8, AT2G14080, AT5G24530/DMR6, AT1G72180/CEPR2, AT1G18660/IAP1	AT1G15520/ABCG40/PDR12, AT2G15042, AT3G49120/ATPCB/PERX34/PRX34/PRXCB, AT2G38470/WRKY33, AT1G80840/WRKY40, AT3G50480/HR4, AT3G28930/AIG2/AIG2A, AT1G58602/RPP7	AT3G50950/ZAR1/RPP13L4 (CC-NLR), AT5G48620/RPP8L4 (CC-NLR), AT5G43470/HRT/RCY1/RPP8 (CC-NLR), AT3G48990/AAE3 (OAC detox), AT5G46330/FLS2/MPL12.8 (RLK), AT1G72180/CEPR2 (RLK), AT2G15880/PEX3 (RLP), AT4G16860/RPP4 (TIR-NLR), AT4G19500/RPP2A (TIR-NLR), AT4G16950/RPP5 (TIR-NLR), AT4G16990/RLM3/TIR-NBS16/TN16 (TIR-NLR), AT3G44670/DM2H (TIR-NLR), AT2G14080 (TIR-NLR), AT3G53420/PIP2A/PIP2;1 (stomatal_cl…	AT1G58602/RPP7 (CC-NLR), AT2G15042 (RLP), AT3G49120/ATPCB/PERX34/PRX34/PRXCB (ROS/photoperiod_stress), AT3G50480/HR4 (RPW8)	AT1G75380/BBD1, AT5G24530/DMR6, AT1G18660/IAP1	AT3G28930/AIG2/AIG2A	CNMF06	INFECTED_CNMF09
control	control_cluster_l2		C11	FALSE	FALSE												.	.	.	.	.	.	.	.	AT5G61420/HAG1/MYB28/PMG1 (UP)	.	.	.	AT2G13790/BAK7/BKK1/SERK4 (positive_regulator)	.	.	.	.	AT3G45140/LOX2 (UP)	.	.	.	.	AT3G49120/ATPCB/PERX34/PRX34/PRXCB (UP)	.	.	AT5G61420/HAG1/MYB28/PMG1, AT3G05650/AtRLP32, AT5G40910	AT4G14400/ACD6/DEG16, AT2G15042, AT3G45140/LOX2, AT3G50480/HR4, AT4G19520, AT1G35710, AT3G51660/MDL3, AT1G58602/RPP7, AT5G45510, AT2G15080/AtRLP19, AT4G16990/RLM3/TIR-NBS16/TN16, AT1G33600, AT3G49120/ATPCB/PERX34/PRX34/PRXCB, AT4G16860/RPP4, AT1G51805, AT1G19670/CORI1, AT1G56510/ADR2/WRR4/WRR4A, AT2G13790/BAK7/BKK1/SERK4	AT3G05650/AtRLP32 (RLP), AT5G40910 (TIR-NLR)	AT1G58602/RPP7 (CC-NLR), AT1G35710 (RLK), AT1G51805 (RLK), AT2G13790/BAK7/BKK1/SERK4 (RLK), AT2G15042 (RLP), AT2G15080/AtRLP19 (RLP), AT1G33600 (RLP), AT3G49120/ATPCB/PERX34/PRX34/PRXCB (ROS/photoperiod_stress), AT3G50480/HR4 (RPW8), AT4G19520 (TIR-NLR), AT4G16990/RLM3/TIR-NBS16/TN16 (TIR-NLR), AT4G16860/RPP4 (TIR-NLR), AT1G56510/ADR2/WRR4/WRR4A (TIR-NLR)	.	AT4G14400/ACD6/DEG16, AT3G51660/MDL3, AT5G45510, AT1G19670/CORI1	CNMF03	INFECTED_CNMF09
control	control_cluster_l2		C13	FALSE	FALSE												AT1G67090/RBCS1A (leaf epidermis;leaf pavement cell/marker), AT2G05100/LHCB2/LHCB2.1 (leaf mesophyll/marker), AT1G15820/CP24/LHCB6 (leaf mesophyll/marker)	.	AT1G74470 (Mitosis/useful)	AT1G17420/LOX3 (S Phase/useful)	.	AT3G26830/CYP71B15/PAD3 (UP)	AT4G16890/BAL/BALL/SNC1 (positive_regulator)	.	.	.	.	.	AT2G13790/BAK7/BKK1/SERK4 (positive_regulator)	.	.	.	.	AT2G38470/WRKY33 (UP), AT3G26830/CYP71B15/PAD3 (UP)	.	AT1G15520/ABCG40/PDR12 (UP), AT1G80840/WRKY40 (UP)	.	.	AT3G49120/ATPCB/PERX34/PRX34/PRXCB (UP)	.	.	AT4G16860/RPP4, AT4G37930/SHM1/SHMT1/STM, AT4G16990/RLM3/TIR-NBS16/TN16, AT1G75380/BBD1, AT3G16770/EBP/ERF72/RAP2.3, AT5G43740, AT2G15880/PEX3, AT4G16890/BAL/BALL/SNC1, AT4G16950/RPP5	AT4G20830/ATBBE19/ATBBE20/OGOX1, AT3G51660/MDL3, AT1G15520/ABCG40/PDR12, AT5G13080/WRKY75, AT2G15042, AT1G74360/GRACE/NILR1, AT1G80840/WRKY40, AT3G49120/ATPCB/PERX34/PRX34/PRXCB, AT2G13790/BAK7/BKK1/SERK4, AT2G38470/WRKY33, AT3G26830/CYP71B15/PAD3, AT3G28930/AIG2/AIG2A, AT3G50480/HR4, AT1G09970/LRR XI-23, AT1G53430	AT5G43740 (CC-NLR/CCR-NLR/CCG10-NLR), AT2G15880/PEX3 (RLP), AT4G16860/RPP4 (TIR-NLR), AT4G16990/RLM3/TIR-NBS16/TN16 (TIR-NLR), AT4G16890/BAL/BALL/SNC1 (TIR-NLR), AT4G16950/RPP5 (TIR-NLR)	AT1G74360/GRACE/NILR1 (RLK), AT2G13790/BAK7/BKK1/SERK4 (RLK), AT1G09970/LRR XI-23 (RLK), AT1G53430 (RLK), AT2G15042 (RLP), AT3G49120/ATPCB/PERX34/PRX34/PRXCB (ROS/photoperiod_stress), AT3G50480/HR4 (RPW8)	AT4G37930/SHM1/SHMT1/STM, AT1G75380/BBD1, AT3G16770/EBP/ERF72/RAP2.3	AT4G20830/ATBBE19/ATBBE20/OGOX1, AT3G51660/MDL3, AT5G13080/WRKY75, AT3G28930/AIG2/AIG2A	CNMF03	INFECTED_CNMF09
control	control_cluster_l2		C15	FALSE	FALSE												.	.	.	.	.	.	.	.	.	.	.	.	AT2G13790/BAK7/BKK1/SERK4 (positive_regulator)	.	.	.	.	.	.	.	.	.	.	.	.	.	AT1G35710, AT4G14400/ACD6/DEG16, AT2G13790/BAK7/BKK1/SERK4, AT2G15042, AT1G33600	.	AT1G35710 (RLK), AT2G13790/BAK7/BKK1/SERK4 (RLK), AT2G15042 (RLP), AT1G33600 (RLP)	.	AT4G14400/ACD6/DEG16	CNMF06, CNMF03	INFECTED_CNMF09
control	control_cluster_l2		C16	FALSE	FALSE												.	.	.	.	AT3G26830/CYP71B15/PAD3 (UP)	.	.	.	.	.	.	.	.	.	.	.	AT3G26830/CYP71B15/PAD3 (UP)	.	.	.	.	.	.	.	.	AT3G26830/CYP71B15/PAD3, AT4G14400/ACD6/DEG16, AT1G58602/RPP7	AT4G16860/RPP4, AT1G56510/ADR2/WRR4/WRR4A	AT1G58602/RPP7 (CC-NLR)	AT4G16860/RPP4 (TIR-NLR), AT1G56510/ADR2/WRR4/WRR4A (TIR-NLR)	AT4G14400/ACD6/DEG16	.	CNMF02	INFECTED_CNMF09
control	control_cluster_l2		C22	FALSE	FALSE												.	.	.	.	AT4G00430/PIP1;4/PIP1E/TMP-C (positive_regulator)	.	AT4G26090/RPS2 (positive_regulator)	AT1G58848/RF9 (positive_regulator)	AT4G00430/PIP1;4/PIP1E/TMP-C (positive_regulator)	.	.	AT5G54250/CNGC4/DEFENSE/DND2/HLM1 (UP)	.	.	.	.	AT4G26090/RPS2 (UP)	AT2G38470/WRKY33 (UP)	AT4G26080/ABI1 (negative_regulator)	.	.	AT4G26080/ABI1 (DOWN), AT4G00430/PIP1;4/PIP1E/TMP-C (positive_regulator)	.	AT4G26080/ABI1 (UP)	.	AT4G26090/RPS2, AT4G37980/CAD7/CHR/ELI3/ELI3-1, AT5G54250/CNGC4/DEFENSE/DND2/HLM1, AT4G23600/CORI3, AT4G26080/ABI1, AT5G45800/MEE62, AT5G57050/ABI2, AT4G00430/PIP1;4/PIP1E/TMP-C	AT4G14400/ACD6/DEG16, AT4G16860/RPP4, AT1G35710, AT2G38470/WRKY33, AT1G58848/RF9, AT2G15042	AT4G26090/RPS2 (CC-NLR/CCR-NLR/CCG10-NLR), AT5G45800/MEE62 (RLK)	AT1G58848/RF9 (CC-NLR), AT1G35710 (RLK), AT2G15042 (RLP), AT4G16860/RPP4 (TIR-NLR)	AT4G37980/CAD7/CHR/ELI3/ELI3-1, AT4G23600/CORI3, AT5G57050/ABI2	AT4G14400/ACD6/DEG16	CNMF06	INFECTED_CNMF05, INFECTED_CNMF09
control	control_cluster_l2		C23	FALSE	FALSE												.	.	.	.	.	.	.	AT1G58848/RF9 (positive_regulator)	.	.	AT5G44870/LAZ5/TTR1 (positive_regulator)	.	AT2G13790/BAK7/BKK1/SERK4 (positive_regulator)	.	.	.	.	.	.	AT4G31800/WRKY18 (UP), AT1G80840/WRKY40 (UP)	.	.	.	.	.	.	AT1G35710, AT1G58602/RPP7, AT4G14400/ACD6/DEG16, AT5G40170/AtRLP54, AT2G15080/AtRLP19, AT2G15042, AT1G33600, AT5G44870/LAZ5/TTR1, AT4G31800/WRKY18, AT1G80840/WRKY40, AT1G09970/LRR XI-23, AT1G74360/GRACE/NILR1, AT5G48620/RPP8L4, AT1G58848/RF9, AT2G13790/BAK7/BKK1/SERK4, AT4G19520	.	AT1G58602/RPP7 (CC-NLR), AT5G48620/RPP8L4 (CC-NLR), AT1G58848/RF9 (CC-NLR), AT1G35710 (RLK), AT1G09970/LRR XI-23 (RLK), AT1G74360/GRACE/NILR1 (RLK), AT2G13790/BAK7/BKK1/SERK4 (RLK), AT5G40170/AtRLP54 (RLP), AT2G15080/AtRLP19 (RLP), AT2G15042 (RLP), AT1G33600 (RLP), AT5G44870/LAZ5/TTR1 (TIR-NLR), AT4G19520 (TIR-NLR)	.	AT4G14400/ACD6/DEG16	CNMF03	INFECTED_CNMF09, INFECTED_CNMF05
control	control_cluster_l2		C24	FALSE	FALSE												AT1G77990/AST56/SULTR2;2 (bundle sheath/marker), AT1G22710/SUC2/SUT1 (phloem;companion cell/marker), AT1G79430/APL/WDY/WOODY (phloem;companion cell/marker), AT5G57350/AHA3/HA3 (phloem;companion cell/marker), AT5G06850/FTIP1/MCTP1 (phloem;companion cell/marker)	.	AT4G38740/ROC1 (Mitosis/useful)	.	.	AT5G46330/FLS2/MPL12.8 (positive_regulator)	.	AT4G16890/BAL/BALL/SNC1 (positive_regulator)	.	.	AT5G44870/LAZ5/TTR1 (positive_regulator)	.	AT5G43470/HRT/RCY1/RPP8 (positive_regulator)	AT2G04880/WRKY1/ZAP1 (UP)	.	.	.	AT3G45140/LOX2 (UP)	AT1G55020/LOX1 (UP)	AT1G80840/WRKY40 (UP)	.	.	.	.	.	AT5G49660/CEPR1, AT2G23950, AT1G55020/LOX1, AT5G63710, AT1G67720, AT2G20850/SRF1, AT3G25560/NIK2, AT2G15880/PEX3, AT2G04880/WRKY1/ZAP1, AT4G13340/LRX3	AT2G15042, AT5G46330/FLS2/MPL12.8, AT4G14400/ACD6/DEG16, AT5G43470/HRT/RCY1/RPP8, AT1G58602/RPP7, AT2G15080/AtRLP19, AT4G08850/MIK2, AT4G16860/RPP4, AT3G45140/LOX2, AT4G16990/RLM3/TIR-NBS16/TN16, AT1G35710, AT4G16890/BAL/BALL/SNC1, AT1G33600, AT5G41750, AT5G40170/AtRLP54, AT5G48620/RPP8L4, AT4G19520, AT5G44870/LAZ5/TTR1, AT3G51660/MDL3, AT1G80840/WRKY40, AT1G56510/ADR2/WRR4/WRR4A, AT1G31540	AT5G49660/CEPR1 (RLK), AT2G23950 (RLK), AT5G63710 (RLK), AT1G67720 (RLK), AT2G20850/SRF1 (RLK), AT3G25560/NIK2 (RLK), AT2G15880/PEX3 (RLP), AT4G13340/LRX3 (RLP), AT1G55020/LOX1 (stomatal_closure)	AT5G43470/HRT/RCY1/RPP8 (CC-NLR), AT1G58602/RPP7 (CC-NLR), AT5G48620/RPP8L4 (CC-NLR), AT5G46330/FLS2/MPL12.8 (RLK), AT4G08850/MIK2 (RLK), AT1G35710 (RLK), AT2G15042 (RLP), AT2G15080/AtRLP19 (RLP), AT1G33600 (RLP), AT5G40170/AtRLP54 (RLP), AT4G16860/RPP4 (TIR-NLR), AT4G16990/RLM3/TIR-NBS16/TN16 (TIR-NLR), AT4G16890/BAL/BALL/SNC1 (TIR-NLR), AT5G41750 (TIR-NLR), AT4G19520 (TIR-NLR), AT5G44870/LAZ5/T…	.	AT4G14400/ACD6/DEG16, AT3G51660/MDL3	CNMF07	INFECTED_CNMF08
control	control_cluster_l3		C03	FALSE	FALSE												AT1G29910/AB180/CAB3/LHCB1.2 (leaf mesophyll/marker), AT1G15820/CP24/LHCB6 (leaf mesophyll/marker)	.	AT1G01620/PLASMA MEMBRANE INTRINSIC PROTEIN 1C (PIP1C) (Mitosis/useful)	.	AT4G00430/PIP1;4/PIP1E/TMP-C (positive_regulator)	.	.	.	AT4G00430/PIP1;4/PIP1E/TMP-C (positive_regulator)	.	.	.	.	.	.	.	.	AT2G38470/WRKY33 (UP)	AT4G26080/ABI1 (negative_regulator)	AT1G15520/ABCG40/PDR12 (UP), AT1G80840/WRKY40 (UP)	.	AT4G26080/ABI1 (DOWN), AT4G00430/PIP1;4/PIP1E/TMP-C (positive_regulator)	AT3G49120/ATPCB/PERX34/PRX34/PRXCB (UP)	AT4G26080/ABI1 (UP)	.	AT3G53420/PIP2A/PIP2;1, AT4G00430/PIP1;4/PIP1E/TMP-C, AT4G37980/CAD7/CHR/ELI3/ELI3-1, AT4G26080/ABI1, AT1G61100, AT5G57050/ABI2, AT4G19700/BOI/ILP/RING, AT4G16990/RLM3/TIR-NBS16/TN16	AT3G50480/HR4, AT3G51660/MDL3, AT2G15042, AT1G15520/ABCG40/PDR12, AT2G38470/WRKY33, AT5G21090/LRR1, AT1G80840/WRKY40, AT4G14400/ACD6/DEG16, AT3G49120/ATPCB/PERX34/PRX34/PRXCB, AT1G53430, AT3G28930/AIG2/AIG2A, AT4G19520, AT1G33600	AT4G16990/RLM3/TIR-NBS16/TN16 (TIR-NLR), AT3G53420/PIP2A/PIP2;1 (stomatal_closure)	AT1G53430 (RLK), AT2G15042 (RLP), AT5G21090/LRR1 (RLP), AT1G33600 (RLP), AT3G49120/ATPCB/PERX34/PRX34/PRXCB (ROS/photoperiod_stress), AT3G50480/HR4 (RPW8), AT4G19520 (TIR-NLR)	AT4G37980/CAD7/CHR/ELI3/ELI3-1, AT1G61100, AT5G57050/ABI2, AT4G19700/BOI/ILP/RING	AT3G51660/MDL3, AT4G14400/ACD6/DEG16, AT3G28930/AIG2/AIG2A	CNMF06	INFECTED_CNMF09
control	control_cluster_l3		C04	FALSE	FALSE												.	.	AT5G64410/OPT4 (S Phase/useful)	AT1G17420/LOX3 (S Phase/useful)	AT1G21250/PRO25/WAK1 (positive_regulator), AT5G46330/FLS2/MPL12.8 (positive_regulator)	.	AT4G16890/BAL/BALL/SNC1 (positive_regulator)	.	.	.	.	AT2G13790/BAK7/BKK1/SERK4 (positive_regulator)	.	.	.	.	.	.	.	.	.	.	.	.	.	AT1G51800/IOS1, AT1G35710, AT4G14400/ACD6/DEG16, AT3G51660/MDL3, AT1G21250/PRO25/WAK1, AT1G51270, AT4G08850/MIK2, AT5G24530/DMR6, AT1G59620/CW9, AT4G19520, AT4G03260, AT2G15080/AtRLP19, AT4G16890/BAL/BALL/SNC1, AT5G46330/FLS2/MPL12.8, AT1G58602/RPP7, AT1G63860, AT1G63880/RLM1B, AT1G07650, AT2G13790/BAK7/BKK1/SERK4, AT1G51890, AT2G15042, AT5G45510, AT5G13080/WRKY75	AT3G53420/PIP2A/PIP2;1	AT1G59620/CW9 (CC-NLR), AT1G58602/RPP7 (CC-NLR), AT1G51800/IOS1 (RLK), AT1G35710 (RLK), AT4G08850/MIK2 (RLK), AT5G46330/FLS2/MPL12.8 (RLK), AT1G07650 (RLK), AT2G13790/BAK7/BKK1/SERK4 (RLK), AT1G51890 (RLK), AT4G03260 (RLP), AT2G15080/AtRLP19 (RLP), AT2G15042 (RLP), AT4G19520 (TIR-NLR), AT4G16890/BAL/BALL/SNC1 (TIR-NLR), AT1G63860 (TIR-NLR), AT1G63880/RLM1B (TIR-NLR), AT1G51270 (TX)	AT3G53420/PIP2A/PIP2;1 (stomatal_closure)	AT4G14400/ACD6/DEG16, AT3G51660/MDL3, AT5G24530/DMR6, AT5G45510, AT5G13080/WRKY75	.	CNMF04	INFECTED_CNMF09
control	control_cluster_l3		C05	FALSE	FALSE												AT1G68530/CER6/CUT1/G2/KCS6/POP1 (leaf epidermis/marker), AT4G21750/ATML1 (leaf epidermis/marker), AT1G17840/ABCG11/COF1/DSO/WBC11/DESPERADO (leaf epidermis/useful)	AT2G05100/LHCB2/LHCB2.1 (leaf mesophyll/marker), AT1G15820/CP24/LHCB6 (leaf mesophyll/marker)	AT5G64410/OPT4 (S Phase/useful)	.	AT3G45640/MPK3 (UP)	AT3G26830/CYP71B15/PAD3 (UP)	AT1G56540/WRR4B (positive_regulator), AT5G45050/RRS1B (positive_regulator)	.	.	.	.	AT5G43470/HRT/RCY1/RPP8 (positive_regulator), AT2G13790/BAK7/BKK1/SERK4 (positive_regulator)	.	AT1G28380/NSL1 (negative_regulator)	.	AT3G45640/MPK3 (positive_regulator)	.	AT3G45140/LOX2 (UP), AT3G26830/CYP71B15/PAD3 (UP), AT2G38470/WRKY33 (UP)	.	AT1G15520/ABCG40/PDR12 (UP), AT1G80840/WRKY40 (UP)	.	AT3G49120/ATPCB/PERX34/PRX34/PRXCB (UP)	.	.	.	AT2G33060/AtRLP27, AT2G33050/AtRLP26, AT1G56540/WRR4B, AT1G33610, AT4G37980/CAD7/CHR/ELI3/ELI3-1, AT3G28910/MYB30, AT4G04220/AtRLP46, AT2G15042, AT3G50480/HR4, AT3G25070/RIN4, AT3G49120/ATPCB/PERX34/PRX34/PRXCB, AT4G31550/WRKY11, AT3G50470/HR3, AT5G17890/CHS3/DAR4, AT1G07650, AT3G20820, AT4G20830/ATBBE19/ATBBE20/OGOX1, AT4G24230/ACBP3, AT1G29720/RFK1, AT5G01950, AT1G53430, AT5G43470/HRT/RCY1/RPP8…	AT1G35710, AT3G51660/MDL3, AT1G74360/GRACE/NILR1, AT3G45140/LOX2, AT4G14400/ACD6/DEG16, AT1G15520/ABCG40/PDR12, AT4G16860/RPP4, AT1G80840/WRKY40, AT4G20830/ATBBE19/ATBBE20/OGOX1, AT3G26830/CYP71B15/PAD3, AT2G38470/WRKY33, AT1G59124, AT1G58807	AT5G43470/HRT/RCY1/RPP8 (CC-NLR), AT1G10920/LOV1 (CC-NLR), AT5G48620/RPP8L4 (CC-NLR), AT3G50950/ZAR1/RPP13L4 (CC-NLR), AT1G07650 (RLK), AT1G29720/RFK1 (RLK), AT5G01950 (RLK), AT1G53430 (RLK), AT1G51805 (RLK), AT2G13790/BAK7/BKK1/SERK4 (RLK), AT5G49760 (RLK), AT1G09970/LRR XI-23 (RLK), AT2G33060/AtRLP27 (RLP), AT2G33050/AtRLP26 (RLP), AT1G33610 (RLP), AT4G04220/AtRLP46 (RLP), AT2G15042 (RLP), AT3G…	AT1G35710 (RLK), AT1G74360/GRACE/NILR1 (RLK), AT4G16860/RPP4 (TIR-NLR)	AT4G37980/CAD7/CHR/ELI3/ELI3-1, AT3G28910/MYB30, AT3G25070/RIN4, AT4G31550/WRKY11, AT4G20830/ATBBE19/ATBBE20/OGOX1, AT4G24230/ACBP3, AT3G52400/SYP122, AT3G16770/EBP/ERF72/RAP2.3, AT5G47070/PBL19, AT1G75380/BBD1, AT3G28930/AIG2/AIG2A, AT2G23320/WRKY15	AT3G51660/MDL3, AT4G14400/ACD6/DEG16, AT4G20830/ATBBE19/ATBBE20/OGOX1, AT1G59124, AT1G58807	CNMF05	INFECTED_CNMF09
control	control_cluster_l3		C06	FALSE	FALSE												AT2G45190/AFO/FIL/YAB1/YABBY1 (leaf epidermis/useful), AT1G33240/AT-GTL1/GTL1 (leaf epidermis/useful), AT2G05100/LHCB2/LHCB2.1 (leaf mesophyll/marker), AT1G29910/AB180/CAB3/LHCB1.2 (leaf mesophyll/marker), AT1G15820/CP24/LHCB6 (leaf mesophyll/marker), AT2G45190/AFO/FIL/YAB1/YABBY1 (leaf mesophyll;spongy mesophyll/marker)	.	AT1G33990/MES14 (S Phase/useful), AT5G64410/OPT4 (S Phase/useful), AT1G74470 (Mitosis/useful)	.	AT1G21250/PRO25/WAK1 (positive_regulator), AT5G46330/FLS2/MPL12.8 (positive_regulator)	.	AT4G33300/ADR1-L1 (positive_regulator), AT4G16890/BAL/BALL/SNC1 (positive_regulator), AT3G46530/RPP11/RPP13 (positive_regulator)	.	.	AT5G44870/LAZ5/TTR1 (positive_regulator)	.	AT5G43470/HRT/RCY1/RPP8 (positive_regulator)	.	AT5G61600/ERF104 (UP), AT5G44420/LCR77/PDF1.2/PDF1.2A (non_responsive)	.	AT5G44420/LCR77/PDF1.2/PDF1.2A (UP)	AT5G44420/LCR77/PDF1.2/PDF1.2A (UP)	.	.	AT1G15520/ABCG40/PDR12 (UP), AT1G80840/WRKY40 (UP)	.	.	AT3G49120/ATPCB/PERX34/PRX34/PRXCB (UP)	.	.	AT5G24530/DMR6, AT4G23600/CORI3, AT5G61600/ERF104, AT1G75380/BBD1, AT1G35710, AT4G19530, AT5G63020/SUT1, AT4G14400/ACD6/DEG16, AT2G15080/AtRLP19, AT1G56520, AT1G69550, AT3G16770/EBP/ERF72/RAP2.3, AT1G21250/PRO25/WAK1, AT2G14560/LURP1, AT2G15880/PEX3, AT4G13810/RLP47, AT4G16860/RPP4, AT5G48620/RPP8L4, AT3G50470/HR3, AT5G46450, AT5G46330/FLS2/MPL12.8, AT1G63880/RLM1B, AT4G33300/ADR1-L1, AT2G14080, …	AT1G15520/ABCG40/PDR12, AT3G49120/ATPCB/PERX34/PRX34/PRXCB, AT1G80840/WRKY40	AT5G63020/SUT1 (CC-NLR), AT5G48620/RPP8L4 (CC-NLR), AT1G10920/LOV1 (CC-NLR), AT3G46530/RPP11/RPP13 (CC-NLR), AT1G58602/RPP7 (CC-NLR), AT5G43470/HRT/RCY1/RPP8 (CC-NLR), AT4G33300/ADR1-L1 (CCR-NLR), AT3G48990/AAE3 (OAC detox), AT1G35710 (RLK), AT5G46330/FLS2/MPL12.8 (RLK), AT1G07650 (RLK), AT3G14840/LIK1 (RLK), AT2G15080/AtRLP19 (RLP), AT2G15880/PEX3 (RLP), AT4G13810/RLP47 (RLP), AT1G49750 (RLP), A…	AT3G49120/ATPCB/PERX34/PRX34/PRXCB (ROS/photoperiod_stress)	AT5G24530/DMR6, AT4G23600/CORI3, AT1G75380/BBD1, AT4G14400/ACD6/DEG16, AT3G16770/EBP/ERF72/RAP2.3, AT2G14560/LURP1, AT4G19700/BOI/ILP/RING, AT1G18660/IAP1, AT4G23570/SGT1A, AT3G51660/MDL3, AT1G32540/LOL1	.	CNMF04	INFECTED_CNMF09
control	control_cluster_l3		C07	FALSE	FALSE												AT1G33240/AT-GTL1/GTL1 (leaf epidermis/useful), AT1G67090/RBCS1A (leaf epidermis;leaf pavement cell/marker), AT1G15820/CP24/LHCB6 (leaf mesophyll/marker), AT1G29910/AB180/CAB3/LHCB1.2 (leaf mesophyll/marker), AT2G05100/LHCB2/LHCB2.1 (leaf mesophyll/marker)	.	AT1G74470 (Mitosis/useful)	.	AT3G44480/COG1/RPP1 (UP), AT5G46330/FLS2/MPL12.8 (positive_regulator)	AT3G26830/CYP71B15/PAD3 (UP)	AT3G44480/COG1/RPP1 (positive_regulator), AT5G66900/NRG1.1/NRG1A (positive_regulator)	.	.	.	.	AT5G43470/HRT/RCY1/RPP8 (positive_regulator)	.	AT3G56400/WRKY70 (UP)	.	.	AT3G56400/WRKY70 (DOWN)	AT3G26830/CYP71B15/PAD3 (UP), AT2G38470/WRKY33 (UP)	AT1G08550/AVDE1/NPQ1 (negative_regulator)	AT1G15520/ABCG40/PDR12 (UP), AT1G80840/WRKY40 (UP)	.	.	AT3G49120/ATPCB/PERX34/PRX34/PRXCB (UP)	.	.	AT4G14400/ACD6/DEG16, AT5G46450, AT4G16860/RPP4, AT1G75380/BBD1, AT1G08550/AVDE1/NPQ1, AT1G63880/RLM1B, AT1G51270, AT4G19530, AT4G16950/RPP5, AT4G24230/ACBP3, AT3G56400/WRKY70, AT2G15080/AtRLP19, AT1G69550, AT4G16990/RLM3/TIR-NBS16/TN16, AT3G44670/DM2H, AT3G44480/COG1/RPP1, AT4G37930/SHM1/SHMT1/STM, AT5G46330/FLS2/MPL12.8, AT1G49750, AT5G43470/HRT/RCY1/RPP8, AT3G48990/AAE3, AT3G05370/AtRLP31, AT5…	AT1G74360/GRACE/NILR1, AT1G15520/ABCG40/PDR12, AT4G20830/ATBBE19/ATBBE20/OGOX1, AT3G26830/CYP71B15/PAD3, AT3G49120/ATPCB/PERX34/PRX34/PRXCB, AT1G80840/WRKY40, AT2G38470/WRKY33, AT3G28930/AIG2/AIG2A, AT2G15042	AT5G43470/HRT/RCY1/RPP8 (CC-NLR), AT5G48620/RPP8L4 (CC-NLR), AT5G66900/NRG1.1/NRG1A (CCR-NLR), AT3G48990/AAE3 (OAC detox), AT5G46330/FLS2/MPL12.8 (RLK), AT2G15080/AtRLP19 (RLP), AT1G49750 (RLP), AT3G05370/AtRLP31 (RLP), AT5G46450 (TIR-NLR), AT4G16860/RPP4 (TIR-NLR), AT1G63880/RLM1B (TIR-NLR), AT4G19530 (TIR-NLR), AT4G16950/RPP5 (TIR-NLR), AT1G69550 (TIR-NLR), AT4G16990/RLM3/TIR-NBS16/TN16 (TIR-NL…	AT1G74360/GRACE/NILR1 (RLK), AT2G15042 (RLP), AT3G49120/ATPCB/PERX34/PRX34/PRXCB (ROS/photoperiod_stress)	AT4G14400/ACD6/DEG16, AT1G75380/BBD1, AT4G24230/ACBP3, AT4G37930/SHM1/SHMT1/STM, AT1G32540/LOL1, AT5G45510	AT4G20830/ATBBE19/ATBBE20/OGOX1, AT3G28930/AIG2/AIG2A	CNMF06	INFECTED_CNMF09
control	control_cluster_l3		C09	FALSE	FALSE												AT1G67090/RBCS1A (leaf epidermis;leaf pavement cell/marker)	.	AT1G17420/LOX3 (S Phase/useful)	.	AT1G73080/PEPR1 (positive_regulator)	.	.	.	AT4G34410/ERF109/RRTF1 (negative_regulator)	.	.	AT2G13790/BAK7/BKK1/SERK4 (positive_regulator)	.	AT1G28380/NSL1 (negative_regulator)	.	AT4G34410/ERF109/RRTF1 (UP)	AT3G45140/LOX2 (UP), AT1G32640/JIN1/MYC2 (positive_regulator)	.	AT1G32640/JIN1/MYC2 (UP), AT5G64750/ABR1/ERF111 (UP), AT4G31800/WRKY18 (UP), AT1G80840/WRKY40 (UP), AT4G26080/ABI1 (negative_regulator)	AT1G15520/ABCG40/PDR12 (UP)	.	AT4G26080/ABI1 (DOWN)	.	AT4G26080/ABI1 (UP)	.	AT3G45140/LOX2, AT4G08870/ARGAH2, AT5G42650/AOS, AT1G19570/DHAR1/DHAR5, AT4G23600/CORI3, AT4G34410/ERF109/RRTF1, AT1G32640/JIN1/MYC2, AT5G64750/ABR1/ERF111, AT4G31800/WRKY18, AT1G19670/CORI1, AT1G72180/CEPR2, AT5G49520/WRKY48, AT1G09970/LRR XI-23, AT1G73080/PEPR1, AT1G80840/WRKY40, AT1G51270, AT3G51660/MDL3, AT1G45145/TRX5, AT1G51805, AT3G50950/ZAR1/RPP13L4, AT5G40170/AtRLP54, AT3G53420/PIP2A/PIP…	AT1G15520/ABCG40/PDR12, AT4G14400/ACD6/DEG16	AT3G50950/ZAR1/RPP13L4 (CC-NLR), AT1G72180/CEPR2 (RLK), AT1G09970/LRR XI-23 (RLK), AT1G73080/PEPR1 (RLK), AT1G51805 (RLK), AT2G13790/BAK7/BKK1/SERK4 (RLK), AT5G40170/AtRLP54 (RLP), AT1G33600 (RLP), AT1G32640/JIN1/MYC2 (TF), AT5G41740 (TIR-NLR), AT1G56510/ADR2/WRR4/WRR4A (TIR-NLR), AT1G51270 (TX), AT3G53420/PIP2A/PIP2;1 (stomatal_closure)	.	AT4G08870/ARGAH2, AT5G42650/AOS, AT1G19570/DHAR1/DHAR5, AT4G23600/CORI3, AT1G19670/CORI1, AT5G49520/WRKY48, AT3G51660/MDL3, AT1G45145/TRX5	AT4G14400/ACD6/DEG16	CNMF08	INFECTED_CNMF06
control	control_cluster_l3		C10	FALSE	FALSE												AT1G67090/RBCS1A (leaf epidermis;leaf pavement cell/marker), AT1G29910/AB180/CAB3/LHCB1.2 (leaf mesophyll/marker), AT2G05100/LHCB2/LHCB2.1 (leaf mesophyll/marker), AT1G15820/CP24/LHCB6 (leaf mesophyll/marker)	.	AT1G74470 (Mitosis/useful), AT1G01620/PLASMA MEMBRANE INTRINSIC PROTEIN 1C (PIP1C) (Mitosis/useful)	.	AT5G46330/FLS2/MPL12.8 (positive_regulator)	.	AT4G16890/BAL/BALL/SNC1 (positive_regulator)	.	.	.	.	AT5G43470/HRT/RCY1/RPP8 (positive_regulator)	.	.	.	.	.	AT2G38470/WRKY33 (UP)	AT1G08550/AVDE1/NPQ1 (negative_regulator)	AT1G15520/ABCG40/PDR12 (UP), AT1G80840/WRKY40 (UP)	.	.	AT3G49120/ATPCB/PERX34/PRX34/PRXCB (UP)	.	.	AT4G16860/RPP4, AT4G19500/RPP2A, AT4G16990/RLM3/TIR-NBS16/TN16, AT1G75380/BBD1, AT1G35710, AT1G63880/RLM1B, AT3G53420/PIP2A/PIP2;1, AT1G08550/AVDE1/NPQ1, AT2G15880/PEX3, AT4G16950/RPP5, AT3G48990/AAE3, AT3G44670/DM2H, AT5G48620/RPP8L4, AT4G16890/BAL/BALL/SNC1, AT2G14080, AT5G46330/FLS2/MPL12.8, AT5G24530/DMR6, AT5G43470/HRT/RCY1/RPP8, AT5G38850, AT5G45510	AT1G15520/ABCG40/PDR12, AT2G15042, AT3G49120/ATPCB/PERX34/PRX34/PRXCB, AT2G38470/WRKY33, AT1G80840/WRKY40, AT3G50480/HR4, AT3G28930/AIG2/AIG2A	AT5G48620/RPP8L4 (CC-NLR), AT5G43470/HRT/RCY1/RPP8 (CC-NLR), AT3G48990/AAE3 (OAC detox), AT1G35710 (RLK), AT5G46330/FLS2/MPL12.8 (RLK), AT2G15880/PEX3 (RLP), AT4G16860/RPP4 (TIR-NLR), AT4G19500/RPP2A (TIR-NLR), AT4G16990/RLM3/TIR-NBS16/TN16 (TIR-NLR), AT1G63880/RLM1B (TIR-NLR), AT4G16950/RPP5 (TIR-NLR), AT3G44670/DM2H (TIR-NLR), AT4G16890/BAL/BALL/SNC1 (TIR-NLR), AT2G14080 (TIR-NLR), AT5G38850 (T…	AT2G15042 (RLP), AT3G49120/ATPCB/PERX34/PRX34/PRXCB (ROS/photoperiod_stress), AT3G50480/HR4 (RPW8)	AT1G75380/BBD1, AT5G24530/DMR6, AT5G45510	AT3G28930/AIG2/AIG2A	CNMF06	INFECTED_CNMF09
control	control_cluster_l3		C12	FALSE	FALSE												.	.	.	.	.	.	.	.	AT5G61420/HAG1/MYB28/PMG1 (UP)	.	.	.	.	.	.	.	.	AT3G45140/LOX2 (UP), AT2G38470/WRKY33 (UP)	.	.	.	.	AT3G49120/ATPCB/PERX34/PRX34/PRXCB (UP)	.	.	AT5G61420/HAG1/MYB28/PMG1, AT3G05650/AtRLP32, AT5G40910	AT4G14400/ACD6/DEG16, AT2G15042, AT3G45140/LOX2, AT4G19520, AT3G51660/MDL3, AT1G58602/RPP7, AT1G35710, AT5G45510, AT2G15080/AtRLP19, AT4G16990/RLM3/TIR-NBS16/TN16, AT1G33600, AT1G74360/GRACE/NILR1, AT3G50480/HR4, AT3G49120/ATPCB/PERX34/PRX34/PRXCB, AT4G16860/RPP4, AT1G51805, AT1G19670/CORI1, AT1G56510/ADR2/WRR4/WRR4A, AT2G38470/WRKY33	AT3G05650/AtRLP32 (RLP), AT5G40910 (TIR-NLR)	AT1G58602/RPP7 (CC-NLR), AT1G35710 (RLK), AT1G74360/GRACE/NILR1 (RLK), AT1G51805 (RLK), AT2G15042 (RLP), AT2G15080/AtRLP19 (RLP), AT1G33600 (RLP), AT3G49120/ATPCB/PERX34/PRX34/PRXCB (ROS/photoperiod_stress), AT3G50480/HR4 (RPW8), AT4G19520 (TIR-NLR), AT4G16990/RLM3/TIR-NBS16/TN16 (TIR-NLR), AT4G16860/RPP4 (TIR-NLR), AT1G56510/ADR2/WRR4/WRR4A (TIR-NLR)	.	AT4G14400/ACD6/DEG16, AT3G51660/MDL3, AT5G45510, AT1G19670/CORI1	CNMF03	INFECTED_CNMF09
control	control_cluster_l3		C13	FALSE	FALSE												AT1G67090/RBCS1A (leaf epidermis;leaf pavement cell/marker), AT2G05100/LHCB2/LHCB2.1 (leaf mesophyll/marker), AT1G15820/CP24/LHCB6 (leaf mesophyll/marker)	.	AT1G74470 (Mitosis/useful)	AT1G17420/LOX3 (S Phase/useful)	.	AT3G26830/CYP71B15/PAD3 (UP)	AT4G16890/BAL/BALL/SNC1 (positive_regulator)	.	.	.	.	.	AT2G13790/BAK7/BKK1/SERK4 (positive_regulator)	.	.	.	.	AT3G26830/CYP71B15/PAD3 (UP), AT2G38470/WRKY33 (UP), AT2G30770/CYP71A13 (UP)	.	AT1G15520/ABCG40/PDR12 (UP), AT1G80840/WRKY40 (UP)	.	.	AT3G49120/ATPCB/PERX34/PRX34/PRXCB (UP)	.	.	AT4G16860/RPP4, AT4G37930/SHM1/SHMT1/STM, AT1G75380/BBD1, AT4G16990/RLM3/TIR-NBS16/TN16, AT5G43740, AT3G16770/EBP/ERF72/RAP2.3, AT4G16950/RPP5, AT4G16890/BAL/BALL/SNC1, AT4G14400/ACD6/DEG16	AT4G20830/ATBBE19/ATBBE20/OGOX1, AT1G15520/ABCG40/PDR12, AT3G51660/MDL3, AT5G13080/WRKY75, AT1G80840/WRKY40, AT2G15042, AT3G49120/ATPCB/PERX34/PRX34/PRXCB, AT3G28930/AIG2/AIG2A, AT1G74360/GRACE/NILR1, AT3G26830/CYP71B15/PAD3, AT2G13790/BAK7/BKK1/SERK4, AT2G38470/WRKY33, AT2G30770/CYP71A13, AT3G50480/HR4, AT2G26560/PLA2A/PLP2, AT1G09970/LRR XI-23, AT1G53430	AT5G43740 (CC-NLR/CCR-NLR/CCG10-NLR), AT4G16860/RPP4 (TIR-NLR), AT4G16990/RLM3/TIR-NBS16/TN16 (TIR-NLR), AT4G16950/RPP5 (TIR-NLR), AT4G16890/BAL/BALL/SNC1 (TIR-NLR)	AT1G74360/GRACE/NILR1 (RLK), AT2G13790/BAK7/BKK1/SERK4 (RLK), AT1G09970/LRR XI-23 (RLK), AT1G53430 (RLK), AT2G15042 (RLP), AT3G49120/ATPCB/PERX34/PRX34/PRXCB (ROS/photoperiod_stress), AT3G50480/HR4 (RPW8)	AT4G37930/SHM1/SHMT1/STM, AT1G75380/BBD1, AT3G16770/EBP/ERF72/RAP2.3, AT4G14400/ACD6/DEG16	AT4G20830/ATBBE19/ATBBE20/OGOX1, AT3G51660/MDL3, AT5G13080/WRKY75, AT3G28930/AIG2/AIG2A, AT2G26560/PLA2A/PLP2	CNMF03	INFECTED_CNMF09
control	control_cluster_l3		C14	FALSE	FALSE												AT1G33240/AT-GTL1/GTL1 (leaf epidermis/useful), AT1G67090/RBCS1A (leaf epidermis;leaf pavement cell/marker), AT1G15820/CP24/LHCB6 (leaf mesophyll/marker)	.	.	AT1G17420/LOX3 (S Phase/useful)	.	AT3G26830/CYP71B15/PAD3 (UP)	AT3G46530/RPP11/RPP13 (positive_regulator)	.	.	.	.	.	AT2G13790/BAK7/BKK1/SERK4 (positive_regulator)	AT5G44420/LCR77/PDF1.2/PDF1.2A (non_responsive)	.	AT5G44420/LCR77/PDF1.2/PDF1.2A (UP)	AT5G44420/LCR77/PDF1.2/PDF1.2A (UP), AT1G06160/ERF59/ORA59 (UP), AT3G04720/HEL/HEVEIN-LIKE/PR-4/PR4 (UP)	AT3G26830/CYP71B15/PAD3 (UP), AT3G45140/LOX2 (UP), AT2G30770/CYP71A13 (UP), AT2G38470/WRKY33 (UP)	.	AT1G15520/ABCG40/PDR12 (UP), AT1G80840/WRKY40 (UP)	.	.	AT3G49120/ATPCB/PERX34/PRX34/PRXCB (UP)	.	.	AT5G44420/LCR77/PDF1.2/PDF1.2A, AT1G06160/ERF59/ORA59, AT5G46270, AT3G16770/EBP/ERF72/RAP2.3, AT2G14560/LURP1, AT4G19530, AT5G40910, AT1G75380/BBD1, AT3G46530/RPP11/RPP13, AT3G44670/DM2H, AT2G15080/AtRLP19, AT1G53440, AT4G24230/ACBP3, AT5G48620/RPP8L4, AT4G14400/ACD6/DEG16, AT3G04720/HEL/HEVEIN-LIKE/PR-4/PR4, AT2G15880/PEX3, AT4G16860/RPP4, AT3G47570, AT4G16990/RLM3/TIR-NBS16/TN16	AT3G26830/CYP71B15/PAD3, AT3G45140/LOX2, AT4G20830/ATBBE19/ATBBE20/OGOX1, AT1G74360/GRACE/NILR1, AT1G15520/ABCG40/PDR12, AT5G13080/WRKY75, AT3G51660/MDL3, AT3G49120/ATPCB/PERX34/PRX34/PRXCB, AT5G41750, AT2G30770/CYP71A13, AT1G80840/WRKY40, AT1G33600, AT3G50480/HR4, AT2G15042, AT2G13790/BAK7/BKK1/SERK4, AT2G38470/WRKY33, AT1G09970/LRR XI-23, AT2G26560/PLA2A/PLP2	AT3G46530/RPP11/RPP13 (CC-NLR), AT5G48620/RPP8L4 (CC-NLR), AT1G53440 (RLK), AT3G47570 (RLK), AT2G15080/AtRLP19 (RLP), AT2G15880/PEX3 (RLP), AT5G46270 (TIR-NLR), AT4G19530 (TIR-NLR), AT5G40910 (TIR-NLR), AT3G44670/DM2H (TIR-NLR), AT4G16860/RPP4 (TIR-NLR), AT4G16990/RLM3/TIR-NBS16/TN16 (TIR-NLR), AT5G44420/LCR77/PDF1.2/PDF1.2A (defensin)	AT1G74360/GRACE/NILR1 (RLK), AT2G13790/BAK7/BKK1/SERK4 (RLK), AT1G09970/LRR XI-23 (RLK), AT1G33600 (RLP), AT2G15042 (RLP), AT3G49120/ATPCB/PERX34/PRX34/PRXCB (ROS/photoperiod_stress), AT3G50480/HR4 (RPW8), AT5G41750 (TIR-NLR)	AT3G16770/EBP/ERF72/RAP2.3, AT2G14560/LURP1, AT1G75380/BBD1, AT4G24230/ACBP3, AT4G14400/ACD6/DEG16	AT4G20830/ATBBE19/ATBBE20/OGOX1, AT5G13080/WRKY75, AT3G51660/MDL3, AT2G26560/PLA2A/PLP2	CNMF03	INFECTED_CNMF09
control	control_cluster_l3		C15	FALSE	FALSE												.	.	.	.	.	.	.	.	.	.	.	.	AT2G13790/BAK7/BKK1/SERK4 (positive_regulator)	.	.	.	.	.	.	.	.	.	.	.	.	AT4G16860/RPP4	AT1G35710, AT2G13790/BAK7/BKK1/SERK4, AT4G14400/ACD6/DEG16, AT2G15042	AT4G16860/RPP4 (TIR-NLR)	AT1G35710 (RLK), AT2G13790/BAK7/BKK1/SERK4 (RLK), AT2G15042 (RLP)	.	AT4G14400/ACD6/DEG16	CNMF06, CNMF03	INFECTED_CNMF09
control	control_cluster_l3		C16	FALSE	FALSE												.	AT1G67090/RBCS1A (leaf epidermis;leaf pavement cell/marker)	.	.	AT3G26830/CYP71B15/PAD3 (UP)	.	.	AT1G58848/RF9 (positive_regulator)	.	.	.	.	.	.	.	.	AT3G26830/CYP71B15/PAD3 (UP), AT2G30770/CYP71A13 (UP)	.	AT1G15520/ABCG40/PDR12 (UP)	.	.	.	.	.	.	AT3G26830/CYP71B15/PAD3, AT4G14400/ACD6/DEG16, AT5G13080/WRKY75, AT3G48990/AAE3, AT2G30770/CYP71A13, AT3G28930/AIG2/AIG2A, AT1G15520/ABCG40/PDR12, AT1G58602/RPP7	AT4G16860/RPP4, AT1G35710, AT1G56510/ADR2/WRR4/WRR4A, AT1G58848/RF9, AT3G50950/ZAR1/RPP13L4, AT1G51805	AT1G58602/RPP7 (CC-NLR), AT3G48990/AAE3 (OAC detox)	AT1G58848/RF9 (CC-NLR), AT3G50950/ZAR1/RPP13L4 (CC-NLR), AT1G35710 (RLK), AT1G51805 (RLK), AT4G16860/RPP4 (TIR-NLR), AT1G56510/ADR2/WRR4/WRR4A (TIR-NLR)	AT4G14400/ACD6/DEG16, AT5G13080/WRKY75, AT3G28930/AIG2/AIG2A	.	CNMF02	INFECTED_CNMF09, INFECTED_CNMF05
control	control_cluster_l3		C17	FALSE	FALSE												.	.	AT1G17420/LOX3 (S Phase/useful)	.	AT3G26830/CYP71B15/PAD3 (UP), AT2G39660/BIK1 (UP), AT1G21250/PRO25/WAK1 (positive_regulator), AT1G73080/PEPR1 (positive_regulator)	.	AT5G45250/RPS4 (positive_regulator), AT1G58848/RF9 (positive_regulator), AT5G66900/NRG1.1/NRG1A (positive_regulator)	.	AT4G12720/GFG1/NUDT7 (negative_regulator)	AT4G12720/GFG1/NUDT7 (negative_regulator), AT5G44870/LAZ5/TTR1 (positive_regulator)	.	AT2G13790/BAK7/BKK1/SERK4 (positive_regulator)	.	AT1G28380/NSL1 (negative_regulator), AT2G39660/BIK1 (positive_regulator)	.	.	AT2G38470/WRKY33 (UP), AT2G30770/CYP71A13 (UP), AT3G26830/CYP71B15/PAD3 (UP)	.	AT1G80840/WRKY40 (UP), AT1G15520/ABCG40/PDR12 (UP)	.	.	AT5G47910/DELT1/RBOHD (UP)	.	.	.	AT2G38470/WRKY33, AT2G26560/PLA2A/PLP2, AT1G79670/WAKL22, AT1G51790, AT5G41750, AT3G51660/MDL3, AT3G04210/TN13, AT1G51800/IOS1, AT2G37710/LECRK-IV.1, AT1G65390/PP2A5, AT3G05660/AtRLP33, AT5G45250/RPS4, AT3G05370/AtRLP31, AT4G14370, AT2G23320/WRKY15, AT3G47090, AT4G08850/MIK2, AT3G47570, AT3G59660/BAGP1, AT2G30770/CYP71A13, AT5G41740, AT5G46490, AT1G66090/TIR-NBS3/TN3, AT2G02220/PSKR1, AT1G28380/N…	.	AT3G50950/ZAR1/RPP13L4 (CC-NLR), AT1G58602/RPP7 (CC-NLR), AT1G58848/RF9 (CC-NLR), AT5G66900/NRG1.1/NRG1A (CCR-NLR), AT1G79670/WAKL22 (RLK), AT1G51790 (RLK), AT1G51800/IOS1 (RLK), AT3G47090 (RLK), AT4G08850/MIK2 (RLK), AT3G47570 (RLK), AT2G02220/PSKR1 (RLK), AT1G35710 (RLK), AT1G74360/GRACE/NILR1 (RLK), AT1G51890 (RLK), AT1G73080/PEPR1 (RLK), AT1G53440 (RLK), AT2G13790/BAK7/BKK1/SERK4 (RLK), AT1G0…	.	AT2G26560/PLA2A/PLP2, AT3G51660/MDL3, AT2G37710/LECRK-IV.1, AT2G23320/WRKY15, AT3G59660/BAGP1, AT4G31550/WRKY11, AT3G52400/SYP122, AT4G14400/ACD6/DEG16, AT5G13080/WRKY75, AT3G28930/AIG2/AIG2A, AT4G20830/ATBBE19/ATBBE20/OGOX1, AT1G59124, AT1G58807, AT1G29690/CAD1/NSL2, AT2G22300/CAMTA3/SR1	.	CNMF01, CNMF04, CNMF02, CNMF03	INFECTED_CNMF04, INFECTED_CNMF09
control	control_cluster_l3		C18	FALSE	TRUE												.	.	.	.	AT1G21250/PRO25/WAK1 (positive_regulator)	.	AT2G32680/RLP23 (positive_regulator)	.	AT2G32680/RLP23 (positive_regulator)	.	.	.	.	.	.	.	.	.	.	AT1G15520/ABCG40/PDR12 (UP)	.	.	AT3G49120/ATPCB/PERX34/PRX34/PRXCB (UP)	.	.	AT4G13810/RLP47, AT2G32680/RLP23, AT3G61430/PIP1A, AT3G53420/PIP2A/PIP2;1, AT1G35710, AT1G61100, AT4G14400/ACD6/DEG16, AT3G50950/ZAR1/RPP13L4, AT5G45510, AT1G21250/PRO25/WAK1, AT4G16990/RLM3/TIR-NBS16/TN16, AT5G48620/RPP8L4, AT5G24530/DMR6, AT4G08850/MIK2, AT2G15080/AtRLP19, AT1G51270	AT1G15520/ABCG40/PDR12, AT3G49120/ATPCB/PERX34/PRX34/PRXCB	AT3G50950/ZAR1/RPP13L4 (CC-NLR), AT5G48620/RPP8L4 (CC-NLR), AT1G35710 (RLK), AT4G08850/MIK2 (RLK), AT4G13810/RLP47 (RLP), AT2G15080/AtRLP19 (RLP), AT4G16990/RLM3/TIR-NBS16/TN16 (TIR-NLR), AT1G51270 (TX), AT3G53420/PIP2A/PIP2;1 (stomatal_closure)	AT3G49120/ATPCB/PERX34/PRX34/PRXCB (ROS/photoperiod_stress)	AT3G61430/PIP1A, AT1G61100, AT4G14400/ACD6/DEG16, AT5G45510, AT5G24530/DMR6	.	CNMF06	INFECTED_CNMF09
control	control_cluster_l3		C19	FALSE	FALSE												AT1G68530/CER6/CUT1/G2/KCS6/POP1 (leaf epidermis/marker)	AT1G67090/RBCS1A (leaf epidermis;leaf pavement cell/marker), AT2G05100/LHCB2/LHCB2.1 (leaf mesophyll/marker), AT1G29910/AB180/CAB3/LHCB1.2 (leaf mesophyll/marker), AT1G15820/CP24/LHCB6 (leaf mesophyll/marker)	.	.	AT3G26830/CYP71B15/PAD3 (UP)	.	.	.	.	.	.	AT3G22370/AOX1A/HSR3 (UP)	.	.	.	.	AT2G38470/WRKY33 (UP), AT3G26830/CYP71B15/PAD3 (UP), AT2G30770/CYP71A13 (UP), AT3G04720/HEL/HEVEIN-LIKE/PR-4/PR4 (UP)	.	AT1G15520/ABCG40/PDR12 (UP), AT1G80840/WRKY40 (UP)	.	.	AT3G49120/ATPCB/PERX34/PRX34/PRXCB (UP), AT3G49110/ATPCA/PRX33/PRXCA (UP), AT2G43000/ANAC042/JUB1/NAC042 (UP), AT3G22370/AOX1A/HSR3 (negative_regulator)	.	.	.	AT3G49120/ATPCB/PERX34/PRX34/PRXCB, AT3G28930/AIG2/AIG2A, AT3G49110/ATPCA/PRX33/PRXCA, AT2G43000/ANAC042/JUB1/NAC042, AT5G01950, AT4G31550/WRKY11, AT2G15042, AT1G15520/ABCG40/PDR12, AT2G38470/WRKY33, AT3G26830/CYP71B15/PAD3, AT2G30770/CYP71A13, AT1G74360/GRACE/NILR1, AT5G13080/WRKY75, AT2G26560/PLA2A/PLP2, AT3G50480/HR4, AT1G56140, AT1G33590, AT2G23320/WRKY15, AT5G25930/HSL3/NUT, AT3G52400/SYP122…	AT1G35710, AT4G14400/ACD6/DEG16, AT4G16860/RPP4, AT4G16990/RLM3/TIR-NBS16/TN16, AT5G48620/RPP8L4	AT5G01950 (RLK), AT1G74360/GRACE/NILR1 (RLK), AT1G56140 (RLK), AT5G25930/HSL3/NUT (RLK), AT1G53430 (RLK), AT1G51890 (RLK), AT2G15042 (RLP), AT1G33590 (RLP), AT1G33600 (RLP), AT5G21090/LRR1 (RLP), AT3G49120/ATPCB/PERX34/PRX34/PRXCB (ROS/photoperiod_stress), AT3G49110/ATPCA/PRX33/PRXCA (ROS/photoperiod_stress), AT3G50480/HR4 (RPW8), AT5G41750 (TIR-NLR), AT1G66090/TIR-NBS3/TN3 (TIR-NLR), AT4G14370 (…	AT5G48620/RPP8L4 (CC-NLR), AT1G35710 (RLK), AT4G16860/RPP4 (TIR-NLR), AT4G16990/RLM3/TIR-NBS16/TN16 (TIR-NLR)	AT3G28930/AIG2/AIG2A, AT4G31550/WRKY11, AT5G13080/WRKY75, AT2G26560/PLA2A/PLP2, AT2G23320/WRKY15, AT3G52400/SYP122, AT3G22600/LTPG5, AT1G19670/CORI1, AT4G20830/ATBBE19/ATBBE20/OGOX1	AT4G14400/ACD6/DEG16	CNMF02	INFECTED_CNMF03, INFECTED_CNMF09
control	control_cluster_l3		C20	FALSE	FALSE												AT1G68530/CER6/CUT1/G2/KCS6/POP1 (leaf epidermis/marker)	AT1G15820/CP24/LHCB6 (leaf mesophyll/marker), AT2G05100/LHCB2/LHCB2.1 (leaf mesophyll/marker)	.	.	.	.	.	.	.	.	.	.	.	.	.	.	AT3G12500/B-CHI/CHI-B/HCHIB/PR-3/PR3 (UP), AT1G06160/ERF59/ORA59 (UP)	AT3G45140/LOX2 (UP), AT2G38470/WRKY33 (UP)	.	AT1G15520/ABCG40/PDR12 (UP)	.	.	.	.	.	AT3G12500/B-CHI/CHI-B/HCHIB/PR-3/PR3, AT2G33050/AtRLP26, AT1G06160/ERF59/ORA59, AT2G15042, AT4G24230/ACBP3	AT1G35710, AT3G51660/MDL3, AT1G15520/ABCG40/PDR12, AT4G14400/ACD6/DEG16, AT3G45140/LOX2, AT2G38470/WRKY33, AT2G15080/AtRLP19, AT4G16860/RPP4	AT2G33050/AtRLP26 (RLP), AT2G15042 (RLP)	AT1G35710 (RLK), AT2G15080/AtRLP19 (RLP), AT4G16860/RPP4 (TIR-NLR)	AT4G24230/ACBP3	AT3G51660/MDL3, AT4G14400/ACD6/DEG16	CNMF03	INFECTED_CNMF09
control	control_cluster_l3		C21	FALSE	FALSE												AT4G21750/ATML1 (leaf epidermis/marker), AT1G68530/CER6/CUT1/G2/KCS6/POP1 (leaf epidermis/marker), AT1G17840/ABCG11/COF1/DSO/WBC11/DESPERADO (leaf epidermis/useful)	.	AT5G45340/CYP707A3 (S Phase/useful), AT4G27280/CMI1 (G1 Phase/useful), AT5G64410/OPT4 (S Phase/useful)	.	AT2G19190/FRK1/SIRK (UP), AT5G26920/CBP60g (UP), AT3G21630/CERK1/LYK1 (UP), AT3G45640/MPK3 (UP), AT2G39660/BIK1 (UP), AT1G64280/NIM1/NPR1/SAI1 (UP), AT4G33430/BAK1/ELG/ELONGATED/RKS10/SERK3 (positive_regulator)	.	AT1G56540/WRR4B (positive_regulator), AT5G17880/CSA1 (positive_regulator), AT5G45050/RRS1B (positive_regulator), AT4G26090/RPS2 (positive_regulator), AT5G45250/RPS4 (positive_regulator)	.	AT1G64280/NIM1/NPR1/SAI1 (UP), AT4G33430/BAK1/ELG/ELONGATED/RKS10/SERK3 (positive_regulator)	AT4G25110/MC2/MCP1C (negative_regulator), AT5G44870/LAZ5/TTR1 (positive_regulator)	.	AT4G25110/MC2/MCP1C (negative_regulator), AT2G13790/BAK7/BKK1/SERK4 (positive_regulator), AT4G33430/BAK1/ELG/ELONGATED/RKS10/SERK3 (positive_regulator)	.	AT1G64280/NIM1/NPR1/SAI1 (UP), AT1G28380/NSL1 (negative_regulator), AT5G26920/CBP60g (positive_regulator), AT2G39660/BIK1 (positive_regulator)	.	AT3G45640/MPK3 (positive_regulator)	AT2G38470/WRKY33 (UP), AT4G26090/RPS2 (UP), AT1G64280/NIM1/NPR1/SAI1 (negative_regulator)	.	AT2G19190/FRK1/SIRK (DOWN), AT1G80840/WRKY40 (UP)	.	.	AT3G49120/ATPCB/PERX34/PRX34/PRXCB (UP), AT4G33430/BAK1/ELG/ELONGATED/RKS10/SERK3 (positive_regulator)	.	.	.	AT5G44910, AT1G51890, AT2G19190/FRK1/SIRK, AT1G75040/PR5, AT3G13437/EWR1/PROSCOOP27, AT5G26920/CBP60g, AT1G06840, AT4G20830/ATBBE19/ATBBE20/OGOX1, AT3G52400/SYP122, AT1G66090/TIR-NBS3/TN3, AT3G49120/ATPCB/PERX34/PRX34/PRXCB, AT2G39200/MLO12, AT3G50480/HR4, AT1G71400/RLP12, AT2G02220/PSKR1, AT4G39270, AT1G56540/WRR4B, AT4G25110/MC2/MCP1C, AT4G04220/AtRLP46, AT2G33060/AtRLP27, AT3G28910/MYB30, AT5G…	AT1G35710, AT4G16860/RPP4	AT3G50950/ZAR1/RPP13L4 (CC-NLR), AT1G15890 (CC-NLR/CCR-NLR/CCG10-NLR), AT4G26090/RPS2 (CC-NLR/CCR-NLR/CCG10-NLR), AT1G51890 (RLK), AT2G19190/FRK1/SIRK (RLK), AT1G06840 (RLK), AT2G02220/PSKR1 (RLK), AT4G39270 (RLK), AT5G01950 (RLK), AT1G74360/GRACE/NILR1 (RLK), AT4G08850/MIK2 (RLK), AT5G25930/HSL3/NUT (RLK), AT2G13790/BAK7/BKK1/SERK4 (RLK), AT1G53430 (RLK), AT4G33430/BAK1/ELG/ELONGATED/RKS10/SERK3…	AT1G35710 (RLK), AT4G16860/RPP4 (TIR-NLR)	AT3G13437/EWR1/PROSCOOP27, AT4G20830/ATBBE19/ATBBE20/OGOX1, AT3G52400/SYP122, AT2G39200/MLO12, AT3G28910/MYB30, AT4G31550/WRKY11, AT3G28930/AIG2/AIG2A, AT5G49520/WRKY48, AT2G38870, AT2G26560/PLA2A/PLP2, AT4G22305/SOBER1, AT2G23770/LYK4, AT2G23320/WRKY15, AT5G47070/PBL19, AT4G24290/MACP2, AT2G37710/LECRK-IV.1, AT4G24230/ACBP3, AT1G03850/GRXS13/ROXY18, AT4G24240/WRKY7, AT4G03110/BRN1/RBP-DR1, AT1G3…	.	CNMF05	INFECTED_CNMF04
control	control_cluster_l3		C22	FALSE	FALSE												.	.	.	.	AT4G00430/PIP1;4/PIP1E/TMP-C (positive_regulator)	.	AT4G26090/RPS2 (positive_regulator)	.	AT4G00430/PIP1;4/PIP1E/TMP-C (positive_regulator)	.	.	AT5G54250/CNGC4/DEFENSE/DND2/HLM1 (UP)	.	.	.	.	AT4G26090/RPS2 (UP)	AT2G38470/WRKY33 (UP)	AT4G26080/ABI1 (negative_regulator)	.	.	AT4G26080/ABI1 (DOWN), AT4G00430/PIP1;4/PIP1E/TMP-C (positive_regulator)	.	AT4G26080/ABI1 (UP)	.	AT4G26090/RPS2, AT4G37980/CAD7/CHR/ELI3/ELI3-1, AT4G23600/CORI3, AT5G54250/CNGC4/DEFENSE/DND2/HLM1, AT4G26080/ABI1, AT5G45800/MEE62, AT5G57050/ABI2, AT4G00430/PIP1;4/PIP1E/TMP-C	AT3G28930/AIG2/AIG2A, AT4G16860/RPP4, AT1G35710, AT4G14400/ACD6/DEG16, AT2G38470/WRKY33, AT2G15042	AT4G26090/RPS2 (CC-NLR/CCR-NLR/CCG10-NLR), AT5G45800/MEE62 (RLK)	AT1G35710 (RLK), AT2G15042 (RLP), AT4G16860/RPP4 (TIR-NLR)	AT4G37980/CAD7/CHR/ELI3/ELI3-1, AT4G23600/CORI3, AT5G57050/ABI2	AT3G28930/AIG2/AIG2A, AT4G14400/ACD6/DEG16	CNMF06	INFECTED_CNMF09, INFECTED_CNMF05
control	control_cluster_l3		C23	FALSE	FALSE												.	.	.	.	.	.	.	AT1G58848/RF9 (positive_regulator)	.	.	AT5G44870/LAZ5/TTR1 (positive_regulator)	.	AT2G13790/BAK7/BKK1/SERK4 (positive_regulator)	.	.	.	.	.	.	AT1G80840/WRKY40 (UP)	.	.	.	.	.	.	AT1G35710, AT1G58602/RPP7, AT4G14400/ACD6/DEG16, AT2G15080/AtRLP19, AT5G40170/AtRLP54, AT1G33600, AT2G15042, AT5G44870/LAZ5/TTR1, AT1G58848/RF9, AT1G80840/WRKY40, AT1G09970/LRR XI-23, AT5G48620/RPP8L4, AT2G13790/BAK7/BKK1/SERK4, AT3G50950/ZAR1/RPP13L4	.	AT1G58602/RPP7 (CC-NLR), AT1G58848/RF9 (CC-NLR), AT5G48620/RPP8L4 (CC-NLR), AT3G50950/ZAR1/RPP13L4 (CC-NLR), AT1G35710 (RLK), AT1G09970/LRR XI-23 (RLK), AT2G13790/BAK7/BKK1/SERK4 (RLK), AT2G15080/AtRLP19 (RLP), AT5G40170/AtRLP54 (RLP), AT1G33600 (RLP), AT2G15042 (RLP), AT5G44870/LAZ5/TTR1 (TIR-NLR)	.	AT4G14400/ACD6/DEG16	CNMF03	INFECTED_CNMF09
control	control_cluster_l3		C24	FALSE	FALSE												AT1G77990/AST56/SULTR2;2 (bundle sheath/marker), AT1G22710/SUC2/SUT1 (phloem;companion cell/marker), AT1G79430/APL/WDY/WOODY (phloem;companion cell/marker), AT5G57350/AHA3/HA3 (phloem;companion cell/marker), AT5G06850/FTIP1/MCTP1 (phloem;companion cell/marker)	.	AT4G38740/ROC1 (Mitosis/useful)	.	.	AT5G46330/FLS2/MPL12.8 (positive_regulator)	.	AT4G16890/BAL/BALL/SNC1 (positive_regulator)	.	.	AT5G44870/LAZ5/TTR1 (positive_regulator)	.	AT5G43470/HRT/RCY1/RPP8 (positive_regulator)	AT2G04880/WRKY1/ZAP1 (UP)	.	.	.	AT3G45140/LOX2 (UP)	AT1G55020/LOX1 (UP)	AT1G80840/WRKY40 (UP)	.	.	.	.	.	AT5G49660/CEPR1, AT2G23950, AT1G55020/LOX1, AT5G63710, AT1G67720, AT2G20850/SRF1, AT3G25560/NIK2, AT2G15880/PEX3, AT2G04880/WRKY1/ZAP1, AT4G13340/LRX3	AT2G15042, AT5G46330/FLS2/MPL12.8, AT4G14400/ACD6/DEG16, AT5G43470/HRT/RCY1/RPP8, AT1G58602/RPP7, AT2G15080/AtRLP19, AT4G08850/MIK2, AT4G16860/RPP4, AT3G45140/LOX2, AT4G16990/RLM3/TIR-NBS16/TN16, AT1G35710, AT4G16890/BAL/BALL/SNC1, AT1G33600, AT5G41750, AT5G40170/AtRLP54, AT5G48620/RPP8L4, AT4G19520, AT5G44870/LAZ5/TTR1, AT3G51660/MDL3, AT1G80840/WRKY40, AT1G56510/ADR2/WRR4/WRR4A, AT1G31540	AT5G49660/CEPR1 (RLK), AT2G23950 (RLK), AT5G63710 (RLK), AT1G67720 (RLK), AT2G20850/SRF1 (RLK), AT3G25560/NIK2 (RLK), AT2G15880/PEX3 (RLP), AT4G13340/LRX3 (RLP), AT1G55020/LOX1 (stomatal_closure)	AT5G43470/HRT/RCY1/RPP8 (CC-NLR), AT1G58602/RPP7 (CC-NLR), AT5G48620/RPP8L4 (CC-NLR), AT5G46330/FLS2/MPL12.8 (RLK), AT4G08850/MIK2 (RLK), AT1G35710 (RLK), AT2G15042 (RLP), AT2G15080/AtRLP19 (RLP), AT1G33600 (RLP), AT5G40170/AtRLP54 (RLP), AT4G16860/RPP4 (TIR-NLR), AT4G16990/RLM3/TIR-NBS16/TN16 (TIR-NLR), AT4G16890/BAL/BALL/SNC1 (TIR-NLR), AT5G41750 (TIR-NLR), AT4G19520 (TIR-NLR), AT5G44870/LAZ5/T…	.	AT4G14400/ACD6/DEG16, AT3G51660/MDL3	CNMF07	INFECTED_CNMF08
infected	infected_cluster_l1		C01	FALSE	FALSE												AT1G67090/RBCS1A (leaf epidermis;leaf pavement cell/marker), AT1G15820/CP24/LHCB6 (leaf mesophyll/marker), AT2G05100/LHCB2/LHCB2.1 (leaf mesophyll/marker), AT1G29910/AB180/CAB3/LHCB1.2 (leaf mesophyll/marker)	AT1G68530/CER6/CUT1/G2/KCS6/POP1 (leaf epidermis/marker), AT4G21750/ATML1 (leaf epidermis/marker), AT1G17840/ABCG11/COF1/DSO/WBC11/DESPERADO (leaf epidermis/useful)	AT1G74470 (Mitosis/useful)	AT5G64410/OPT4 (S Phase/useful)	AT3G26830/CYP71B15/PAD3 (UP)	.	.	.	.	.	.	.	AT2G13790/BAK7/BKK1/SERK4 (positive_regulator), AT5G43470/HRT/RCY1/RPP8 (positive_regulator)	.	.	.	AT3G45140/LOX2 (UP), AT3G26830/CYP71B15/PAD3 (UP), AT2G30770/CYP71A13 (UP)	AT2G38470/WRKY33 (UP)	AT1G15520/ABCG40/PDR12 (UP), AT1G80840/WRKY40 (UP)	.	.	.	AT3G49120/ATPCB/PERX34/PRX34/PRXCB (UP)	.	.	AT3G45140/LOX2, AT1G51270, AT1G15520/ABCG40/PDR12, AT3G51660/MDL3, AT4G16860/RPP4, AT4G14400/ACD6/DEG16, AT1G35710, AT5G13080/WRKY75, AT3G26830/CYP71B15/PAD3, AT2G30770/CYP71A13, AT4G16950/RPP5, AT2G15080/AtRLP19, AT1G74360/GRACE/NILR1, AT4G16990/RLM3/TIR-NBS16/TN16, AT1G80840/WRKY40	AT1G33610, AT3G50480/HR4, AT2G15042, AT3G49120/ATPCB/PERX34/PRX34/PRXCB, AT4G31550/WRKY11, AT1G53430, AT5G49760, AT5G01950, AT1G29720/RFK1, AT1G33590, AT3G28930/AIG2/AIG2A, AT4G24230/ACBP3, AT1G33600, AT1G51805, AT2G13790/BAK7/BKK1/SERK4, AT1G07650, AT4G16990/RLM3/TIR-NBS16/TN16, AT5G40170/AtRLP54, AT3G50950/ZAR1/RPP13L4, AT2G38470/WRKY33, AT5G43470/HRT/RCY1/RPP8	AT1G35710 (RLK), AT1G74360/GRACE/NILR1 (RLK), AT2G15080/AtRLP19 (RLP), AT4G16860/RPP4 (TIR-NLR), AT4G16950/RPP5 (TIR-NLR), AT4G16990/RLM3/TIR-NBS16/TN16 (TIR-NLR), AT1G51270 (TX)	AT3G50950/ZAR1/RPP13L4 (CC-NLR), AT5G43470/HRT/RCY1/RPP8 (CC-NLR), AT1G53430 (RLK), AT5G49760 (RLK), AT5G01950 (RLK), AT1G29720/RFK1 (RLK), AT1G51805 (RLK), AT2G13790/BAK7/BKK1/SERK4 (RLK), AT1G07650 (RLK), AT1G33610 (RLP), AT2G15042 (RLP), AT1G33590 (RLP), AT1G33600 (RLP), AT5G40170/AtRLP54 (RLP), AT3G49120/ATPCB/PERX34/PRX34/PRXCB (ROS/photoperiod_stress), AT3G50480/HR4 (RPW8), AT4G16990/RLM3/T…	AT3G51660/MDL3, AT4G14400/ACD6/DEG16, AT5G13080/WRKY75	AT4G31550/WRKY11, AT3G28930/AIG2/AIG2A, AT4G24230/ACBP3	CNMF03, CNMF06	INFECTED_CNMF09
infected	infected_cluster_l1		C10	FALSE	FALSE												AT1G68530/CER6/CUT1/G2/KCS6/POP1 (leaf epidermis/marker), AT4G21750/ATML1 (leaf epidermis/marker), AT1G17840/ABCG11/COF1/DSO/WBC11/DESPERADO (leaf epidermis/useful)	AT1G67090/RBCS1A (leaf epidermis;leaf pavement cell/marker), AT2G05100/LHCB2/LHCB2.1 (leaf mesophyll/marker), AT1G15820/CP24/LHCB6 (leaf mesophyll/marker)	AT5G64410/OPT4 (S Phase/useful)	AT1G17420/LOX3 (S Phase/useful), AT1G74470 (Mitosis/useful)	.	AT3G26830/CYP71B15/PAD3 (UP)	.	.	.	.	.	AT5G43470/HRT/RCY1/RPP8 (positive_regulator), AT2G13790/BAK7/BKK1/SERK4 (positive_regulator)	.	.	.	.	.	AT3G45140/LOX2 (UP), AT2G30770/CYP71A13 (UP), AT3G26830/CYP71B15/PAD3 (UP), AT2G38470/WRKY33 (UP)	.	AT1G15520/ABCG40/PDR12 (UP), AT1G80840/WRKY40 (UP)	.	AT3G49120/ATPCB/PERX34/PRX34/PRXCB (UP)	.	.	.	AT2G33060/AtRLP27, AT2G33050/AtRLP26, AT1G33610, AT2G15042, AT4G04220/AtRLP46, AT3G50480/HR4, AT5G17890/CHS3/DAR4, AT5G49760, AT4G31550/WRKY11, AT1G29720/RFK1, AT1G07650, AT1G53430, AT3G49120/ATPCB/PERX34/PRX34/PRXCB, AT5G01950, AT4G24230/ACBP3, AT1G33590, AT1G51805, AT3G16770/EBP/ERF72/RAP2.3, AT1G33600, AT3G28930/AIG2/AIG2A, AT5G43470/HRT/RCY1/RPP8, AT4G16990/RLM3/TIR-NBS16/TN16, AT2G13790/BAK7…	AT1G35710, AT1G74360/GRACE/NILR1, AT3G45140/LOX2, AT3G51660/MDL3, AT1G15520/ABCG40/PDR12, AT2G30770/CYP71A13, AT4G14400/ACD6/DEG16, AT3G26830/CYP71B15/PAD3, AT1G80840/WRKY40, AT4G16860/RPP4, AT4G20830/ATBBE19/ATBBE20/OGOX1, AT5G13080/WRKY75, AT5G41750, AT2G38470/WRKY33, AT2G23320/WRKY15, AT1G59124, AT1G58807, AT2G15080/AtRLP19, AT3G28930/AIG2/AIG2A, AT1G56510/ADR2/WRR4/WRR4A, AT4G16990/RLM3/TIR-N…	AT5G43470/HRT/RCY1/RPP8 (CC-NLR), AT5G48620/RPP8L4 (CC-NLR), AT3G50950/ZAR1/RPP13L4 (CC-NLR), AT5G49760 (RLK), AT1G29720/RFK1 (RLK), AT1G07650 (RLK), AT1G53430 (RLK), AT5G01950 (RLK), AT1G51805 (RLK), AT2G13790/BAK7/BKK1/SERK4 (RLK), AT4G08850/MIK2 (RLK), AT1G56140 (RLK), AT1G09970/LRR XI-23 (RLK), AT2G33060/AtRLP27 (RLP), AT2G33050/AtRLP26 (RLP), AT1G33610 (RLP), AT2G15042 (RLP), AT4G04220/AtRLP…	AT1G35710 (RLK), AT1G74360/GRACE/NILR1 (RLK), AT2G15080/AtRLP19 (RLP), AT4G16860/RPP4 (TIR-NLR), AT5G41750 (TIR-NLR), AT1G56510/ADR2/WRR4/WRR4A (TIR-NLR), AT4G16990/RLM3/TIR-NBS16/TN16 (TIR-NLR)	AT4G31550/WRKY11, AT4G24230/ACBP3, AT3G16770/EBP/ERF72/RAP2.3, AT3G28930/AIG2/AIG2A, AT1G75380/BBD1	AT3G51660/MDL3, AT4G14400/ACD6/DEG16, AT4G20830/ATBBE19/ATBBE20/OGOX1, AT5G13080/WRKY75, AT2G23320/WRKY15, AT1G59124, AT1G58807, AT3G28930/AIG2/AIG2A	CNMF05, CNMF03	INFECTED_CNMF09
infected	infected_cluster_l1		C17	FALSE	FALSE												AT1G77990/AST56/SULTR2;2 (bundle sheath/marker), AT1G22710/SUC2/SUT1 (phloem;companion cell/marker), AT5G57350/AHA3/HA3 (phloem;companion cell/marker), AT1G79430/APL/WDY/WOODY (phloem;companion cell/marker), AT5G06850/FTIP1/MCTP1 (phloem;companion cell/marker)	.	AT4G38740/ROC1 (Mitosis/useful)	.	.	AT5G46330/FLS2/MPL12.8 (positive_regulator)	.	AT4G16890/BAL/BALL/SNC1 (positive_regulator)	.	.	AT5G44870/LAZ5/TTR1 (positive_regulator)	.	AT5G43470/HRT/RCY1/RPP8 (positive_regulator)	AT2G04880/WRKY1/ZAP1 (UP)	.	.	.	AT3G45140/LOX2 (UP)	AT1G55020/LOX1 (UP)	AT1G80840/WRKY40 (UP)	.	.	.	.	.	AT5G49660/CEPR1, AT2G23950, AT1G55020/LOX1, AT5G63710, AT1G67720, AT2G20850/SRF1, AT3G25560/NIK2, AT2G15880/PEX3, AT2G04880/WRKY1/ZAP1, AT4G13340/LRX3	AT2G15042, AT5G46330/FLS2/MPL12.8, AT4G14400/ACD6/DEG16, AT5G43470/HRT/RCY1/RPP8, AT1G58602/RPP7, AT2G15080/AtRLP19, AT4G08850/MIK2, AT4G16860/RPP4, AT3G45140/LOX2, AT4G16990/RLM3/TIR-NBS16/TN16, AT1G35710, AT4G16890/BAL/BALL/SNC1, AT1G33600, AT5G41750, AT5G40170/AtRLP54, AT5G48620/RPP8L4, AT4G19520, AT5G44870/LAZ5/TTR1, AT3G51660/MDL3, AT1G80840/WRKY40, AT1G56510/ADR2/WRR4/WRR4A, AT1G31540	AT5G49660/CEPR1 (RLK), AT2G23950 (RLK), AT5G63710 (RLK), AT1G67720 (RLK), AT2G20850/SRF1 (RLK), AT3G25560/NIK2 (RLK), AT2G15880/PEX3 (RLP), AT4G13340/LRX3 (RLP), AT1G55020/LOX1 (stomatal_closure)	AT5G43470/HRT/RCY1/RPP8 (CC-NLR), AT1G58602/RPP7 (CC-NLR), AT5G48620/RPP8L4 (CC-NLR), AT5G46330/FLS2/MPL12.8 (RLK), AT4G08850/MIK2 (RLK), AT1G35710 (RLK), AT2G15042 (RLP), AT2G15080/AtRLP19 (RLP), AT1G33600 (RLP), AT5G40170/AtRLP54 (RLP), AT4G16860/RPP4 (TIR-NLR), AT4G16990/RLM3/TIR-NBS16/TN16 (TIR-NLR), AT4G16890/BAL/BALL/SNC1 (TIR-NLR), AT5G41750 (TIR-NLR), AT4G19520 (TIR-NLR), AT5G44870/LAZ5/T…	.	AT4G14400/ACD6/DEG16, AT3G51660/MDL3	CNMF07	INFECTED_CNMF08
infected	infected_cluster_l1		C22	TRUE	FALSE												.	.	AT1G17420/LOX3 (S Phase/useful)	.	AT1G73080/PEPR1 (positive_regulator)	.	AT1G58848/RF9 (positive_regulator)	.	.	AT5G44870/LAZ5/TTR1 (positive_regulator)	.	AT2G13790/BAK7/BKK1/SERK4 (positive_regulator), AT5G45110/NPR3 (positive_regulator)	.	AT5G45110/NPR3 (UP), AT1G28380/NSL1 (negative_regulator)	.	.	AT2G38470/WRKY33 (UP), AT5G45110/NPR3 (positive_regulator)	.	AT4G31800/WRKY18 (UP), AT1G80840/WRKY40 (UP)	.	.	.	.	.	.	AT1G73080/PEPR1, AT1G65390/PP2A5, AT1G63750, AT2G34930, AT5G22690, AT5G40170/AtRLP54, AT3G50950/ZAR1/RPP13L4, AT1G33600, AT2G38470/WRKY33, AT4G14370, AT3G05370/AtRLP31, AT1G29690/CAD1/NSL2, AT1G28380/NSL1, AT4G31800/WRKY18, AT5G41740, AT1G51805, AT1G66090/TIR-NBS3/TN3, AT1G80840/WRKY40, AT5G58120/DM10, AT4G20830/ATBBE19/ATBBE20/OGOX1, AT5G49520/WRKY48, AT1G59124, AT1G58807, AT2G31880/SOBIR1, AT2G…	.	AT3G50950/ZAR1/RPP13L4 (CC-NLR), AT1G58848/RF9 (CC-NLR), AT1G73080/PEPR1 (RLK), AT1G51805 (RLK), AT2G31880/SOBIR1 (RLK), AT2G13790/BAK7/BKK1/SERK4 (RLK), AT1G09970/LRR XI-23 (RLK), AT1G74360/GRACE/NILR1 (RLK), AT1G56140 (RLK), AT2G34930 (RLP), AT5G40170/AtRLP54 (RLP), AT1G33600 (RLP), AT3G05370/AtRLP31 (RLP), AT1G63750 (TIR-NLR), AT5G22690 (TIR-NLR), AT4G14370 (TIR-NLR), AT5G41740 (TIR-NLR), AT1G…	.	AT1G29690/CAD1/NSL2, AT4G20830/ATBBE19/ATBBE20/OGOX1, AT5G49520/WRKY48, AT1G59124, AT1G58807, AT4G31550/WRKY11, AT2G38870, AT2G23320/WRKY15	.	CNMF01	INFECTED_CNMF04
infected	infected_cluster_l2		C02	MAYBE	FALSE												.	AT1G67090/RBCS1A (leaf epidermis;leaf pavement cell/marker), AT2G05100/LHCB2/LHCB2.1 (leaf mesophyll/marker), AT1G29910/AB180/CAB3/LHCB1.2 (leaf mesophyll/marker), AT1G15820/CP24/LHCB6 (leaf mesophyll/marker)	AT1G17420/LOX3 (S Phase/useful)	.	AT3G26830/CYP71B15/PAD3 (UP), AT1G73080/PEPR1 (positive_regulator)	.	AT1G58848/RF9 (positive_regulator)	.	AT4G34410/ERF109/RRTF1 (negative_regulator), AT4G12720/GFG1/NUDT7 (negative_regulator)	AT4G12720/GFG1/NUDT7 (negative_regulator), AT5G44870/LAZ5/TTR1 (positive_regulator)	.	AT2G13790/BAK7/BKK1/SERK4 (positive_regulator)	.	AT1G28380/NSL1 (negative_regulator), AT3G15210/ATERF-4/ERF4/RAP2.5 (non_responsive)	.	AT4G34410/ERF109/RRTF1 (UP), AT3G15210/ATERF-4/ERF4/RAP2.5 (UP)	AT3G45140/LOX2 (UP), AT2G38470/WRKY33 (UP), AT3G15210/ATERF-4/ERF4/RAP2.5 (UP), AT2G30770/CYP71A13 (UP), AT3G26830/CYP71B15/PAD3 (UP), AT1G32640/JIN1/MYC2 (positive_regulator)	.	AT1G80840/WRKY40 (UP), AT4G31800/WRKY18 (UP), AT5G64750/ABR1/ERF111 (UP), AT1G32640/JIN1/MYC2 (UP)	.	.	AT5G47910/DELT1/RBOHD (UP), AT3G49120/ATPCB/PERX34/PRX34/PRXCB (UP)	.	.	.	AT1G73080/PEPR1, AT3G45140/LOX2, AT4G34410/ERF109/RRTF1, AT1G80840/WRKY40, AT1G66090/TIR-NBS3/TN3, AT5G41740, AT4G31800/WRKY18, AT5G42650/AOS, AT4G20830/ATBBE19/ATBBE20/OGOX1, AT1G65390/PP2A5, AT5G64750/ABR1/ERF111, AT1G51800/IOS1, AT1G45145/TRX5, AT5G41750, AT4G14370, AT1G63750, AT2G38870, AT2G32140, AT1G28380/NSL1, AT4G31550/WRKY11, AT1G32640/JIN1/MYC2, AT2G38470/WRKY33, AT1G33600, AT2G13790/BA…	AT1G75380/BBD1, AT4G14400/ACD6/DEG16, AT2G15880/PEX3, AT5G48620/RPP8L4, AT4G16990/RLM3/TIR-NBS16/TN16, AT2G15080/AtRLP19, AT4G16860/RPP4	AT3G50950/ZAR1/RPP13L4 (CC-NLR), AT1G58848/RF9 (CC-NLR), AT1G73080/PEPR1 (RLK), AT1G51800/IOS1 (RLK), AT2G13790/BAK7/BKK1/SERK4 (RLK), AT1G74360/GRACE/NILR1 (RLK), AT1G09970/LRR XI-23 (RLK), AT1G51805 (RLK), AT1G56140 (RLK), AT5G01950 (RLK), AT5G49760 (RLK), AT1G53430 (RLK), AT5G25930/HSL3/NUT (RLK), AT4G08850/MIK2 (RLK), AT3G14840/LIK1 (RLK), AT1G33600 (RLP), AT3G05370/AtRLP31 (RLP), AT5G40170/A…	AT5G48620/RPP8L4 (CC-NLR), AT2G15880/PEX3 (RLP), AT2G15080/AtRLP19 (RLP), AT4G16990/RLM3/TIR-NBS16/TN16 (TIR-NLR), AT4G16860/RPP4 (TIR-NLR)	AT5G42650/AOS, AT4G20830/ATBBE19/ATBBE20/OGOX1, AT1G45145/TRX5, AT2G38870, AT4G31550/WRKY11, AT1G19570/DHAR1/DHAR5, AT1G19670/CORI1, AT3G51660/MDL3, AT3G52400/SYP122, AT1G29690/CAD1/NSL2, AT2G23320/WRKY15, AT3G59660/BAGP1, AT3G28930/AIG2/AIG2A, AT2G22300/CAMTA3/SR1, AT4G25230/RIN2, AT1G59124, AT1G58807	AT1G75380/BBD1, AT4G14400/ACD6/DEG16	CNMF01	INFECTED_CNMF06, INFECTED_CNMF04
infected	infected_cluster_l2		C03	TRUE	FALSE												.	AT1G67090/RBCS1A (leaf epidermis;leaf pavement cell/marker), AT1G15820/CP24/LHCB6 (leaf mesophyll/marker), AT1G29910/AB180/CAB3/LHCB1.2 (leaf mesophyll/marker), AT2G05100/LHCB2/LHCB2.1 (leaf mesophyll/marker)	.	AT1G17420/LOX3 (S Phase/useful)	AT3G26830/CYP71B15/PAD3 (UP)	AT3G44480/COG1/RPP1 (UP)	.	AT3G44480/COG1/RPP1 (positive_regulator), AT4G16890/BAL/BALL/SNC1 (positive_regulator)	.	.	.	AT3G22370/AOX1A/HSR3 (UP)	AT2G13790/BAK7/BKK1/SERK4 (positive_regulator)	.	.	.	AT2G30770/CYP71A13 (UP), AT3G26830/CYP71B15/PAD3 (UP), AT3G04720/HEL/HEVEIN-LIKE/PR-4/PR4 (UP), AT2G38470/WRKY33 (UP)	AT3G45140/LOX2 (UP)	AT1G15520/ABCG40/PDR12 (UP), AT4G26080/ABI1 (negative_regulator)	AT4G31800/WRKY18 (UP)	.	AT4G26080/ABI1 (DOWN), AT2G43000/ANAC042/JUB1/NAC042 (UP), AT3G49120/ATPCB/PERX34/PRX34/PRXCB (UP), AT3G22370/AOX1A/HSR3 (negative_regulator)	.	AT4G26080/ABI1 (UP)	.	AT2G43000/ANAC042/JUB1/NAC042, AT1G15520/ABCG40/PDR12, AT5G13080/WRKY75, AT2G30770/CYP71A13, AT3G22600/LTPG5, AT3G26830/CYP71B15/PAD3, AT1G74360/GRACE/NILR1, AT3G22370/AOX1A/HSR3, AT3G51660/MDL3, AT5G25930/HSL3/NUT, AT1G51890, AT3G49120/ATPCB/PERX34/PRX34/PRXCB, AT5G57050/ABI2, AT2G26560/PLA2A/PLP2, AT3G28930/AIG2/AIG2A, AT4G19700/BOI/ILP/RING, AT3G48990/AAE3, AT3G04720/HEL/HEVEIN-LIKE/PR-4/PR4, …	AT4G14400/ACD6/DEG16, AT1G35710, AT3G45140/LOX2, AT1G51805, AT4G16990/RLM3/TIR-NBS16/TN16, AT1G75380/BBD1, AT4G16860/RPP4, AT4G31800/WRKY18, AT3G50950/ZAR1/RPP13L4, AT5G48620/RPP8L4, AT3G44630, AT2G15080/AtRLP19, AT1G53440, AT3G44480/COG1/RPP1, AT1G56510/ADR2/WRR4/WRR4A, AT2G14080, AT4G16890/BAL/BALL/SNC1, AT3G14840/LIK1, AT2G15042, AT3G44670/DM2H, AT2G13790/BAK7/BKK1/SERK4, AT3G50480/HR4	AT1G58602/RPP7 (CC-NLR), AT3G48990/AAE3 (OAC detox), AT1G74360/GRACE/NILR1 (RLK), AT5G25930/HSL3/NUT (RLK), AT1G51890 (RLK), AT3G49120/ATPCB/PERX34/PRX34/PRXCB (ROS/photoperiod_stress), AT4G14370 (TIR-NLR), AT4G19520 (TIR-NLR), AT2G43000/ANAC042/JUB1/NAC042 (camalexin)	AT3G50950/ZAR1/RPP13L4 (CC-NLR), AT5G48620/RPP8L4 (CC-NLR), AT1G35710 (RLK), AT1G51805 (RLK), AT1G53440 (RLK), AT3G14840/LIK1 (RLK), AT2G13790/BAK7/BKK1/SERK4 (RLK), AT2G15080/AtRLP19 (RLP), AT2G15042 (RLP), AT3G50480/HR4 (RPW8), AT4G16990/RLM3/TIR-NBS16/TN16 (TIR-NLR), AT4G16860/RPP4 (TIR-NLR), AT3G44630 (TIR-NLR), AT3G44480/COG1/RPP1 (TIR-NLR), AT1G56510/ADR2/WRR4/WRR4A (TIR-NLR), AT2G14080 (TI…	AT5G13080/WRKY75, AT3G22600/LTPG5, AT3G51660/MDL3, AT5G57050/ABI2, AT2G26560/PLA2A/PLP2, AT3G28930/AIG2/AIG2A, AT4G19700/BOI/ILP/RING, AT1G19670/CORI1, AT4G25230/RIN2, AT2G23320/WRKY15	AT4G14400/ACD6/DEG16, AT1G75380/BBD1	CNMF02	INFECTED_CNMF05
infected	infected_cluster_l2		C04	FALSE	FALSE												AT1G67090/RBCS1A (leaf epidermis;leaf pavement cell/marker), AT1G29910/AB180/CAB3/LHCB1.2 (leaf mesophyll/marker), AT2G05100/LHCB2/LHCB2.1 (leaf mesophyll/marker), AT1G15820/CP24/LHCB6 (leaf mesophyll/marker)	.	AT1G74470 (Mitosis/useful)	AT1G17420/LOX3 (S Phase/useful)	AT3G44480/COG1/RPP1 (UP), AT5G46330/FLS2/MPL12.8 (positive_regulator)	AT3G26830/CYP71B15/PAD3 (UP)	AT3G44480/COG1/RPP1 (positive_regulator), AT3G46530/RPP11/RPP13 (positive_regulator), AT4G16890/BAL/BALL/SNC1 (positive_regulator)	.	.	.	.	AT5G54250/CNGC4/DEFENSE/DND2/HLM1 (UP), AT5G43470/HRT/RCY1/RPP8 (positive_regulator)	AT2G13790/BAK7/BKK1/SERK4 (positive_regulator)	.	.	.	.	AT3G45140/LOX2 (UP), AT3G26830/CYP71B15/PAD3 (UP), AT2G30770/CYP71A13 (UP), AT2G38470/WRKY33 (UP)	AT4G26080/ABI1 (negative_regulator)	AT1G15520/ABCG40/PDR12 (UP), AT1G80840/WRKY40 (UP), AT4G31800/WRKY18 (UP)	.	AT4G26080/ABI1 (DOWN)	AT3G49120/ATPCB/PERX34/PRX34/PRXCB (UP)	AT4G26080/ABI1 (UP)	.	AT4G14400/ACD6/DEG16, AT5G24530/DMR6, AT1G75380/BBD1, AT3G53420/PIP2A/PIP2;1, AT5G54250/CNGC4/DEFENSE/DND2/HLM1, AT1G35710, AT5G45510, AT1G69550, AT1G63880/RLM1B, AT2G15080/AtRLP19, AT4G16860/RPP4, AT4G16990/RLM3/TIR-NBS16/TN16, AT4G26080/ABI1, AT4G16950/RPP5, AT3G48990/AAE3, AT5G48620/RPP8L4, AT5G46330/FLS2/MPL12.8, AT2G14080, AT2G15880/PEX3, AT4G23570/SGT1A, AT5G43470/HRT/RCY1/RPP8, AT3G44480/C…	AT1G15520/ABCG40/PDR12, AT4G20830/ATBBE19/ATBBE20/OGOX1, AT1G74360/GRACE/NILR1, AT3G45140/LOX2, AT3G49120/ATPCB/PERX34/PRX34/PRXCB, AT3G26830/CYP71B15/PAD3, AT1G66090/TIR-NBS3/TN3, AT2G30770/CYP71A13, AT1G80840/WRKY40, AT5G41750, AT3G51660/MDL3, AT4G14370, AT3G28930/AIG2/AIG2A, AT2G38470/WRKY33, AT1G53430, AT3G50480/HR4, AT1G19670/CORI1, AT1G56140, AT2G13790/BAK7/BKK1/SERK4, AT1G33600, AT4G31800/…	AT5G48620/RPP8L4 (CC-NLR), AT5G43470/HRT/RCY1/RPP8 (CC-NLR), AT3G46530/RPP11/RPP13 (CC-NLR), AT3G48990/AAE3 (OAC detox), AT1G35710 (RLK), AT5G46330/FLS2/MPL12.8 (RLK), AT2G15080/AtRLP19 (RLP), AT2G15880/PEX3 (RLP), AT1G69550 (TIR-NLR), AT1G63880/RLM1B (TIR-NLR), AT4G16860/RPP4 (TIR-NLR), AT4G16990/RLM3/TIR-NBS16/TN16 (TIR-NLR), AT4G16950/RPP5 (TIR-NLR), AT2G14080 (TIR-NLR), AT3G44480/COG1/RPP1 (T…	AT1G74360/GRACE/NILR1 (RLK), AT1G53430 (RLK), AT1G56140 (RLK), AT2G13790/BAK7/BKK1/SERK4 (RLK), AT1G09970/LRR XI-23 (RLK), AT1G33600 (RLP), AT5G21090/LRR1 (RLP), AT2G15042 (RLP), AT5G40170/AtRLP54 (RLP), AT3G49120/ATPCB/PERX34/PRX34/PRXCB (ROS/photoperiod_stress), AT3G50480/HR4 (RPW8), AT1G66090/TIR-NBS3/TN3 (TIR-NLR), AT5G41750 (TIR-NLR), AT4G14370 (TIR-NLR)	AT4G14400/ACD6/DEG16, AT5G24530/DMR6, AT1G75380/BBD1, AT5G45510, AT4G23570/SGT1A	AT4G20830/ATBBE19/ATBBE20/OGOX1, AT3G51660/MDL3, AT3G28930/AIG2/AIG2A, AT1G19670/CORI1, AT2G26560/PLA2A/PLP2, AT5G13080/WRKY75, AT2G23320/WRKY15, AT3G59660/BAGP1	CNMF06	INFECTED_CNMF09
infected	infected_cluster_l2		C08	FALSE	FALSE												.	AT2G05100/LHCB2/LHCB2.1 (leaf mesophyll/marker), AT1G29910/AB180/CAB3/LHCB1.2 (leaf mesophyll/marker), AT1G15820/CP24/LHCB6 (leaf mesophyll/marker)	.	.	.	.	.	AT4G16890/BAL/BALL/SNC1 (positive_regulator), AT1G58848/RF9 (positive_regulator)	.	.	.	.	AT2G13790/BAK7/BKK1/SERK4 (positive_regulator)	.	.	.	.	.	.	AT4G31800/WRKY18 (UP), AT1G80840/WRKY40 (UP)	.	.	.	.	.	.	AT1G35710, AT4G16860/RPP4, AT1G58602/RPP7, AT4G14400/ACD6/DEG16, AT5G48620/RPP8L4, AT4G20830/ATBBE19/ATBBE20/OGOX1, AT3G50950/ZAR1/RPP13L4, AT4G16890/BAL/BALL/SNC1, AT5G41750, AT4G19520, AT5G40170/AtRLP54, AT2G15080/AtRLP19, AT3G51660/MDL3, AT2G15042, AT1G33600, AT4G31800/WRKY18, AT1G31540, AT1G80840/WRKY40, AT1G58848/RF9, AT4G16990/RLM3/TIR-NBS16/TN16, AT2G13790/BAK7/BKK1/SERK4	.	AT1G58602/RPP7 (CC-NLR), AT5G48620/RPP8L4 (CC-NLR), AT3G50950/ZAR1/RPP13L4 (CC-NLR), AT1G58848/RF9 (CC-NLR), AT1G35710 (RLK), AT2G13790/BAK7/BKK1/SERK4 (RLK), AT5G40170/AtRLP54 (RLP), AT2G15080/AtRLP19 (RLP), AT2G15042 (RLP), AT1G33600 (RLP), AT4G16860/RPP4 (TIR-NLR), AT4G16890/BAL/BALL/SNC1 (TIR-NLR), AT5G41750 (TIR-NLR), AT4G19520 (TIR-NLR), AT1G31540 (TIR-NLR), AT4G16990/RLM3/TIR-NBS16/TN16 (T…	.	AT4G14400/ACD6/DEG16, AT4G20830/ATBBE19/ATBBE20/OGOX1, AT3G51660/MDL3	CNMF03, CNMF02	INFECTED_CNMF09, INFECTED_CNMF05
infected	infected_cluster_l2		C10	FALSE	FALSE												AT1G68530/CER6/CUT1/G2/KCS6/POP1 (leaf epidermis/marker), AT4G21750/ATML1 (leaf epidermis/marker), AT1G17840/ABCG11/COF1/DSO/WBC11/DESPERADO (leaf epidermis/useful)	AT1G67090/RBCS1A (leaf epidermis;leaf pavement cell/marker), AT2G05100/LHCB2/LHCB2.1 (leaf mesophyll/marker), AT1G15820/CP24/LHCB6 (leaf mesophyll/marker), AT1G29910/AB180/CAB3/LHCB1.2 (leaf mesophyll/marker)	AT5G64410/OPT4 (S Phase/useful)	AT1G17420/LOX3 (S Phase/useful), AT1G74470 (Mitosis/useful)	.	AT3G26830/CYP71B15/PAD3 (UP)	.	.	.	.	.	AT2G13790/BAK7/BKK1/SERK4 (positive_regulator), AT5G43470/HRT/RCY1/RPP8 (positive_regulator)	.	.	.	.	.	AT3G45140/LOX2 (UP), AT2G30770/CYP71A13 (UP), AT3G26830/CYP71B15/PAD3 (UP), AT2G38470/WRKY33 (UP)	.	AT1G15520/ABCG40/PDR12 (UP), AT1G80840/WRKY40 (UP)	.	AT3G49120/ATPCB/PERX34/PRX34/PRXCB (UP)	.	.	.	AT2G33060/AtRLP27, AT1G33610, AT2G15042, AT4G04220/AtRLP46, AT5G17890/CHS3/DAR4, AT3G50480/HR4, AT5G01950, AT4G31550/WRKY11, AT5G49760, AT1G29720/RFK1, AT3G49120/ATPCB/PERX34/PRX34/PRXCB, AT1G53430, AT4G24230/ACBP3, AT1G07650, AT1G33590, AT1G51805, AT3G28930/AIG2/AIG2A, AT3G16770/EBP/ERF72/RAP2.3, AT1G33600, AT2G13790/BAK7/BKK1/SERK4, AT5G43470/HRT/RCY1/RPP8, AT4G16990/RLM3/TIR-NBS16/TN16, AT1G75…	AT1G35710, AT3G51660/MDL3, AT1G74360/GRACE/NILR1, AT3G45140/LOX2, AT1G15520/ABCG40/PDR12, AT4G14400/ACD6/DEG16, AT2G30770/CYP71A13, AT3G26830/CYP71B15/PAD3, AT1G80840/WRKY40, AT4G16860/RPP4, AT4G20830/ATBBE19/ATBBE20/OGOX1, AT5G13080/WRKY75, AT2G38470/WRKY33, AT5G41750, AT2G23320/WRKY15, AT1G59124, AT1G58807, AT2G15080/AtRLP19, AT3G28930/AIG2/AIG2A, AT1G56510/ADR2/WRR4/WRR4A, AT4G16990/RLM3/TIR-N…	AT5G43470/HRT/RCY1/RPP8 (CC-NLR), AT5G48620/RPP8L4 (CC-NLR), AT3G50950/ZAR1/RPP13L4 (CC-NLR), AT5G01950 (RLK), AT5G49760 (RLK), AT1G29720/RFK1 (RLK), AT1G53430 (RLK), AT1G07650 (RLK), AT1G51805 (RLK), AT2G13790/BAK7/BKK1/SERK4 (RLK), AT4G08850/MIK2 (RLK), AT2G33060/AtRLP27 (RLP), AT1G33610 (RLP), AT2G15042 (RLP), AT4G04220/AtRLP46 (RLP), AT1G33590 (RLP), AT1G33600 (RLP), AT5G40170/AtRLP54 (RLP), …	AT1G35710 (RLK), AT1G74360/GRACE/NILR1 (RLK), AT2G15080/AtRLP19 (RLP), AT4G16860/RPP4 (TIR-NLR), AT5G41750 (TIR-NLR), AT1G56510/ADR2/WRR4/WRR4A (TIR-NLR), AT4G16990/RLM3/TIR-NBS16/TN16 (TIR-NLR)	AT4G31550/WRKY11, AT4G24230/ACBP3, AT3G28930/AIG2/AIG2A, AT3G16770/EBP/ERF72/RAP2.3, AT1G75380/BBD1	AT3G51660/MDL3, AT4G14400/ACD6/DEG16, AT4G20830/ATBBE19/ATBBE20/OGOX1, AT5G13080/WRKY75, AT2G23320/WRKY15, AT1G59124, AT1G58807, AT3G28930/AIG2/AIG2A	CNMF05, CNMF03	INFECTED_CNMF09
infected	infected_cluster_l2		C11	FALSE	FALSE												AT1G67090/RBCS1A (leaf epidermis;leaf pavement cell/marker), AT1G15820/CP24/LHCB6 (leaf mesophyll/marker), AT2G05100/LHCB2/LHCB2.1 (leaf mesophyll/marker), AT1G29910/AB180/CAB3/LHCB1.2 (leaf mesophyll/marker)	.	AT1G74470 (Mitosis/useful)	AT1G17420/LOX3 (S Phase/useful)	AT3G44480/COG1/RPP1 (UP)	AT3G26830/CYP71B15/PAD3 (UP)	AT3G44480/COG1/RPP1 (positive_regulator)	.	.	.	.	.	AT2G13790/BAK7/BKK1/SERK4 (positive_regulator)	.	.	.	.	AT3G26830/CYP71B15/PAD3 (UP), AT2G30770/CYP71A13 (UP), AT2G38470/WRKY33 (UP), AT3G45140/LOX2 (UP)	.	AT1G15520/ABCG40/PDR12 (UP), AT1G80840/WRKY40 (UP)	.	.	AT3G49120/ATPCB/PERX34/PRX34/PRXCB (UP)	.	.	AT4G16860/RPP4, AT1G35710, AT1G63880/RLM1B, AT4G16950/RPP5, AT4G16990/RLM3/TIR-NBS16/TN16, AT4G14400/ACD6/DEG16, AT3G44670/DM2H, AT1G75380/BBD1, AT3G44480/COG1/RPP1, AT3G44630	AT1G15520/ABCG40/PDR12, AT1G74360/GRACE/NILR1, AT3G26830/CYP71B15/PAD3, AT4G20830/ATBBE19/ATBBE20/OGOX1, AT2G30770/CYP71A13, AT1G80840/WRKY40, AT3G51660/MDL3, AT3G49120/ATPCB/PERX34/PRX34/PRXCB, AT1G19670/CORI1, AT5G13080/WRKY75, AT1G09970/LRR XI-23, AT2G38470/WRKY33, AT2G23320/WRKY15, AT1G33600, AT3G53420/PIP2A/PIP2;1, AT2G26560/PLA2A/PLP2, AT3G28930/AIG2/AIG2A, AT2G13790/BAK7/BKK1/SERK4, AT1G53…	AT1G35710 (RLK), AT4G16860/RPP4 (TIR-NLR), AT1G63880/RLM1B (TIR-NLR), AT4G16950/RPP5 (TIR-NLR), AT4G16990/RLM3/TIR-NBS16/TN16 (TIR-NLR), AT3G44670/DM2H (TIR-NLR), AT3G44480/COG1/RPP1 (TIR-NLR), AT3G44630 (TIR-NLR)	AT1G74360/GRACE/NILR1 (RLK), AT1G09970/LRR XI-23 (RLK), AT2G13790/BAK7/BKK1/SERK4 (RLK), AT1G53430 (RLK), AT1G33600 (RLP), AT5G40170/AtRLP54 (RLP), AT2G15042 (RLP), AT3G49120/ATPCB/PERX34/PRX34/PRXCB (ROS/photoperiod_stress), AT3G53420/PIP2A/PIP2;1 (stomatal_closure)	AT4G14400/ACD6/DEG16, AT1G75380/BBD1	AT4G20830/ATBBE19/ATBBE20/OGOX1, AT3G51660/MDL3, AT1G19670/CORI1, AT5G13080/WRKY75, AT2G23320/WRKY15, AT2G26560/PLA2A/PLP2, AT3G28930/AIG2/AIG2A, AT3G59660/BAGP1	CNMF03, CNMF06, CNMF04	INFECTED_CNMF09
infected	infected_cluster_l2		C13	FALSE	FALSE												.	.	.	AT1G17420/LOX3 (S Phase/useful)	.	AT3G26830/CYP71B15/PAD3 (UP)	.	AT1G58848/RF9 (positive_regulator), AT4G16890/BAL/BALL/SNC1 (positive_regulator)	AT5G61420/HAG1/MYB28/PMG1 (UP)	.	AT5G44870/LAZ5/TTR1 (positive_regulator)	.	AT2G13790/BAK7/BKK1/SERK4 (positive_regulator), AT5G43470/HRT/RCY1/RPP8 (positive_regulator)	.	.	.	.	AT3G45140/LOX2 (UP), AT2G30770/CYP71A13 (UP), AT3G26830/CYP71B15/PAD3 (UP), AT2G38470/WRKY33 (UP)	.	AT1G15520/ABCG40/PDR12 (UP), AT1G80840/WRKY40 (UP)	.	.	AT3G49120/ATPCB/PERX34/PRX34/PRXCB (UP)	.	.	AT5G61420/HAG1/MYB28/PMG1, AT5G40910, AT1G53440	AT1G74360/GRACE/NILR1, AT3G50480/HR4, AT1G15520/ABCG40/PDR12, AT1G35710, AT2G15042, AT1G33600, AT3G45140/LOX2, AT4G20830/ATBBE19/ATBBE20/OGOX1, AT3G51660/MDL3, AT4G14400/ACD6/DEG16, AT2G30770/CYP71A13, AT3G26830/CYP71B15/PAD3, AT1G19670/CORI1, AT5G13080/WRKY75, AT1G80840/WRKY40, AT3G49120/ATPCB/PERX34/PRX34/PRXCB, AT4G19520, AT1G58602/RPP7, AT1G09970/LRR XI-23, AT2G13790/BAK7/BKK1/SERK4, AT1G5180…	AT1G53440 (RLK), AT5G40910 (TIR-NLR)	AT1G58602/RPP7 (CC-NLR), AT1G58848/RF9 (CC-NLR), AT5G43470/HRT/RCY1/RPP8 (CC-NLR), AT5G48620/RPP8L4 (CC-NLR), AT1G74360/GRACE/NILR1 (RLK), AT1G35710 (RLK), AT1G09970/LRR XI-23 (RLK), AT2G13790/BAK7/BKK1/SERK4 (RLK), AT1G51805 (RLK), AT1G07650 (RLK), AT4G08850/MIK2 (RLK), AT1G53430 (RLK), AT2G15042 (RLP), AT1G33600 (RLP), AT5G21090/LRR1 (RLP), AT2G15080/AtRLP19 (RLP), AT2G15880/PEX3 (RLP), AT3G491…	.	AT4G20830/ATBBE19/ATBBE20/OGOX1, AT3G51660/MDL3, AT4G14400/ACD6/DEG16, AT1G19670/CORI1, AT5G13080/WRKY75, AT2G23320/WRKY15, AT5G45510, AT3G59660/BAGP1, AT2G26560/PLA2A/PLP2, AT3G28930/AIG2/AIG2A	CNMF03	INFECTED_CNMF09
infected	infected_cluster_l2		C17	FALSE	FALSE												AT1G77990/AST56/SULTR2;2 (bundle sheath/marker), AT1G22710/SUC2/SUT1 (phloem;companion cell/marker), AT1G79430/APL/WDY/WOODY (phloem;companion cell/marker), AT5G57350/AHA3/HA3 (phloem;companion cell/marker), AT5G06850/FTIP1/MCTP1 (phloem;companion cell/marker)	.	AT4G38740/ROC1 (Mitosis/useful)	.	.	AT5G46330/FLS2/MPL12.8 (positive_regulator)	.	AT4G16890/BAL/BALL/SNC1 (positive_regulator)	.	.	AT5G44870/LAZ5/TTR1 (positive_regulator)	.	AT5G43470/HRT/RCY1/RPP8 (positive_regulator)	AT2G04880/WRKY1/ZAP1 (UP)	.	.	.	AT3G45140/LOX2 (UP)	AT1G55020/LOX1 (UP)	AT1G80840/WRKY40 (UP)	.	.	.	.	.	AT5G49660/CEPR1, AT2G23950, AT1G55020/LOX1, AT5G63710, AT1G67720, AT2G20850/SRF1, AT3G25560/NIK2, AT2G15880/PEX3, AT2G04880/WRKY1/ZAP1, AT4G13340/LRX3	AT2G15042, AT5G46330/FLS2/MPL12.8, AT4G14400/ACD6/DEG16, AT5G43470/HRT/RCY1/RPP8, AT1G58602/RPP7, AT2G15080/AtRLP19, AT4G08850/MIK2, AT4G16860/RPP4, AT3G45140/LOX2, AT4G16990/RLM3/TIR-NBS16/TN16, AT1G35710, AT4G16890/BAL/BALL/SNC1, AT1G33600, AT5G41750, AT5G40170/AtRLP54, AT5G48620/RPP8L4, AT4G19520, AT5G44870/LAZ5/TTR1, AT3G51660/MDL3, AT1G80840/WRKY40, AT1G56510/ADR2/WRR4/WRR4A, AT1G31540	AT5G49660/CEPR1 (RLK), AT2G23950 (RLK), AT5G63710 (RLK), AT1G67720 (RLK), AT2G20850/SRF1 (RLK), AT3G25560/NIK2 (RLK), AT2G15880/PEX3 (RLP), AT4G13340/LRX3 (RLP), AT1G55020/LOX1 (stomatal_closure)	AT5G43470/HRT/RCY1/RPP8 (CC-NLR), AT1G58602/RPP7 (CC-NLR), AT5G48620/RPP8L4 (CC-NLR), AT5G46330/FLS2/MPL12.8 (RLK), AT4G08850/MIK2 (RLK), AT1G35710 (RLK), AT2G15042 (RLP), AT2G15080/AtRLP19 (RLP), AT1G33600 (RLP), AT5G40170/AtRLP54 (RLP), AT4G16860/RPP4 (TIR-NLR), AT4G16990/RLM3/TIR-NBS16/TN16 (TIR-NLR), AT4G16890/BAL/BALL/SNC1 (TIR-NLR), AT5G41750 (TIR-NLR), AT4G19520 (TIR-NLR), AT5G44870/LAZ5/T…	.	AT4G14400/ACD6/DEG16, AT3G51660/MDL3	CNMF07	INFECTED_CNMF08
infected	infected_cluster_l2		C18	FALSE	FALSE												AT1G77990/AST56/SULTR2;2 (bundle sheath/marker), AT1G33240/AT-GTL1/GTL1 (leaf epidermis/useful)	.	AT1G74470 (Mitosis/useful)	AT1G17420/LOX3 (S Phase/useful)	.	AT3G26830/CYP71B15/PAD3 (UP)	AT3G46530/RPP11/RPP13 (positive_regulator)	.	.	.	.	AT5G43470/HRT/RCY1/RPP8 (positive_regulator)	AT2G13790/BAK7/BKK1/SERK4 (positive_regulator)	AT5G44420/LCR77/PDF1.2/PDF1.2A (non_responsive)	.	AT5G44420/LCR77/PDF1.2/PDF1.2A (UP)	AT5G44420/LCR77/PDF1.2/PDF1.2A (UP), AT1G06160/ERF59/ORA59 (UP), AT3G04720/HEL/HEVEIN-LIKE/PR-4/PR4 (UP)	AT3G26830/CYP71B15/PAD3 (UP), AT3G45140/LOX2 (UP), AT2G30770/CYP71A13 (UP)	.	AT1G15520/ABCG40/PDR12 (UP), AT1G80840/WRKY40 (UP)	.	.	AT3G49120/ATPCB/PERX34/PRX34/PRXCB (UP)	.	.	AT5G46270, AT5G44420/LCR77/PDF1.2/PDF1.2A, AT2G14560/LURP1, AT1G06160/ERF59/ORA59, AT3G16770/EBP/ERF72/RAP2.3, AT4G19530, AT5G15410/CNGC2/DND1, AT1G75380/BBD1, AT2G15080/AtRLP19, AT4G14400/ACD6/DEG16, AT1G63360, AT5G32450/BPL4, AT1G61190, AT3G04720/HEL/HEVEIN-LIKE/PR-4/PR4, AT5G43740, AT5G48620/RPP8L4, AT4G24230/ACBP3, AT4G37930/SHM1/SHMT1/STM, AT1G63880/RLM1B, AT3G44670/DM2H, AT3G46530/RPP11/RPP…	AT3G26830/CYP71B15/PAD3, AT3G45140/LOX2, AT1G74360/GRACE/NILR1, AT3G51660/MDL3, AT5G13080/WRKY75, AT4G20830/ATBBE19/ATBBE20/OGOX1, AT1G15520/ABCG40/PDR12, AT2G30770/CYP71A13, AT3G49120/ATPCB/PERX34/PRX34/PRXCB, AT1G80840/WRKY40, AT2G13790/BAK7/BKK1/SERK4, AT3G50480/HR4	AT1G63360 (CC-NLR), AT1G61190 (CC-NLR), AT5G48620/RPP8L4 (CC-NLR), AT3G46530/RPP11/RPP13 (CC-NLR), AT5G43470/HRT/RCY1/RPP8 (CC-NLR), AT5G43740 (CC-NLR/CCR-NLR/CCG10-NLR), AT1G53440 (RLK), AT3G47570 (RLK), AT3G14840/LIK1 (RLK), AT2G15080/AtRLP19 (RLP), AT2G15880/PEX3 (RLP), AT5G46270 (TIR-NLR), AT4G19530 (TIR-NLR), AT1G63880/RLM1B (TIR-NLR), AT3G44670/DM2H (TIR-NLR), AT5G40910 (TIR-NLR), AT4G16860…	AT1G74360/GRACE/NILR1 (RLK), AT2G13790/BAK7/BKK1/SERK4 (RLK), AT3G49120/ATPCB/PERX34/PRX34/PRXCB (ROS/photoperiod_stress), AT3G50480/HR4 (RPW8)	AT2G14560/LURP1, AT3G16770/EBP/ERF72/RAP2.3, AT5G15410/CNGC2/DND1, AT1G75380/BBD1, AT4G14400/ACD6/DEG16, AT5G32450/BPL4, AT4G24230/ACBP3, AT4G37930/SHM1/SHMT1/STM	AT3G51660/MDL3, AT5G13080/WRKY75, AT4G20830/ATBBE19/ATBBE20/OGOX1	CNMF03	INFECTED_CNMF09
infected	infected_cluster_l2		C20	FALSE	FALSE												.	.	.	.	.	.	.	.	.	.	.	.	.	.	.	.	.	.	.	.	.	.	.	.	.	.	AT1G58602/RPP7	.	AT1G58602/RPP7 (CC-NLR)	.	.	CNMF03	INFECTED_CNMF09
infected	infected_cluster_l2		C22	TRUE	FALSE												.	.	AT1G17420/LOX3 (S Phase/useful)	.	AT1G73080/PEPR1 (positive_regulator)	.	.	.	.	.	.	.	.	AT1G28380/NSL1 (negative_regulator)	.	.	AT2G38470/WRKY33 (UP)	.	AT4G31800/WRKY18 (UP), AT1G80840/WRKY40 (UP)	.	.	.	.	.	.	AT1G65390/PP2A5, AT1G63750, AT5G46510/VICTL, AT1G73080/PEPR1, AT2G38470/WRKY33, AT1G51805, AT3G05370/AtRLP31, AT5G48380/BIR1, AT1G28380/NSL1, AT4G20830/ATBBE19/ATBBE20/OGOX1, AT4G14370, AT3G50950/ZAR1/RPP13L4, AT2G32140, AT1G66090/TIR-NBS3/TN3, AT4G31800/WRKY18, AT5G41740, AT1G80840/WRKY40, AT5G41750	.	AT3G50950/ZAR1/RPP13L4 (CC-NLR), AT1G73080/PEPR1 (RLK), AT1G51805 (RLK), AT5G48380/BIR1 (RLK), AT3G05370/AtRLP31 (RLP), AT1G63750 (TIR-NLR), AT5G46510/VICTL (TIR-NLR), AT4G14370 (TIR-NLR), AT1G66090/TIR-NBS3/TN3 (TIR-NLR), AT5G41740 (TIR-NLR), AT5G41750 (TIR-NLR), AT1G65390/PP2A5 (TX), AT2G32140 (TX)	.	AT4G20830/ATBBE19/ATBBE20/OGOX1	.	CNMF01, CNMF03	INFECTED_CNMF04
infected	infected_cluster_l2		C25	FALSE	FALSE												.	.	.	.	.	.	.	.	.	.	.	.	.	.	.	.	.	.	.	.	.	.	.	.	.	.	.	.	.	.	.	CNMF03	INFECTED_CNMF09
infected	infected_cluster_l2		C26	FALSE	FALSE												.	.	.	.	.	.	.	.	.	.	.	.	.	.	.	.	.	.	.	.	.	.	.	.	.	.	AT1G58602/RPP7	.	AT1G58602/RPP7 (CC-NLR)	.	.	CNMF03	INFECTED_CNMF09
infected	infected_cluster_l2		C27	FALSE	FALSE												.	.	.	.	AT3G26830/CYP71B15/PAD3 (UP), AT3G21630/CERK1/LYK1 (UP)	.	.	.	.	AT5G44870/LAZ5/TTR1 (positive_regulator)	.	.	.	AT1G28380/NSL1 (negative_regulator), AT3G15210/ATERF-4/ERF4/RAP2.5 (non_responsive)	.	AT3G15210/ATERF-4/ERF4/RAP2.5 (UP)	AT3G26830/CYP71B15/PAD3 (UP), AT3G15210/ATERF-4/ERF4/RAP2.5 (UP), AT2G38470/WRKY33 (UP)	.	AT1G15520/ABCG40/PDR12 (UP)	.	.	AT3G49110/ATPCA/PRX33/PRXCA (UP), AT3G49120/ATPCB/PERX34/PRX34/PRXCB (UP), AT5G47910/DELT1/RBOHD (UP), AT2G43000/ANAC042/JUB1/NAC042 (UP)	.	.	.	AT3G49110/ATPCA/PRX33/PRXCA, AT3G26830/CYP71B15/PAD3, AT3G49120/ATPCB/PERX34/PRX34/PRXCB, AT5G22690, AT5G47910/DELT1/RBOHD, AT3G15210/ATERF-4/ERF4/RAP2.5, AT2G38470/WRKY33, AT4G31550/WRKY11, AT2G26560/PLA2A/PLP2, AT5G49760, AT5G65600/LECRK-IX.2, AT1G33590, AT3G21630/CERK1/LYK1, AT5G01950, AT1G19670/CORI1, AT3G28930/AIG2/AIG2A, AT3G47090, AT2G43000/ANAC042/JUB1/NAC042, AT2G15042, AT3G52400/SYP122,…	.	AT5G49760 (RLK), AT5G01950 (RLK), AT3G47090 (RLK), AT1G56140 (RLK), AT5G25930/HSL3/NUT (RLK), AT4G39270 (RLK), AT1G53430 (RLK), AT3G14840/LIK1 (RLK), AT1G09970/LRR XI-23 (RLK), AT1G33590 (RLP), AT2G15042 (RLP), AT1G33600 (RLP), AT5G21090/LRR1 (RLP), AT5G47910/DELT1/RBOHD (ROS), AT3G49110/ATPCA/PRX33/PRXCA (ROS/photoperiod_stress), AT3G49120/ATPCB/PERX34/PRX34/PRXCB (ROS/photoperiod_stress), AT3G5…	.	AT4G31550/WRKY11, AT2G26560/PLA2A/PLP2, AT5G65600/LECRK-IX.2, AT1G19670/CORI1, AT3G28930/AIG2/AIG2A, AT3G52400/SYP122, AT4G25230/RIN2, AT3G59660/BAGP1, AT2G23320/WRKY15, AT4G20830/ATBBE19/ATBBE20/OGOX1	.	CNMF01	INFECTED_CNMF02
infected	infected_cluster_l3		C05	MAYBE	FALSE												.	AT2G05100/LHCB2/LHCB2.1 (leaf mesophyll/marker), AT1G15820/CP24/LHCB6 (leaf mesophyll/marker)	AT1G17420/LOX3 (S Phase/useful)	.	AT3G44480/COG1/RPP1 (UP), AT1G73080/PEPR1 (positive_regulator)	AT3G26830/CYP71B15/PAD3 (UP)	AT1G58848/RF9 (positive_regulator), AT5G66900/NRG1.1/NRG1A (positive_regulator), AT5G46470/RPS6 (positive_regulator), AT3G44480/COG1/RPP1 (positive_regulator), AT4G16890/BAL/BALL/SNC1 (positive_regulator)	.	AT4G34410/ERF109/RRTF1 (negative_regulator), AT4G12720/GFG1/NUDT7 (negative_regulator)	AT4G12720/GFG1/NUDT7 (negative_regulator), AT5G44870/LAZ5/TTR1 (positive_regulator)	.	AT5G45110/NPR3 (positive_regulator), AT2G13790/BAK7/BKK1/SERK4 (positive_regulator)	.	AT5G45110/NPR3 (UP), AT1G28380/NSL1 (negative_regulator), AT3G15210/ATERF-4/ERF4/RAP2.5 (non_responsive)	.	AT4G34410/ERF109/RRTF1 (UP), AT3G15210/ATERF-4/ERF4/RAP2.5 (UP)	AT3G45140/LOX2 (UP), AT2G38470/WRKY33 (UP), AT3G15210/ATERF-4/ERF4/RAP2.5 (UP), AT1G32640/JIN1/MYC2 (positive_regulator), AT5G45110/NPR3 (positive_regulator)	AT3G26830/CYP71B15/PAD3 (UP)	AT4G31800/WRKY18 (UP), AT1G80840/WRKY40 (UP), AT5G64750/ABR1/ERF111 (UP), AT1G32640/JIN1/MYC2 (UP)	AT1G15520/ABCG40/PDR12 (UP)	.	AT5G47910/DELT1/RBOHD (UP)	.	.	.	AT3G45140/LOX2, AT4G34410/ERF109/RRTF1, AT1G73080/PEPR1, AT1G66090/TIR-NBS3/TN3, AT4G08870/ARGAH2, AT5G41750, AT5G41740, AT4G31800/WRKY18, AT4G12720/GFG1/NUDT7, AT1G65390/PP2A5, AT2G32140, AT1G80840/WRKY40, AT5G42650/AOS, AT4G14370, AT3G50950/ZAR1/RPP13L4, AT4G23600/CORI3, AT5G58120/DM10, AT3G05370/AtRLP31, AT5G64750/ABR1/ERF111, AT1G28380/NSL1, AT1G63860, AT3G50930/BCS1/OM66, AT2G38470/WRKY33, A…	AT1G15520/ABCG40/PDR12, AT5G13080/WRKY75, AT3G26830/CYP71B15/PAD3	AT3G50950/ZAR1/RPP13L4 (CC-NLR), AT1G58848/RF9 (CC-NLR), AT5G66900/NRG1.1/NRG1A (CCR-NLR), AT1G73080/PEPR1 (RLK), AT3G47570 (RLK), AT1G51805 (RLK), AT2G13790/BAK7/BKK1/SERK4 (RLK), AT1G09970/LRR XI-23 (RLK), AT1G51800/IOS1 (RLK), AT1G56140 (RLK), AT1G74360/GRACE/NILR1 (RLK), AT1G35710 (RLK), AT5G01950 (RLK), AT1G53440 (RLK), AT3G05370/AtRLP31 (RLP), AT1G33600 (RLP), AT5G40170/AtRLP54 (RLP), AT5G2…	.	AT4G08870/ARGAH2, AT5G42650/AOS, AT4G23600/CORI3, AT3G50930/BCS1/OM66, AT4G20830/ATBBE19/ATBBE20/OGOX1, AT5G49520/WRKY48, AT3G51660/MDL3, AT1G29340/PUB17, AT1G19570/DHAR1/DHAR5, AT1G45145/TRX5, AT3G52400/SYP122, AT1G29690/CAD1/NSL2, AT2G22300/CAMTA3/SR1, AT1G19670/CORI1, AT1G59124, AT1G58807, AT4G31550/WRKY11, AT2G23320/WRKY15	AT5G13080/WRKY75	CNMF01	INFECTED_CNMF04
infected	infected_cluster_l3		C06	TRUE	FALSE												.	AT2G05100/LHCB2/LHCB2.1 (leaf mesophyll/marker), AT1G29910/AB180/CAB3/LHCB1.2 (leaf mesophyll/marker), AT1G15820/CP24/LHCB6 (leaf mesophyll/marker)	AT1G17420/LOX3 (S Phase/useful), AT5G54160/AtCOMT/COMT1/OMT1/OMT3 (S Phase/useful)	.	AT3G26830/CYP71B15/PAD3 (UP), AT1G73080/PEPR1 (positive_regulator)	.	AT1G58848/RF9 (positive_regulator)	.	.	AT5G44870/LAZ5/TTR1 (positive_regulator)	.	AT2G13790/BAK7/BKK1/SERK4 (positive_regulator)	.	AT1G28380/NSL1 (negative_regulator)	.	.	AT3G45140/LOX2 (UP), AT2G30770/CYP71A13 (UP), AT3G26830/CYP71B15/PAD3 (UP), AT2G38470/WRKY33 (UP)	.	AT1G80840/WRKY40 (UP), AT5G64750/ABR1/ERF111 (UP), AT1G15520/ABCG40/PDR12 (UP)	.	.	AT5G47910/DELT1/RBOHD (UP), AT3G49120/ATPCB/PERX34/PRX34/PRXCB (UP)	.	.	.	AT1G51820, AT5G47910/DELT1/RBOHD, AT4G31550/WRKY11, AT1G65390/PP2A5, AT1G28380/NSL1, AT1G74360/GRACE/NILR1, AT1G45145/TRX5, AT3G45140/LOX2, AT1G51800/IOS1, AT1G80840/WRKY40, AT2G38870, AT1G73080/PEPR1, AT2G30770/CYP71A13, AT1G19670/CORI1, AT5G64750/ABR1/ERF111, AT5G42650/AOS, AT3G26830/CYP71B15/PAD3, AT2G15042, AT5G21090/LRR1, AT3G49120/ATPCB/PERX34/PRX34/PRXCB, AT1G51890, AT5G49760, AT5G41740, A…	AT4G14400/ACD6/DEG16, AT4G16990/RLM3/TIR-NBS16/TN16, AT4G16860/RPP4, AT5G48620/RPP8L4	AT1G58848/RF9 (CC-NLR), AT1G51820 (RLK), AT1G74360/GRACE/NILR1 (RLK), AT1G51800/IOS1 (RLK), AT1G73080/PEPR1 (RLK), AT1G51890 (RLK), AT5G49760 (RLK), AT1G56140 (RLK), AT1G09970/LRR XI-23 (RLK), AT2G13790/BAK7/BKK1/SERK4 (RLK), AT5G01950 (RLK), AT5G25930/HSL3/NUT (RLK), AT1G53430 (RLK), AT1G51805 (RLK), AT3G14840/LIK1 (RLK), AT2G15042 (RLP), AT5G21090/LRR1 (RLP), AT3G05370/AtRLP31 (RLP), AT1G33600 …	AT5G48620/RPP8L4 (CC-NLR), AT4G16990/RLM3/TIR-NBS16/TN16 (TIR-NLR), AT4G16860/RPP4 (TIR-NLR)	AT4G31550/WRKY11, AT1G45145/TRX5, AT2G38870, AT1G19670/CORI1, AT5G42650/AOS, AT4G25230/RIN2, AT3G59660/BAGP1, AT4G20830/ATBBE19/ATBBE20/OGOX1, AT3G28930/AIG2/AIG2A, AT5G13080/WRKY75, AT2G23320/WRKY15, AT2G26560/PLA2A/PLP2, AT1G29690/CAD1/NSL2, AT3G52400/SYP122	AT4G14400/ACD6/DEG16	CNMF01	INFECTED_CNMF06
infected	infected_cluster_l3		C07	TRUE	FALSE												.	AT1G67090/RBCS1A (leaf epidermis;leaf pavement cell/marker), AT1G15820/CP24/LHCB6 (leaf mesophyll/marker), AT2G05100/LHCB2/LHCB2.1 (leaf mesophyll/marker), AT1G29910/AB180/CAB3/LHCB1.2 (leaf mesophyll/marker)	.	AT1G17420/LOX3 (S Phase/useful)	AT3G26830/CYP71B15/PAD3 (UP)	.	.	AT1G58848/RF9 (positive_regulator)	.	.	.	AT5G54250/CNGC4/DEFENSE/DND2/HLM1 (UP)	AT2G13790/BAK7/BKK1/SERK4 (positive_regulator)	.	.	.	AT3G04720/HEL/HEVEIN-LIKE/PR-4/PR4 (UP), AT3G26830/CYP71B15/PAD3 (UP)	AT2G38470/WRKY33 (UP)	AT4G26080/ABI1 (negative_regulator)	.	.	AT4G26080/ABI1 (DOWN), AT3G49120/ATPCB/PERX34/PRX34/PRXCB (UP)	AT5G47910/DELT1/RBOHD (UP)	AT4G26080/ABI1 (UP)	.	AT5G57050/ABI2, AT1G03850/GRXS13/ROXY18, AT4G26080/ABI1, AT4G37980/CAD7/CHR/ELI3/ELI3-1, AT4G19700/BOI/ILP/RING, AT5G54250/CNGC4/DEFENSE/DND2/HLM1, AT5G13080/WRKY75, AT3G04720/HEL/HEVEIN-LIKE/PR-4/PR4, AT1G58602/RPP7, AT3G48990/AAE3, AT1G19670/CORI1, AT3G26830/CYP71B15/PAD3, AT3G49120/ATPCB/PERX34/PRX34/PRXCB	AT4G14400/ACD6/DEG16, AT1G66090/TIR-NBS3/TN3, AT1G35710, AT4G20830/ATBBE19/ATBBE20/OGOX1, AT4G16860/RPP4, AT1G51805, AT4G16990/RLM3/TIR-NBS16/TN16, AT5G41750, AT3G14840/LIK1, AT1G58848/RF9, AT2G38470/WRKY33, AT5G48620/RPP8L4, AT1G53440, AT5G47910/DELT1/RBOHD, AT1G33600, AT1G56510/ADR2/WRR4/WRR4A, AT2G13790/BAK7/BKK1/SERK4, AT5G21090/LRR1, AT1G59124, AT1G58807, AT3G50950/ZAR1/RPP13L4, AT2G15042	AT1G58602/RPP7 (CC-NLR), AT3G48990/AAE3 (OAC detox), AT3G49120/ATPCB/PERX34/PRX34/PRXCB (ROS/photoperiod_stress)	AT1G58848/RF9 (CC-NLR), AT5G48620/RPP8L4 (CC-NLR), AT3G50950/ZAR1/RPP13L4 (CC-NLR), AT1G35710 (RLK), AT1G51805 (RLK), AT3G14840/LIK1 (RLK), AT1G53440 (RLK), AT2G13790/BAK7/BKK1/SERK4 (RLK), AT1G33600 (RLP), AT5G21090/LRR1 (RLP), AT2G15042 (RLP), AT5G47910/DELT1/RBOHD (ROS), AT1G66090/TIR-NBS3/TN3 (TIR-NLR), AT4G16860/RPP4 (TIR-NLR), AT4G16990/RLM3/TIR-NBS16/TN16 (TIR-NLR), AT5G41750 (TIR-NLR), AT…	AT5G57050/ABI2, AT1G03850/GRXS13/ROXY18, AT4G37980/CAD7/CHR/ELI3/ELI3-1, AT4G19700/BOI/ILP/RING, AT5G13080/WRKY75, AT1G19670/CORI1	AT4G14400/ACD6/DEG16, AT4G20830/ATBBE19/ATBBE20/OGOX1, AT1G59124, AT1G58807	CNMF02	INFECTED_CNMF05
infected	infected_cluster_l3		C08	FALSE	FALSE												.	AT2G05100/LHCB2/LHCB2.1 (leaf mesophyll/marker), AT1G29910/AB180/CAB3/LHCB1.2 (leaf mesophyll/marker), AT1G15820/CP24/LHCB6 (leaf mesophyll/marker)	.	.	.	.	.	AT4G16890/BAL/BALL/SNC1 (positive_regulator), AT1G58848/RF9 (positive_regulator)	.	.	.	.	.	.	.	.	.	.	.	AT4G31800/WRKY18 (UP), AT1G80840/WRKY40 (UP)	.	.	.	.	.	.	AT1G35710, AT4G16860/RPP4, AT1G58602/RPP7, AT5G48620/RPP8L4, AT4G14400/ACD6/DEG16, AT2G15080/AtRLP19, AT4G20830/ATBBE19/ATBBE20/OGOX1, AT5G41750, AT4G16890/BAL/BALL/SNC1, AT3G51660/MDL3, AT4G19520, AT1G33600, AT5G40170/AtRLP54, AT2G15042, AT4G31800/WRKY18, AT3G50950/ZAR1/RPP13L4, AT1G31540, AT1G80840/WRKY40, AT1G58848/RF9	.	AT1G58602/RPP7 (CC-NLR), AT5G48620/RPP8L4 (CC-NLR), AT3G50950/ZAR1/RPP13L4 (CC-NLR), AT1G58848/RF9 (CC-NLR), AT1G35710 (RLK), AT2G15080/AtRLP19 (RLP), AT1G33600 (RLP), AT5G40170/AtRLP54 (RLP), AT2G15042 (RLP), AT4G16860/RPP4 (TIR-NLR), AT5G41750 (TIR-NLR), AT4G16890/BAL/BALL/SNC1 (TIR-NLR), AT4G19520 (TIR-NLR), AT1G31540 (TIR-NLR)	.	AT4G14400/ACD6/DEG16, AT4G20830/ATBBE19/ATBBE20/OGOX1, AT3G51660/MDL3	CNMF03, CNMF02	INFECTED_CNMF09
infected	infected_cluster_l3		C09	TRUE	FALSE												.	AT1G67090/RBCS1A (leaf epidermis;leaf pavement cell/marker), AT1G29910/AB180/CAB3/LHCB1.2 (leaf mesophyll/marker), AT2G05100/LHCB2/LHCB2.1 (leaf mesophyll/marker), AT1G15820/CP24/LHCB6 (leaf mesophyll/marker)	.	.	AT3G26830/CYP71B15/PAD3 (UP), AT4G11170/RMG1 (UP), AT1G56145/CORK1/IGP1 (positive_regulator)	.	AT1G58848/RF9 (positive_regulator)	.	.	.	.	AT3G22370/AOX1A/HSR3 (UP), AT5G13190/GILP (negative_regulator)	.	.	.	.	AT2G30770/CYP71A13 (UP), AT3G26830/CYP71B15/PAD3 (UP), AT2G38470/WRKY33 (UP), AT3G04720/HEL/HEVEIN-LIKE/PR-4/PR4 (UP)	.	AT1G55020/LOX1 (UP), AT1G15520/ABCG40/PDR12 (UP), AT1G80840/WRKY40 (UP)	.	.	AT2G43000/ANAC042/JUB1/NAC042 (UP), AT3G49110/ATPCA/PRX33/PRXCA (UP), AT3G49120/ATPCB/PERX34/PRX34/PRXCB (UP), AT5G47910/DELT1/RBOHD (UP), AT3G22370/AOX1A/HSR3 (negative_regulator)	.	.	.	AT2G43000/ANAC042/JUB1/NAC042, AT2G30770/CYP71A13, AT1G55020/LOX1, AT3G26830/CYP71B15/PAD3, AT1G15520/ABCG40/PDR12, AT3G22600/LTPG5, AT5G13080/WRKY75, AT1G74360/GRACE/NILR1, AT4G11170/RMG1, AT3G01420/ALPHA-DOX1/DIOX1/DOX1/PADOX-1/PADOX1, AT3G49110/ATPCA/PRX33/PRXCA, AT1G56145/CORK1/IGP1, AT3G22370/AOX1A/HSR3, AT2G26560/PLA2A/PLP2, AT1G51890, AT5G25930/HSL3/NUT, AT3G51660/MDL3, AT3G49120/ATPCB/PER…	AT4G14400/ACD6/DEG16, AT1G35710, AT4G16990/RLM3/TIR-NBS16/TN16, AT5G48620/RPP8L4, AT3G50950/ZAR1/RPP13L4, AT4G16860/RPP4, AT1G51805, AT2G15080/AtRLP19	AT1G58848/RF9 (CC-NLR), AT1G74360/GRACE/NILR1 (RLK), AT1G56145/CORK1/IGP1 (RLK), AT1G51890 (RLK), AT5G25930/HSL3/NUT (RLK), AT1G56140 (RLK), AT5G01950 (RLK), AT1G53430 (RLK), AT3G05360/RLP30 (RLP), AT3G05370/AtRLP31 (RLP), AT5G21090/LRR1 (RLP), AT5G47910/DELT1/RBOHD (ROS), AT3G49110/ATPCA/PRX33/PRXCA (ROS/photoperiod_stress), AT3G49120/ATPCB/PERX34/PRX34/PRXCB (ROS/photoperiod_stress), AT4G11170/…	AT5G48620/RPP8L4 (CC-NLR), AT3G50950/ZAR1/RPP13L4 (CC-NLR), AT1G35710 (RLK), AT1G51805 (RLK), AT2G15080/AtRLP19 (RLP), AT4G16990/RLM3/TIR-NBS16/TN16 (TIR-NLR), AT4G16860/RPP4 (TIR-NLR)	AT3G22600/LTPG5, AT5G13080/WRKY75, AT3G01420/ALPHA-DOX1/DIOX1/DOX1/PADOX-1/PADOX1, AT2G26560/PLA2A/PLP2, AT3G51660/MDL3, AT4G25230/RIN2, AT2G23320/WRKY15, AT3G28930/AIG2/AIG2A, AT1G19670/CORI1, AT4G20830/ATBBE19/ATBBE20/OGOX1, AT1G59124, AT1G58807, AT3G52400/SYP122, AT3G59660/BAGP1	AT4G14400/ACD6/DEG16	CNMF02	INFECTED_CNMF03
infected	infected_cluster_l3		C10	FALSE	FALSE												AT1G68530/CER6/CUT1/G2/KCS6/POP1 (leaf epidermis/marker), AT4G21750/ATML1 (leaf epidermis/marker), AT1G17840/ABCG11/COF1/DSO/WBC11/DESPERADO (leaf epidermis/useful)	AT1G67090/RBCS1A (leaf epidermis;leaf pavement cell/marker), AT2G05100/LHCB2/LHCB2.1 (leaf mesophyll/marker), AT1G15820/CP24/LHCB6 (leaf mesophyll/marker), AT1G29910/AB180/CAB3/LHCB1.2 (leaf mesophyll/marker)	AT5G64410/OPT4 (S Phase/useful)	AT1G74470 (Mitosis/useful)	.	AT3G26830/CYP71B15/PAD3 (UP)	.	.	.	.	.	AT2G13790/BAK7/BKK1/SERK4 (positive_regulator), AT5G43470/HRT/RCY1/RPP8 (positive_regulator)	.	.	.	.	.	AT3G45140/LOX2 (UP), AT2G30770/CYP71A13 (UP), AT3G26830/CYP71B15/PAD3 (UP), AT2G38470/WRKY33 (UP)	.	AT1G15520/ABCG40/PDR12 (UP), AT1G80840/WRKY40 (UP)	.	AT3G49120/ATPCB/PERX34/PRX34/PRXCB (UP)	.	.	.	AT2G33060/AtRLP27, AT1G33610, AT5G17890/CHS3/DAR4, AT2G15042, AT4G04220/AtRLP46, AT3G50480/HR4, AT5G01950, AT4G31550/WRKY11, AT5G49760, AT1G29720/RFK1, AT3G49120/ATPCB/PERX34/PRX34/PRXCB, AT1G53430, AT4G24230/ACBP3, AT1G07650, AT1G33590, AT1G51805, AT3G28930/AIG2/AIG2A, AT3G16770/EBP/ERF72/RAP2.3, AT1G33600, AT2G13790/BAK7/BKK1/SERK4, AT5G43470/HRT/RCY1/RPP8, AT4G16990/RLM3/TIR-NBS16/TN16, AT1G75…	AT1G35710, AT3G51660/MDL3, AT1G74360/GRACE/NILR1, AT3G45140/LOX2, AT1G15520/ABCG40/PDR12, AT4G14400/ACD6/DEG16, AT2G30770/CYP71A13, AT3G26830/CYP71B15/PAD3, AT1G80840/WRKY40, AT4G16860/RPP4, AT4G20830/ATBBE19/ATBBE20/OGOX1, AT5G13080/WRKY75, AT2G38470/WRKY33, AT5G41750, AT2G23320/WRKY15, AT1G59124, AT1G58807, AT2G15080/AtRLP19, AT4G16990/RLM3/TIR-NBS16/TN16, AT1G56510/ADR2/WRR4/WRR4A	AT5G43470/HRT/RCY1/RPP8 (CC-NLR), AT5G48620/RPP8L4 (CC-NLR), AT3G50950/ZAR1/RPP13L4 (CC-NLR), AT5G01950 (RLK), AT5G49760 (RLK), AT1G29720/RFK1 (RLK), AT1G53430 (RLK), AT1G07650 (RLK), AT1G51805 (RLK), AT2G13790/BAK7/BKK1/SERK4 (RLK), AT4G08850/MIK2 (RLK), AT2G33060/AtRLP27 (RLP), AT1G33610 (RLP), AT2G15042 (RLP), AT4G04220/AtRLP46 (RLP), AT1G33590 (RLP), AT1G33600 (RLP), AT5G40170/AtRLP54 (RLP), …	AT1G35710 (RLK), AT1G74360/GRACE/NILR1 (RLK), AT2G15080/AtRLP19 (RLP), AT4G16860/RPP4 (TIR-NLR), AT5G41750 (TIR-NLR), AT4G16990/RLM3/TIR-NBS16/TN16 (TIR-NLR), AT1G56510/ADR2/WRR4/WRR4A (TIR-NLR)	AT4G31550/WRKY11, AT4G24230/ACBP3, AT3G28930/AIG2/AIG2A, AT3G16770/EBP/ERF72/RAP2.3, AT1G75380/BBD1	AT3G51660/MDL3, AT4G14400/ACD6/DEG16, AT4G20830/ATBBE19/ATBBE20/OGOX1, AT5G13080/WRKY75, AT2G23320/WRKY15, AT1G59124, AT1G58807	CNMF05, CNMF03	INFECTED_CNMF09
infected	infected_cluster_l3		C11	FALSE	FALSE												AT1G67090/RBCS1A (leaf epidermis;leaf pavement cell/marker), AT2G05100/LHCB2/LHCB2.1 (leaf mesophyll/marker), AT1G15820/CP24/LHCB6 (leaf mesophyll/marker), AT1G29910/AB180/CAB3/LHCB1.2 (leaf mesophyll/marker)	.	AT1G74470 (Mitosis/useful)	AT1G17420/LOX3 (S Phase/useful)	AT3G44480/COG1/RPP1 (UP)	AT3G26830/CYP71B15/PAD3 (UP)	AT3G44480/COG1/RPP1 (positive_regulator)	.	.	.	.	.	AT2G13790/BAK7/BKK1/SERK4 (positive_regulator)	.	.	.	.	AT3G26830/CYP71B15/PAD3 (UP), AT2G30770/CYP71A13 (UP), AT2G38470/WRKY33 (UP)	.	AT1G15520/ABCG40/PDR12 (UP), AT1G80840/WRKY40 (UP), AT4G31800/WRKY18 (UP)	.	.	AT3G49120/ATPCB/PERX34/PRX34/PRXCB (UP)	.	.	AT4G16860/RPP4, AT1G35710, AT1G63880/RLM1B, AT5G45510, AT4G16950/RPP5, AT5G24530/DMR6, AT4G16990/RLM3/TIR-NBS16/TN16, AT4G14400/ACD6/DEG16, AT1G69550, AT3G44670/DM2H, AT1G75380/BBD1, AT3G44480/COG1/RPP1, AT3G44630, AT2G15080/AtRLP19	AT1G15520/ABCG40/PDR12, AT1G74360/GRACE/NILR1, AT4G20830/ATBBE19/ATBBE20/OGOX1, AT3G26830/CYP71B15/PAD3, AT2G30770/CYP71A13, AT1G80840/WRKY40, AT3G51660/MDL3, AT5G13080/WRKY75, AT3G49120/ATPCB/PERX34/PRX34/PRXCB, AT1G19670/CORI1, AT1G09970/LRR XI-23, AT2G38470/WRKY33, AT4G31800/WRKY18, AT1G33600, AT2G23320/WRKY15, AT3G53420/PIP2A/PIP2;1, AT3G28930/AIG2/AIG2A, AT2G26560/PLA2A/PLP2, AT2G13790/BAK7/…	AT1G35710 (RLK), AT2G15080/AtRLP19 (RLP), AT4G16860/RPP4 (TIR-NLR), AT1G63880/RLM1B (TIR-NLR), AT4G16950/RPP5 (TIR-NLR), AT4G16990/RLM3/TIR-NBS16/TN16 (TIR-NLR), AT1G69550 (TIR-NLR), AT3G44670/DM2H (TIR-NLR), AT3G44480/COG1/RPP1 (TIR-NLR), AT3G44630 (TIR-NLR)	AT1G74360/GRACE/NILR1 (RLK), AT1G09970/LRR XI-23 (RLK), AT2G13790/BAK7/BKK1/SERK4 (RLK), AT1G53430 (RLK), AT1G33600 (RLP), AT2G15042 (RLP), AT5G40170/AtRLP54 (RLP), AT3G49120/ATPCB/PERX34/PRX34/PRXCB (ROS/photoperiod_stress), AT3G50480/HR4 (RPW8), AT3G53420/PIP2A/PIP2;1 (stomatal_closure)	AT5G45510, AT5G24530/DMR6, AT4G14400/ACD6/DEG16, AT1G75380/BBD1	AT4G20830/ATBBE19/ATBBE20/OGOX1, AT3G51660/MDL3, AT5G13080/WRKY75, AT1G19670/CORI1, AT2G23320/WRKY15, AT3G28930/AIG2/AIG2A, AT2G26560/PLA2A/PLP2, AT3G59660/BAGP1	CNMF06, CNMF03, CNMF04	INFECTED_CNMF09
infected	infected_cluster_l3		C12	TRUE	FALSE												.	AT1G67090/RBCS1A (leaf epidermis;leaf pavement cell/marker), AT1G29910/AB180/CAB3/LHCB1.2 (leaf mesophyll/marker), AT2G05100/LHCB2/LHCB2.1 (leaf mesophyll/marker), AT1G15820/CP24/LHCB6 (leaf mesophyll/marker)	.	.	AT3G26830/CYP71B15/PAD3 (UP)	.	.	AT1G58848/RF9 (positive_regulator)	.	.	.	AT3G22370/AOX1A/HSR3 (UP)	.	.	.	.	AT3G26830/CYP71B15/PAD3 (UP), AT2G30770/CYP71A13 (UP), AT1G06160/ERF59/ORA59 (UP), AT3G04720/HEL/HEVEIN-LIKE/PR-4/PR4 (UP)	.	AT1G15520/ABCG40/PDR12 (UP), AT1G80840/WRKY40 (UP), AT4G26080/ABI1 (negative_regulator)	.	.	AT4G26080/ABI1 (DOWN), AT3G49120/ATPCB/PERX34/PRX34/PRXCB (UP), AT3G22370/AOX1A/HSR3 (negative_regulator)	.	AT4G26080/ABI1 (UP)	.	AT3G01420/ALPHA-DOX1/DIOX1/DOX1/PADOX-1/PADOX1, AT5G13080/WRKY75, AT3G26830/CYP71B15/PAD3, AT2G30770/CYP71A13, AT1G06160/ERF59/ORA59, AT3G05360/RLP30, AT3G28930/AIG2/AIG2A, AT1G03850/GRXS13/ROXY18, AT1G74360/GRACE/NILR1, AT1G15520/ABCG40/PDR12, AT5G57050/ABI2, AT5G25930/HSL3/NUT, AT4G19700/BOI/ILP/RING, AT3G48990/AAE3, AT1G51890, AT1G19670/CORI1, AT3G04720/HEL/HEVEIN-LIKE/PR-4/PR4, AT3G51660/MDL3…	AT4G14400/ACD6/DEG16, AT1G51805, AT5G48620/RPP8L4, AT1G35710, AT4G16990/RLM3/TIR-NBS16/TN16, AT4G16860/RPP4, AT3G50950/ZAR1/RPP13L4, AT3G50480/HR4, AT1G58848/RF9, AT1G59124, AT1G58807	AT1G58602/RPP7 (CC-NLR), AT3G48990/AAE3 (OAC detox), AT1G74360/GRACE/NILR1 (RLK), AT5G25930/HSL3/NUT (RLK), AT1G51890 (RLK), AT3G47090 (RLK), AT3G05360/RLP30 (RLP), AT3G49120/ATPCB/PERX34/PRX34/PRXCB (ROS/photoperiod_stress), AT3G04210/TN13 (TIR-NLR)	AT5G48620/RPP8L4 (CC-NLR), AT3G50950/ZAR1/RPP13L4 (CC-NLR), AT1G58848/RF9 (CC-NLR), AT1G51805 (RLK), AT1G35710 (RLK), AT3G50480/HR4 (RPW8), AT4G16990/RLM3/TIR-NBS16/TN16 (TIR-NLR), AT4G16860/RPP4 (TIR-NLR)	AT3G01420/ALPHA-DOX1/DIOX1/DOX1/PADOX-1/PADOX1, AT5G13080/WRKY75, AT3G28930/AIG2/AIG2A, AT1G03850/GRXS13/ROXY18, AT5G57050/ABI2, AT4G19700/BOI/ILP/RING, AT1G19670/CORI1, AT3G51660/MDL3, AT4G37980/CAD7/CHR/ELI3/ELI3-1, AT2G26560/PLA2A/PLP2, AT4G19040/EDR2, AT5G43560/MUSE14/TRAF1A	AT4G14400/ACD6/DEG16, AT1G59124, AT1G58807	CNMF02	INFECTED_CNMF05
infected	infected_cluster_l3		C13	FALSE	FALSE												.	.	.	AT1G17420/LOX3 (S Phase/useful)	.	AT3G26830/CYP71B15/PAD3 (UP)	.	AT1G58848/RF9 (positive_regulator), AT4G16890/BAL/BALL/SNC1 (positive_regulator)	AT5G61420/HAG1/MYB28/PMG1 (UP)	.	AT5G44870/LAZ5/TTR1 (positive_regulator)	.	AT2G13790/BAK7/BKK1/SERK4 (positive_regulator), AT5G43470/HRT/RCY1/RPP8 (positive_regulator)	.	.	.	.	AT3G45140/LOX2 (UP), AT3G26830/CYP71B15/PAD3 (UP), AT2G30770/CYP71A13 (UP), AT2G38470/WRKY33 (UP)	.	AT1G15520/ABCG40/PDR12 (UP), AT1G80840/WRKY40 (UP)	.	.	AT3G49120/ATPCB/PERX34/PRX34/PRXCB (UP)	.	.	AT5G61420/HAG1/MYB28/PMG1, AT5G40910, AT1G53440	AT1G74360/GRACE/NILR1, AT3G50480/HR4, AT1G15520/ABCG40/PDR12, AT2G15042, AT3G51660/MDL3, AT3G45140/LOX2, AT1G35710, AT3G26830/CYP71B15/PAD3, AT1G33600, AT2G30770/CYP71A13, AT4G14400/ACD6/DEG16, AT5G13080/WRKY75, AT1G19670/CORI1, AT4G20830/ATBBE19/ATBBE20/OGOX1, AT1G80840/WRKY40, AT3G49120/ATPCB/PERX34/PRX34/PRXCB, AT4G19520, AT1G09970/LRR XI-23, AT1G58602/RPP7, AT2G13790/BAK7/BKK1/SERK4, AT1G5180…	AT1G53440 (RLK), AT5G40910 (TIR-NLR)	AT1G58602/RPP7 (CC-NLR), AT1G58848/RF9 (CC-NLR), AT5G43470/HRT/RCY1/RPP8 (CC-NLR), AT5G48620/RPP8L4 (CC-NLR), AT1G74360/GRACE/NILR1 (RLK), AT1G35710 (RLK), AT1G09970/LRR XI-23 (RLK), AT2G13790/BAK7/BKK1/SERK4 (RLK), AT1G51805 (RLK), AT1G07650 (RLK), AT4G08850/MIK2 (RLK), AT1G53430 (RLK), AT2G15042 (RLP), AT1G33600 (RLP), AT5G21090/LRR1 (RLP), AT2G15880/PEX3 (RLP), AT2G15080/AtRLP19 (RLP), AT3G491…	.	AT3G51660/MDL3, AT4G14400/ACD6/DEG16, AT5G13080/WRKY75, AT1G19670/CORI1, AT4G20830/ATBBE19/ATBBE20/OGOX1, AT2G23320/WRKY15, AT5G45510, AT2G26560/PLA2A/PLP2, AT3G59660/BAGP1, AT3G28930/AIG2/AIG2A	CNMF03	INFECTED_CNMF09
infected	infected_cluster_l3		C14	TRUE	FALSE												.	AT1G67090/RBCS1A (leaf epidermis;leaf pavement cell/marker), AT2G05100/LHCB2/LHCB2.1 (leaf mesophyll/marker), AT1G29910/AB180/CAB3/LHCB1.2 (leaf mesophyll/marker), AT1G15820/CP24/LHCB6 (leaf mesophyll/marker)	.	.	AT4G11170/RMG1 (UP), AT3G26830/CYP71B15/PAD3 (UP), AT1G56145/CORK1/IGP1 (positive_regulator)	AT3G44480/COG1/RPP1 (UP)	AT1G58848/RF9 (positive_regulator)	AT3G44480/COG1/RPP1 (positive_regulator)	.	.	.	AT3G22370/AOX1A/HSR3 (UP), AT5G13190/GILP (negative_regulator)	.	.	.	.	AT2G30770/CYP71A13 (UP), AT3G26830/CYP71B15/PAD3 (UP), AT2G38470/WRKY33 (UP)	.	AT1G15520/ABCG40/PDR12 (UP), AT5G64750/ABR1/ERF111 (UP)	.	.	AT2G43000/ANAC042/JUB1/NAC042 (UP), AT3G49120/ATPCB/PERX34/PRX34/PRXCB (UP), AT5G47910/DELT1/RBOHD (UP), AT3G22370/AOX1A/HSR3 (negative_regulator)	.	.	.	AT1G15520/ABCG40/PDR12, AT4G11170/RMG1, AT2G43000/ANAC042/JUB1/NAC042, AT3G22600/LTPG5, AT3G22370/AOX1A/HSR3, AT3G50930/BCS1/OM66, AT1G57630, AT4G13920/AtRLP50, AT3G51660/MDL3, AT5G13190/GILP, AT1G56145/CORK1/IGP1, AT4G04490/CRK36, AT1G51890, AT5G49520/WRKY48, AT1G66090/TIR-NBS3/TN3, AT5G25930/HSL3/NUT, AT1G74360/GRACE/NILR1, AT5G13080/WRKY75, AT3G49120/ATPCB/PERX34/PRX34/PRXCB, AT2G32140, AT2G30…	AT4G14400/ACD6/DEG16, AT1G35710, AT5G48620/RPP8L4, AT3G50950/ZAR1/RPP13L4, AT4G16990/RLM3/TIR-NBS16/TN16, AT1G51805, AT2G15080/AtRLP19, AT4G16860/RPP4, AT2G15042, AT3G44670/DM2H, AT3G44480/COG1/RPP1, AT1G58602/RPP7	AT1G58848/RF9 (CC-NLR), AT1G56145/CORK1/IGP1 (RLK), AT1G51890 (RLK), AT5G25930/HSL3/NUT (RLK), AT1G74360/GRACE/NILR1 (RLK), AT1G56140 (RLK), AT1G53430 (RLK), AT4G13920/AtRLP50 (RLP), AT4G03260 (RLP), AT5G21090/LRR1 (RLP), AT5G47910/DELT1/RBOHD (ROS), AT3G49120/ATPCB/PERX34/PRX34/PRXCB (ROS/photoperiod_stress), AT4G11170/RMG1 (TIR-NLR), AT1G66090/TIR-NBS3/TN3 (TIR-NLR), AT4G14370 (TIR-NLR), AT4G19…	AT5G48620/RPP8L4 (CC-NLR), AT3G50950/ZAR1/RPP13L4 (CC-NLR), AT1G58602/RPP7 (CC-NLR), AT1G35710 (RLK), AT1G51805 (RLK), AT2G15080/AtRLP19 (RLP), AT2G15042 (RLP), AT4G16990/RLM3/TIR-NBS16/TN16 (TIR-NLR), AT4G16860/RPP4 (TIR-NLR), AT3G44670/DM2H (TIR-NLR), AT3G44480/COG1/RPP1 (TIR-NLR)	AT3G22600/LTPG5, AT3G50930/BCS1/OM66, AT3G51660/MDL3, AT4G04490/CRK36, AT5G49520/WRKY48, AT5G13080/WRKY75, AT4G25230/RIN2, AT4G20830/ATBBE19/ATBBE20/OGOX1, AT5G47070/PBL19, AT2G26560/PLA2A/PLP2, AT1G59124, AT1G58807, AT3G52400/SYP122, AT3G59660/BAGP1, AT1G45145/TRX5, AT1G04300/MUSE13/TRAF1B	AT4G14400/ACD6/DEG16	CNMF02	INFECTED_CNMF03
infected	infected_cluster_l3		C15	FALSE	FALSE												AT2G05100/LHCB2/LHCB2.1 (leaf mesophyll/marker), AT1G29910/AB180/CAB3/LHCB1.2 (leaf mesophyll/marker), AT1G15820/CP24/LHCB6 (leaf mesophyll/marker)	.	AT1G74470 (Mitosis/useful)	.	AT1G21250/PRO25/WAK1 (positive_regulator), AT5G46330/FLS2/MPL12.8 (positive_regulator)	AT3G26830/CYP71B15/PAD3 (UP)	AT4G33300/ADR1-L1 (positive_regulator), AT4G16890/BAL/BALL/SNC1 (positive_regulator)	.	.	.	.	AT5G43470/HRT/RCY1/RPP8 (positive_regulator)	.	AT3G56400/WRKY70 (UP)	.	.	AT3G56400/WRKY70 (DOWN)	AT3G26830/CYP71B15/PAD3 (UP), AT2G38470/WRKY33 (UP)	.	AT1G15520/ABCG40/PDR12 (UP), AT1G80840/WRKY40 (UP)	.	.	AT3G49120/ATPCB/PERX34/PRX34/PRXCB (UP)	.	.	AT1G35710, AT5G24530/DMR6, AT4G14400/ACD6/DEG16, AT4G33300/ADR1-L1, AT1G21250/PRO25/WAK1, AT1G75380/BBD1, AT4G13810/RLP47, AT4G16860/RPP4, AT1G69550, AT1G49750, AT3G56400/WRKY70, AT3G51660/MDL3, AT5G45510, AT3G16770/EBP/ERF72/RAP2.3, AT5G48620/RPP8L4, AT4G16990/RLM3/TIR-NBS16/TN16, AT2G15880/PEX3, AT2G14560/LURP1, AT1G63880/RLM1B, AT2G15080/AtRLP19, AT4G16890/BAL/BALL/SNC1, AT1G07650, AT4G23570/S…	AT3G26830/CYP71B15/PAD3, AT1G15520/ABCG40/PDR12, AT4G20830/ATBBE19/ATBBE20/OGOX1, AT3G49120/ATPCB/PERX34/PRX34/PRXCB, AT1G80840/WRKY40, AT2G38470/WRKY33	AT5G48620/RPP8L4 (CC-NLR), AT1G59620/CW9 (CC-NLR), AT5G43470/HRT/RCY1/RPP8 (CC-NLR), AT1G58602/RPP7 (CC-NLR), AT4G33300/ADR1-L1 (CCR-NLR), AT3G48990/AAE3 (OAC detox), AT1G35710 (RLK), AT1G07650 (RLK), AT4G08850/MIK2 (RLK), AT5G46330/FLS2/MPL12.8 (RLK), AT4G13810/RLP47 (RLP), AT1G49750 (RLP), AT2G15880/PEX3 (RLP), AT2G15080/AtRLP19 (RLP), AT4G16860/RPP4 (TIR-NLR), AT1G69550 (TIR-NLR), AT4G16990/RL…	AT3G49120/ATPCB/PERX34/PRX34/PRXCB (ROS/photoperiod_stress)	AT5G24530/DMR6, AT4G14400/ACD6/DEG16, AT1G75380/BBD1, AT3G51660/MDL3, AT5G45510, AT3G16770/EBP/ERF72/RAP2.3, AT2G14560/LURP1, AT4G23570/SGT1A	AT4G20830/ATBBE19/ATBBE20/OGOX1	CNMF04	INFECTED_CNMF09
infected	infected_cluster_l3		C16	FALSE	FALSE												AT1G33240/AT-GTL1/GTL1 (leaf epidermis/useful), AT1G67090/RBCS1A (leaf epidermis;leaf pavement cell/marker), AT2G05100/LHCB2/LHCB2.1 (leaf mesophyll/marker), AT1G15820/CP24/LHCB6 (leaf mesophyll/marker), AT1G29910/AB180/CAB3/LHCB1.2 (leaf mesophyll/marker)	.	AT1G74470 (Mitosis/useful)	AT1G17420/LOX3 (S Phase/useful)	AT3G44480/COG1/RPP1 (UP), AT5G46330/FLS2/MPL12.8 (positive_regulator)	AT3G26830/CYP71B15/PAD3 (UP)	AT3G44480/COG1/RPP1 (positive_regulator), AT4G16890/BAL/BALL/SNC1 (positive_regulator), AT3G46530/RPP11/RPP13 (positive_regulator)	.	.	.	.	AT5G54250/CNGC4/DEFENSE/DND2/HLM1 (UP), AT5G43470/HRT/RCY1/RPP8 (positive_regulator)	AT2G13790/BAK7/BKK1/SERK4 (positive_regulator)	.	.	.	.	AT3G26830/CYP71B15/PAD3 (UP), AT2G30770/CYP71A13 (UP), AT2G38470/WRKY33 (UP)	AT1G08550/AVDE1/NPQ1 (negative_regulator)	AT1G15520/ABCG40/PDR12 (UP), AT1G80840/WRKY40 (UP)	.	.	AT3G49120/ATPCB/PERX34/PRX34/PRXCB (UP)	.	.	AT4G19530, AT1G75380/BBD1, AT4G16860/RPP4, AT4G14400/ACD6/DEG16, AT1G08550/AVDE1/NPQ1, AT5G38850, AT5G43470/HRT/RCY1/RPP8, AT5G43740, AT5G48620/RPP8L4, AT3G16770/EBP/ERF72/RAP2.3, AT1G69550, AT1G63880/RLM1B, AT4G16990/RLM3/TIR-NBS16/TN16, AT5G54250/CNGC4/DEFENSE/DND2/HLM1, AT2G15080/AtRLP19, AT1G32540/LOL1, AT3G44480/COG1/RPP1, AT2G15880/PEX3, AT1G63360, AT4G16950/RPP5, AT5G46490, AT4G16890/BAL/B…	AT1G15520/ABCG40/PDR12, AT4G20830/ATBBE19/ATBBE20/OGOX1, AT1G74360/GRACE/NILR1, AT3G49120/ATPCB/PERX34/PRX34/PRXCB, AT5G41750, AT1G80840/WRKY40, AT3G26830/CYP71B15/PAD3, AT3G51660/MDL3, AT2G30770/CYP71A13, AT1G19670/CORI1, AT5G13080/WRKY75, AT2G23320/WRKY15, AT1G09970/LRR XI-23, AT2G13790/BAK7/BKK1/SERK4, AT2G38470/WRKY33, AT3G28930/AIG2/AIG2A, AT3G50480/HR4, AT1G53430, AT2G15042	AT5G43470/HRT/RCY1/RPP8 (CC-NLR), AT5G48620/RPP8L4 (CC-NLR), AT1G63360 (CC-NLR), AT3G46530/RPP11/RPP13 (CC-NLR), AT5G43740 (CC-NLR/CCR-NLR/CCG10-NLR), AT3G48990/AAE3 (OAC detox), AT5G46330/FLS2/MPL12.8 (RLK), AT2G15080/AtRLP19 (RLP), AT2G15880/PEX3 (RLP), AT1G49750 (RLP), AT4G19530 (TIR-NLR), AT4G16860/RPP4 (TIR-NLR), AT5G38850 (TIR-NLR), AT1G69550 (TIR-NLR), AT1G63880/RLM1B (TIR-NLR), AT4G16990/…	AT1G74360/GRACE/NILR1 (RLK), AT1G09970/LRR XI-23 (RLK), AT2G13790/BAK7/BKK1/SERK4 (RLK), AT1G53430 (RLK), AT2G15042 (RLP), AT3G49120/ATPCB/PERX34/PRX34/PRXCB (ROS/photoperiod_stress), AT3G50480/HR4 (RPW8), AT5G41750 (TIR-NLR)	AT1G75380/BBD1, AT4G14400/ACD6/DEG16, AT3G16770/EBP/ERF72/RAP2.3, AT1G32540/LOL1, AT5G45510, AT3G01310/VIH2/VIP1	AT4G20830/ATBBE19/ATBBE20/OGOX1, AT3G51660/MDL3, AT1G19670/CORI1, AT5G13080/WRKY75, AT2G23320/WRKY15, AT3G28930/AIG2/AIG2A	CNMF06	INFECTED_CNMF09
infected	infected_cluster_l3		C17	FALSE	FALSE												AT1G77990/AST56/SULTR2;2 (bundle sheath/marker), AT1G22710/SUC2/SUT1 (phloem;companion cell/marker), AT1G79430/APL/WDY/WOODY (phloem;companion cell/marker), AT5G57350/AHA3/HA3 (phloem;companion cell/marker), AT5G06850/FTIP1/MCTP1 (phloem;companion cell/marker)	.	AT4G38740/ROC1 (Mitosis/useful)	.	.	AT5G46330/FLS2/MPL12.8 (positive_regulator)	.	AT4G16890/BAL/BALL/SNC1 (positive_regulator)	.	.	AT5G44870/LAZ5/TTR1 (positive_regulator)	.	AT5G43470/HRT/RCY1/RPP8 (positive_regulator)	AT2G04880/WRKY1/ZAP1 (UP)	.	.	.	AT3G45140/LOX2 (UP)	AT1G55020/LOX1 (UP)	AT1G80840/WRKY40 (UP)	.	.	.	.	.	AT5G49660/CEPR1, AT2G23950, AT1G55020/LOX1, AT5G63710, AT1G67720, AT2G20850/SRF1, AT3G25560/NIK2, AT2G15880/PEX3, AT2G04880/WRKY1/ZAP1, AT4G13340/LRX3	AT2G15042, AT5G46330/FLS2/MPL12.8, AT4G14400/ACD6/DEG16, AT5G43470/HRT/RCY1/RPP8, AT1G58602/RPP7, AT2G15080/AtRLP19, AT4G08850/MIK2, AT4G16860/RPP4, AT3G45140/LOX2, AT4G16990/RLM3/TIR-NBS16/TN16, AT1G35710, AT4G16890/BAL/BALL/SNC1, AT1G33600, AT5G41750, AT5G40170/AtRLP54, AT5G48620/RPP8L4, AT4G19520, AT5G44870/LAZ5/TTR1, AT3G51660/MDL3, AT1G80840/WRKY40, AT1G56510/ADR2/WRR4/WRR4A, AT1G31540	AT5G49660/CEPR1 (RLK), AT2G23950 (RLK), AT5G63710 (RLK), AT1G67720 (RLK), AT2G20850/SRF1 (RLK), AT3G25560/NIK2 (RLK), AT2G15880/PEX3 (RLP), AT4G13340/LRX3 (RLP), AT1G55020/LOX1 (stomatal_closure)	AT5G43470/HRT/RCY1/RPP8 (CC-NLR), AT1G58602/RPP7 (CC-NLR), AT5G48620/RPP8L4 (CC-NLR), AT5G46330/FLS2/MPL12.8 (RLK), AT4G08850/MIK2 (RLK), AT1G35710 (RLK), AT2G15042 (RLP), AT2G15080/AtRLP19 (RLP), AT1G33600 (RLP), AT5G40170/AtRLP54 (RLP), AT4G16860/RPP4 (TIR-NLR), AT4G16990/RLM3/TIR-NBS16/TN16 (TIR-NLR), AT4G16890/BAL/BALL/SNC1 (TIR-NLR), AT5G41750 (TIR-NLR), AT4G19520 (TIR-NLR), AT5G44870/LAZ5/T…	.	AT4G14400/ACD6/DEG16, AT3G51660/MDL3	CNMF07	INFECTED_CNMF08
infected	infected_cluster_l3		C18	FALSE	FALSE												AT1G33240/AT-GTL1/GTL1 (leaf epidermis/useful)	.	AT1G74470 (Mitosis/useful)	AT1G17420/LOX3 (S Phase/useful)	.	AT3G26830/CYP71B15/PAD3 (UP)	AT3G46530/RPP11/RPP13 (positive_regulator)	.	.	.	.	AT5G43470/HRT/RCY1/RPP8 (positive_regulator)	AT2G13790/BAK7/BKK1/SERK4 (positive_regulator)	AT5G44420/LCR77/PDF1.2/PDF1.2A (non_responsive)	.	AT5G44420/LCR77/PDF1.2/PDF1.2A (UP)	AT5G44420/LCR77/PDF1.2/PDF1.2A (UP), AT1G06160/ERF59/ORA59 (UP), AT3G04720/HEL/HEVEIN-LIKE/PR-4/PR4 (UP)	AT3G45140/LOX2 (UP), AT3G26830/CYP71B15/PAD3 (UP), AT2G30770/CYP71A13 (UP)	.	AT1G15520/ABCG40/PDR12 (UP), AT1G80840/WRKY40 (UP)	.	.	AT3G49120/ATPCB/PERX34/PRX34/PRXCB (UP)	.	.	AT5G46270, AT5G44420/LCR77/PDF1.2/PDF1.2A, AT2G14560/LURP1, AT4G19530, AT3G16770/EBP/ERF72/RAP2.3, AT1G06160/ERF59/ORA59, AT1G75380/BBD1, AT1G63360, AT2G15080/AtRLP19, AT4G14400/ACD6/DEG16, AT5G32450/BPL4, AT1G61190, AT4G24230/ACBP3, AT3G04720/HEL/HEVEIN-LIKE/PR-4/PR4, AT5G43740, AT5G48620/RPP8L4, AT3G46530/RPP11/RPP13, AT1G63880/RLM1B, AT4G37930/SHM1/SHMT1/STM, AT3G44670/DM2H, AT1G53440, AT5G409…	AT3G45140/LOX2, AT1G74360/GRACE/NILR1, AT3G26830/CYP71B15/PAD3, AT3G51660/MDL3, AT5G13080/WRKY75, AT1G15520/ABCG40/PDR12, AT4G20830/ATBBE19/ATBBE20/OGOX1, AT2G30770/CYP71A13, AT3G49120/ATPCB/PERX34/PRX34/PRXCB, AT1G80840/WRKY40, AT2G13790/BAK7/BKK1/SERK4, AT3G50480/HR4	AT1G63360 (CC-NLR), AT1G61190 (CC-NLR), AT5G48620/RPP8L4 (CC-NLR), AT3G46530/RPP11/RPP13 (CC-NLR), AT5G43470/HRT/RCY1/RPP8 (CC-NLR), AT5G43740 (CC-NLR/CCR-NLR/CCG10-NLR), AT1G53440 (RLK), AT3G47570 (RLK), AT3G14840/LIK1 (RLK), AT2G15080/AtRLP19 (RLP), AT2G15880/PEX3 (RLP), AT5G46270 (TIR-NLR), AT4G19530 (TIR-NLR), AT1G63880/RLM1B (TIR-NLR), AT3G44670/DM2H (TIR-NLR), AT5G40910 (TIR-NLR), AT4G16860…	AT1G74360/GRACE/NILR1 (RLK), AT2G13790/BAK7/BKK1/SERK4 (RLK), AT3G49120/ATPCB/PERX34/PRX34/PRXCB (ROS/photoperiod_stress), AT3G50480/HR4 (RPW8)	AT2G14560/LURP1, AT3G16770/EBP/ERF72/RAP2.3, AT1G75380/BBD1, AT4G14400/ACD6/DEG16, AT5G32450/BPL4, AT4G24230/ACBP3, AT4G37930/SHM1/SHMT1/STM	AT3G51660/MDL3, AT5G13080/WRKY75, AT4G20830/ATBBE19/ATBBE20/OGOX1	CNMF03	INFECTED_CNMF09
infected	infected_cluster_l3		C19	FALSE	FALSE												AT3G54420/ATCHITIV/CHIV/EP3 (hydathode/marker), AT4G32880/ATHB8/HB-8 (leaf procambium/marker)	AT2G05100/LHCB2/LHCB2.1 (leaf mesophyll/marker)	AT1G52760/AtMAGL3/CSE/LysoPL2 (S Phase/useful), AT5G54160/AtCOMT/COMT1/OMT1/OMT3 (S Phase/useful), AT1G17420/LOX3 (S Phase/useful)	.	AT4G11170/RMG1 (UP), AT1G73080/PEPR1 (positive_regulator)	.	AT1G58848/RF9 (positive_regulator)	.	.	.	.	AT2G13790/BAK7/BKK1/SERK4 (positive_regulator)	.	AT1G28380/NSL1 (negative_regulator)	.	.	AT2G38470/WRKY33 (UP), AT2G30770/CYP71A13 (UP)	.	AT1G80840/WRKY40 (UP), AT1G15520/ABCG40/PDR12 (UP)	.	.	AT1G64060/RBOHAP108/RBOHF (UP), AT5G47910/DELT1/RBOHD (UP)	.	.	.	AT2G39200/MLO12, AT1G65390/PP2A5, AT2G38870, AT4G13820, AT1G64060/RBOHAP108/RBOHF, AT2G24570/WRKY17, AT1G50180, AT2G34930, AT1G17230, AT4G36150/SAA1/SADR1, AT5G52830/WRKY27, AT5G49520/WRKY48, AT1G51800/IOS1, AT3G07390/AIR12, AT3G05650/AtRLP32, AT5G64905/PROPEP3, AT4G31550/WRKY11, AT2G33170, AT3G47090, AT4G11170/RMG1, AT1G63750, AT1G66090/TIR-NBS3/TN3, AT4G20830/ATBBE19/ATBBE20/OGOX1, AT1G51890, A…	AT4G14400/ACD6/DEG16, AT2G15080/AtRLP19	AT1G50180 (CC-NLR), AT1G58848/RF9 (CC-NLR), AT5G64905/PROPEP3 (DAMP), AT1G17230 (RLK), AT1G51800/IOS1 (RLK), AT2G33170 (RLK), AT3G47090 (RLK), AT1G51890 (RLK), AT5G49760 (RLK), AT4G08850/MIK2 (RLK), AT1G74360/GRACE/NILR1 (RLK), AT1G56140 (RLK), AT2G13790/BAK7/BKK1/SERK4 (RLK), AT1G73080/PEPR1 (RLK), AT4G13820 (RLP), AT2G34930 (RLP), AT3G05650/AtRLP32 (RLP), AT5G21090/LRR1 (RLP), AT1G64060/RBOHAP1…	AT2G15080/AtRLP19 (RLP)	AT2G39200/MLO12, AT2G38870, AT2G24570/WRKY17, AT5G52830/WRKY27, AT5G49520/WRKY48, AT3G07390/AIR12, AT4G31550/WRKY11, AT4G20830/ATBBE19/ATBBE20/OGOX1, AT3G52400/SYP122, AT1G45145/TRX5, AT3G59660/BAGP1, AT2G23320/WRKY15	AT4G14400/ACD6/DEG16	CNMF01	INFECTED_CNMF04
infected	infected_cluster_l3		C20	FALSE	FALSE												.	.	.	.	.	.	.	.	.	.	.	.	.	.	.	.	.	.	.	.	.	.	.	.	.	.	AT1G58602/RPP7, AT5G40170/AtRLP54	.	AT1G58602/RPP7 (CC-NLR), AT5G40170/AtRLP54 (RLP)	.	.	CNMF03	INFECTED_CNMF09
infected	infected_cluster_l3		C21	FALSE	FALSE												.	.	.	.	.	.	.	.	.	.	.	.	.	.	.	.	.	.	.	AT1G15520/ABCG40/PDR12 (UP)	.	.	AT3G49120/ATPCB/PERX34/PRX34/PRXCB (UP)	.	.	AT3G53420/PIP2A/PIP2;1, AT4G16990/RLM3/TIR-NBS16/TN16	AT1G15520/ABCG40/PDR12, AT3G49120/ATPCB/PERX34/PRX34/PRXCB, AT3G50480/HR4, AT2G15042	AT4G16990/RLM3/TIR-NBS16/TN16 (TIR-NLR), AT3G53420/PIP2A/PIP2;1 (stomatal_closure)	AT2G15042 (RLP), AT3G49120/ATPCB/PERX34/PRX34/PRXCB (ROS/photoperiod_stress), AT3G50480/HR4 (RPW8)	.	.	CNMF06	INFECTED_CNMF09
infected	infected_cluster_l3		C22	TRUE	FALSE												.	.	AT1G17420/LOX3 (S Phase/useful)	.	AT1G73080/PEPR1 (positive_regulator)	.	.	.	.	.	.	.	.	AT1G28380/NSL1 (negative_regulator)	.	.	AT2G38470/WRKY33 (UP)	.	AT1G80840/WRKY40 (UP), AT4G31800/WRKY18 (UP)	.	.	.	.	.	.	AT1G65390/PP2A5, AT5G46510/VICTL, AT1G63750, AT1G73080/PEPR1, AT2G34930, AT2G38470/WRKY33, AT1G28380/NSL1, AT1G51805, AT4G31550/WRKY11, AT5G22690, AT3G05370/AtRLP31, AT4G14370, AT1G51820, AT4G20830/ATBBE19/ATBBE20/OGOX1, AT3G50950/ZAR1/RPP13L4, AT2G32140, AT1G80840/WRKY40, AT4G31800/WRKY18, AT1G66090/TIR-NBS3/TN3, AT1G59124, AT1G58807, AT5G41740, AT1G74360/GRACE/NILR1, AT5G41750	.	AT3G50950/ZAR1/RPP13L4 (CC-NLR), AT1G73080/PEPR1 (RLK), AT1G51805 (RLK), AT1G51820 (RLK), AT1G74360/GRACE/NILR1 (RLK), AT2G34930 (RLP), AT3G05370/AtRLP31 (RLP), AT5G46510/VICTL (TIR-NLR), AT1G63750 (TIR-NLR), AT5G22690 (TIR-NLR), AT4G14370 (TIR-NLR), AT1G66090/TIR-NBS3/TN3 (TIR-NLR), AT5G41740 (TIR-NLR), AT5G41750 (TIR-NLR), AT1G65390/PP2A5 (TX), AT2G32140 (TX)	.	AT4G31550/WRKY11, AT4G20830/ATBBE19/ATBBE20/OGOX1, AT1G59124, AT1G58807	.	CNMF01	INFECTED_CNMF04
infected	infected_cluster_l3		C23	TRUE	FALSE												.	.	AT1G17420/LOX3 (S Phase/useful)	.	AT3G26830/CYP71B15/PAD3 (UP)	.	.	.	.	.	.	AT2G13790/BAK7/BKK1/SERK4 (positive_regulator)	.	AT1G28380/NSL1 (negative_regulator), AT4G39030/EDS5 (positive_regulator)	.	.	AT3G14440/NCED3/SIS7/STO1 (UP), AT3G45140/LOX2 (UP), AT2G30770/CYP71A13 (UP), AT3G26830/CYP71B15/PAD3 (UP), AT1G32640/JIN1/MYC2 (positive_regulator)	.	AT1G80840/WRKY40 (UP), AT1G32640/JIN1/MYC2 (UP), AT1G15520/ABCG40/PDR12 (UP), AT3G14440/NCED3/SIS7/STO1 (positive_regulator)	.	AT1G51780/ILL5 (positive_regulator)	AT5G47910/DELT1/RBOHD (UP), AT3G49120/ATPCB/PERX34/PRX34/PRXCB (UP)	.	AT1G77760/NIA1 (UP)	.	AT1G64195/PDFL1.1, AT5G23820/ML3, AT1G19670/CORI1, AT3G24982/ATRLP40, AT5G27060/AtRLP53, AT1G45145/TRX5, AT4G08870/ARGAH2, AT1G47890/AtRLP7, AT1G51780/ILL5, AT3G14440/NCED3/SIS7/STO1, AT1G77760/NIA1, AT4G37990/ATCAD8/CAD-B2/ELI3/ELI3-2, AT4G39030/EDS5, AT4G23600/CORI3, AT3G57260/β-1/3-GLUCANASE/BETA-1/BG2/BGL2/GNS2/PR-2/PR2, AT3G45140/LOX2, AT1G19570/DHAR1/DHAR5, AT5G42650/AOS, AT2G30770/CYP71A13…	AT4G16860/RPP4	AT5G25930/HSL3/NUT (RLK), AT1G09970/LRR XI-23 (RLK), AT1G51890 (RLK), AT1G74360/GRACE/NILR1 (RLK), AT2G13790/BAK7/BKK1/SERK4 (RLK), AT5G49760 (RLK), AT3G24982/ATRLP40 (RLP), AT5G27060/AtRLP53 (RLP), AT1G47890/AtRLP7 (RLP), AT4G13340/LRX3 (RLP), AT5G40170/AtRLP54 (RLP), AT5G21090/LRR1 (RLP), AT2G15042 (RLP), AT5G47910/DELT1/RBOHD (ROS), AT3G49120/ATPCB/PERX34/PRX34/PRXCB (ROS/photoperiod_stress), …	AT4G16860/RPP4 (TIR-NLR)	AT1G64195/PDFL1.1, AT5G23820/ML3, AT1G19670/CORI1, AT1G45145/TRX5, AT4G08870/ARGAH2, AT4G37990/ATCAD8/CAD-B2/ELI3/ELI3-2, AT4G23600/CORI3, AT3G57260/β-1/3-GLUCANASE/BETA-1/BG2/BGL2/GNS2/PR-2/PR2, AT1G19570/DHAR1/DHAR5, AT5G42650/AOS, AT3G51660/MDL3, AT1G29690/CAD1/NSL2, AT4G25230/RIN2, AT5G13080/WRKY75, AT3G59660/BAGP1, AT3G28930/AIG2/AIG2A, AT4G20830/ATBBE19/ATBBE20/OGOX1	.	CNMF01	INFECTED_CNMF06
infected	infected_cluster_l3		C24	FALSE	FALSE												.	.	AT1G01620/PLASMA MEMBRANE INTRINSIC PROTEIN 1C (PIP1C) (Mitosis/useful)	.	AT4G00430/PIP1;4/PIP1E/TMP-C (positive_regulator)	.	AT4G26090/RPS2 (positive_regulator)	.	AT5G45900/APG7/ATG7/PEUP4 (UP), AT4G00430/PIP1;4/PIP1E/TMP-C (positive_regulator)	AT5G45900/APG7/ATG7/PEUP4 (UP)	.	AT5G54250/CNGC4/DEFENSE/DND2/HLM1 (UP)	.	.	.	.	AT4G26090/RPS2 (UP)	AT2G38470/WRKY33 (UP)	AT4G26080/ABI1 (negative_regulator)	AT1G15520/ABCG40/PDR12 (UP)	.	AT4G26080/ABI1 (DOWN), AT4G00430/PIP1;4/PIP1E/TMP-C (positive_regulator)	.	AT4G26080/ABI1 (UP)	.	AT4G26090/RPS2, AT4G37980/CAD7/CHR/ELI3/ELI3-1, AT4G00430/PIP1;4/PIP1E/TMP-C, AT4G26080/ABI1, AT5G45800/MEE62, AT5G54250/CNGC4/DEFENSE/DND2/HLM1, AT3G53420/PIP2A/PIP2;1, AT5G57050/ABI2, AT4G23600/CORI3, AT5G45900/APG7/ATG7/PEUP4, AT5G43740, AT1G19570/DHAR1/DHAR5, AT1G53570/MAP3KA/MAPKKK3, AT4G19700/BOI/ILP/RING, AT5G24530/DMR6, AT1G75380/BBD1, AT1G69550	AT1G15520/ABCG40/PDR12, AT2G15042, AT2G38470/WRKY33, AT4G14400/ACD6/DEG16, AT3G28930/AIG2/AIG2A, AT3G50480/HR4	AT4G26090/RPS2 (CC-NLR/CCR-NLR/CCG10-NLR), AT5G43740 (CC-NLR/CCR-NLR/CCG10-NLR), AT5G45800/MEE62 (RLK), AT1G69550 (TIR-NLR), AT3G53420/PIP2A/PIP2;1 (stomatal_closure)	AT2G15042 (RLP), AT3G50480/HR4 (RPW8)	AT4G37980/CAD7/CHR/ELI3/ELI3-1, AT5G57050/ABI2, AT4G23600/CORI3, AT1G19570/DHAR1/DHAR5, AT1G53570/MAP3KA/MAPKKK3, AT4G19700/BOI/ILP/RING, AT5G24530/DMR6, AT1G75380/BBD1	AT4G14400/ACD6/DEG16, AT3G28930/AIG2/AIG2A	CNMF06	INFECTED_CNMF09, INFECTED_CNMF05
infected	infected_cluster_l3		C25	FALSE	FALSE												.	.	.	.	.	.	.	.	.	.	.	.	.	.	.	.	.	.	.	.	.	.	.	.	.	.	AT1G35710, AT2G15042	.	AT1G35710 (RLK), AT2G15042 (RLP)	.	.	CNMF03, CNMF06	INFECTED_CNMF09
infected	infected_cluster_l3		C26	FALSE	FALSE												.	.	.	.	.	.	.	.	.	.	.	.	.	.	.	.	.	.	.	.	.	.	.	.	.	.	.	.	.	.	.	CNMF03	INFECTED_CNMF09
infected	infected_cluster_l3		C27	FALSE	FALSE												.	.	AT5G44060 (S Phase/useful)	.	AT3G26830/CYP71B15/PAD3 (UP), AT3G21630/CERK1/LYK1 (UP), AT2G39660/BIK1 (UP)	.	.	.	.	AT5G44870/LAZ5/TTR1 (positive_regulator)	.	.	.	AT1G28380/NSL1 (negative_regulator), AT3G15210/ATERF-4/ERF4/RAP2.5 (non_responsive), AT2G39660/BIK1 (positive_regulator)	.	AT3G15210/ATERF-4/ERF4/RAP2.5 (UP)	AT3G26830/CYP71B15/PAD3 (UP), AT3G15210/ATERF-4/ERF4/RAP2.5 (UP), AT2G38470/WRKY33 (UP)	.	AT1G15520/ABCG40/PDR12 (UP)	.	.	AT3G49110/ATPCA/PRX33/PRXCA (UP), AT5G47910/DELT1/RBOHD (UP), AT3G49120/ATPCB/PERX34/PRX34/PRXCB (UP), AT2G43000/ANAC042/JUB1/NAC042 (UP)	.	.	.	AT3G26830/CYP71B15/PAD3, AT3G49110/ATPCA/PRX33/PRXCA, AT5G47910/DELT1/RBOHD, AT3G49120/ATPCB/PERX34/PRX34/PRXCB, AT5G22690, AT5G25930/HSL3/NUT, AT3G15210/ATERF-4/ERF4/RAP2.5, AT2G38470/WRKY33, AT4G31550/WRKY11, AT5G49760, AT5G65600/LECRK-IX.2, AT2G26560/PLA2A/PLP2, AT3G21630/CERK1/LYK1, AT3G47090, AT1G33590, AT1G19670/CORI1, AT5G01950, AT2G15042, AT2G43000/ANAC042/JUB1/NAC042, AT4G25230/RIN2, AT5…	.	AT5G25930/HSL3/NUT (RLK), AT5G49760 (RLK), AT3G47090 (RLK), AT5G01950 (RLK), AT1G56140 (RLK), AT4G39270 (RLK), AT1G53430 (RLK), AT1G09970/LRR XI-23 (RLK), AT1G33590 (RLP), AT2G15042 (RLP), AT5G21090/LRR1 (RLP), AT1G33600 (RLP), AT5G47910/DELT1/RBOHD (ROS), AT3G49110/ATPCA/PRX33/PRXCA (ROS/photoperiod_stress), AT3G49120/ATPCB/PERX34/PRX34/PRXCB (ROS/photoperiod_stress), AT3G50480/HR4 (RPW8), AT5G2…	.	AT4G31550/WRKY11, AT5G65600/LECRK-IX.2, AT2G26560/PLA2A/PLP2, AT1G19670/CORI1, AT4G25230/RIN2, AT3G52400/SYP122, AT3G59660/BAGP1, AT2G23320/WRKY15, AT4G20830/ATBBE19/ATBBE20/OGOX1, AT1G59124, AT1G58807	.	CNMF01	INFECTED_CNMF02
[truncated: 1 more columns]

## Sheet: S3
Table S3: Annotation of consensus non-negative matrix factorization cell clusters
cnmf	top_three_genes	cellcycle_markers	celltype_markers	pathogenicity_important_markers	PTI_markers	ETI_markers	SAR_markers	PCD_markers	SA_markers	ET_markers	JA_markers	ABA_markers	ROS_markers	pathogenicity_class_markers
CNMF01	AT2G32240, AT1G58602, AT2G06050	AT1G17420/LOX3 (S Phase/useful)	.	AT1G58602/RPP7, AT1G80840/WRKY40, AT2G38470/WRKY33, AT2G15042, AT3G45140/LOX2, AT5G41750, AT1G66090/TIR-NBS3/TN3, AT3G50480/HR4, AT4G31800/WRKY18, AT3G49120/ATPCB/PERX34/PRX34/PRXCB, AT4G16860/RPP4, AT1G45145/TRX5, AT4G12720/GFG1/NUDT7, AT1G65390/PP2A5, AT2G38870, AT1G19670/CORI1, AT2G26560/PLA2A/PLP2, AT4G31550/WRKY11	.	.	AT4G12720/GFG1/NUDT7 (negative_regulator)	AT4G12720/GFG1/NUDT7 (negative_regulator)	.	.	AT2G38470/WRKY33 (UP), AT3G45140/LOX2 (UP)	AT1G80840/WRKY40 (UP), AT4G31800/WRKY18 (UP)	AT3G49120/ATPCB/PERX34/PRX34/PRXCB (UP)	AT1G58602/RPP7 (CC-NLR), AT2G15042 (RLP), AT5G41750 (TIR-NLR), AT1G66090/TIR-NBS3/TN3 (TIR-NLR), AT3G50480/HR4 (RPW8), AT3G49120/ATPCB/PERX34/PRX34/PRXCB (ROS/photoperiod_stress), AT4G16860/RPP4 (TIR-NLR), AT1G65390/PP2A5 (TX)
CNMF02	AT1G58602, AT1G15520, AT3G49620	.	.	AT1G58602/RPP7, AT1G15520/ABCG40/PDR12, AT3G51660/MDL3, AT3G26830/CYP71B15/PAD3, AT3G49120/ATPCB/PERX34/PRX34/PRXCB, AT2G26560/PLA2A/PLP2, AT1G80840/WRKY40, AT2G38470/WRKY33, AT4G11170/RMG1, AT1G19670/CORI1, AT2G43000/ANAC042/JUB1/NAC042, AT3G50480/HR4, AT5G41750, AT3G01420/ALPHA-DOX1/DIOX1/DOX1/PADOX-1/PADOX1, AT1G55020/LOX1, AT2G15042	AT3G26830/CYP71B15/PAD3 (UP), AT4G11170/RMG1 (UP)	.	.	.	.	.	AT3G26830/CYP71B15/PAD3 (UP), AT2G38470/WRKY33 (UP)	AT1G15520/ABCG40/PDR12 (UP), AT1G80840/WRKY40 (UP), AT1G55020/LOX1 (UP)	AT3G49120/ATPCB/PERX34/PRX34/PRXCB (UP), AT2G43000/ANAC042/JUB1/NAC042 (UP)	AT1G58602/RPP7 (CC-NLR), AT3G49120/ATPCB/PERX34/PRX34/PRXCB (ROS/photoperiod_stress), AT4G11170/RMG1 (TIR-NLR), AT2G43000/ANAC042/JUB1/NAC042 (camalexin), AT3G50480/HR4 (RPW8), AT5G41750 (TIR-NLR), AT1G55020/LOX1 (stomatal_closure), AT2G15042 (RLP)
CNMF03	AT5G40450, AT1G58602, AT4G16860	.	AT1G52190/NPF1.2/NRT1.11 (phloem/marker)	AT1G58602/RPP7, AT4G16860/RPP4, AT2G15042, AT3G50480/HR4, AT2G38470/WRKY33, AT4G12720/GFG1/NUDT7, AT2G14560/LURP1, AT2G26560/PLA2A/PLP2, AT4G31800/WRKY18, AT5G41750, AT2G15880/PEX3, AT5G57560/TCH4/XTH22, AT5G24530/DMR6, AT3G53420/PIP2A/PIP2;1, AT1G72910, AT1G03850/GRXS13/ROXY18, AT1G72920	.	.	AT4G12720/GFG1/NUDT7 (negative_regulator)	AT4G12720/GFG1/NUDT7 (negative_regulator)	.	.	AT2G38470/WRKY33 (UP)	AT4G31800/WRKY18 (UP)	.	AT1G58602/RPP7 (CC-NLR), AT4G16860/RPP4 (TIR-NLR), AT2G15042 (RLP), AT3G50480/HR4 (RPW8), AT5G41750 (TIR-NLR), AT2G15880/PEX3 (RLP), AT3G53420/PIP2A/PIP2;1 (stomatal_closure), AT1G72910 (TIR-NLR), AT1G72920 (TIR-NLR)
CNMF04	AT1G58602, AT4G14400, AT1G35710	.	.	AT1G58602/RPP7, AT4G14400/ACD6/DEG16, AT1G35710, AT4G16860/RPP4, AT3G51660/MDL3, AT5G24530/DMR6, AT2G15042, AT3G50480/HR4, AT2G15880/PEX3, AT1G51800/IOS1, AT2G38470/WRKY33, AT2G32680/RLP23, AT4G31550/WRKY11, AT4G23600/CORI3, AT2G26560/PLA2A/PLP2, AT3G05660/AtRLP33, AT4G12720/GFG1/NUDT7	.	AT2G32680/RLP23 (positive_regulator)	AT2G32680/RLP23 (positive_regulator), AT4G12720/GFG1/NUDT7 (negative_regulator)	AT4G12720/GFG1/NUDT7 (negative_regulator)	.	.	AT2G38470/WRKY33 (UP)	.	.	AT1G58602/RPP7 (CC-NLR), AT1G35710 (RLK), AT4G16860/RPP4 (TIR-NLR), AT2G15042 (RLP), AT3G50480/HR4 (RPW8), AT2G15880/PEX3 (RLP), AT1G51800/IOS1 (RLK), AT3G05660/AtRLP33 (RLP)
CNMF05	AT2G05520, AT1G58602, AT2G15050	.	AT1G68530/CER6/CUT1/G2/KCS6/POP1 (leaf epidermis/marker), AT1G17840/ABCG11/COF1/DSO/WBC11/DESPERADO (leaf epidermis/useful)	AT1G58602/RPP7, AT2G15042, AT3G50480/HR4, AT4G31550/WRKY11, AT3G49120/ATPCB/PERX34/PRX34/PRXCB	.	.	.	.	.	.	.	.	AT3G49120/ATPCB/PERX34/PRX34/PRXCB (UP)	AT1G58602/RPP7 (CC-NLR), AT2G15042 (RLP), AT3G50480/HR4 (RPW8), AT3G49120/ATPCB/PERX34/PRX34/PRXCB (ROS/photoperiod_stress)
CNMF06	AT5G40450, AT2G21660, AT1G20440	.	.	AT4G16860/RPP4, AT1G58602/RPP7, AT3G53420/PIP2A/PIP2;1, AT2G15880/PEX3, AT5G57560/TCH4/XTH22, AT4G14400/ACD6/DEG16, AT3G05660/AtRLP33	.	.	.	.	.	.	.	.	.	AT4G16860/RPP4 (TIR-NLR), AT1G58602/RPP7 (CC-NLR), AT3G53420/PIP2A/PIP2;1 (stomatal_closure), AT2G15880/PEX3 (RLP), AT3G05660/AtRLP33 (RLP)
CNMF07	AT1G54410, AT5G42980, AT3G15353	AT4G33260/CDC20.2 (Mitosis/marker), AT3G51740/IMK2 (Mitosis/useful), AT4G38740/ROC1 (Mitosis/useful)	AT5G57350/AHA3/HA3 (phloem;companion cell/marker), AT1G22710/SUC2/SUT1 (phloem;companion cell/marker)	AT5G61420/HAG1/MYB28/PMG1, AT3G05650/AtRLP32, AT3G51740/IMK2, AT2G15880/PEX3	.	.	AT5G61420/HAG1/MYB28/PMG1 (UP)	.	.	.	.	.	.	AT3G05650/AtRLP32 (RLP), AT3G51740/IMK2 (RLK), AT2G15880/PEX3 (RLP)
CNMF08	AT3G45140, AT1G58602, AT3G25760	AT1G17420/LOX3 (S Phase/useful)	.	AT3G45140/LOX2, AT1G58602/RPP7, AT4G31800/WRKY18, AT4G23600/CORI3, AT3G53420/PIP2A/PIP2;1, AT3G51660/MDL3, AT1G19670/CORI1, AT4G08870/ARGAH2, AT5G64750/ABR1/ERF111, AT5G24530/DMR6, AT4G00430/PIP1;4/PIP1E/TMP-C, AT1G80840/WRKY40, AT1G45145/TRX5	AT4G00430/PIP1;4/PIP1E/TMP-C (positive_regulator)	.	AT4G00430/PIP1;4/PIP1E/TMP-C (positive_regulator)	.	.	.	AT3G45140/LOX2 (UP)	AT4G31800/WRKY18 (UP), AT5G64750/ABR1/ERF111 (UP), AT1G80840/WRKY40 (UP)	AT4G00430/PIP1;4/PIP1E/TMP-C (positive_regulator)	AT1G58602/RPP7 (CC-NLR), AT3G53420/PIP2A/PIP2;1 (stomatal_closure)
CONTROL_CNMF01	AT2G15050, AT2G26250, AT2G05520	.	AT1G68530/CER6/CUT1/G2/KCS6/POP1 (leaf epidermis/marker), AT1G17840/ABCG11/COF1/DSO/WBC11/DESPERADO (leaf epidermis/useful), AT4G21750/ATML1 (leaf epidermis/marker)	AT1G58602/RPP7, AT3G50480/HR4, AT2G15042, AT4G31550/WRKY11, AT1G29720/RFK1	.	.	.	.	.	.	.	.	.	AT1G58602/RPP7 (CC-NLR), AT3G50480/HR4 (RPW8), AT2G15042 (RLP), AT1G29720/RFK1 (RLK)
CONTROL_CNMF02	AT5G40450, AT2G32240, AT1G20440	.	.	AT1G58602/RPP7, AT3G53420/PIP2A/PIP2;1, AT4G16860/RPP4, AT5G24530/DMR6, AT3G05660/AtRLP33, AT4G31800/WRKY18, AT3G05650/AtRLP32, AT5G57560/TCH4/XTH22, AT4G18170/WRKY28, AT1G80840/WRKY40, AT4G00430/PIP1;4/PIP1E/TMP-C, AT4G23600/CORI3, AT2G38470/WRKY33, AT3G04720/HEL/HEVEIN-LIKE/PR-4/PR4	AT4G00430/PIP1;4/PIP1E/TMP-C (positive_regulator)	.	AT4G00430/PIP1;4/PIP1E/TMP-C (positive_regulator)	.	.	.	AT2G38470/WRKY33 (UP), AT3G04720/HEL/HEVEIN-LIKE/PR-4/PR4 (UP)	AT4G31800/WRKY18 (UP), AT1G80840/WRKY40 (UP)	AT4G00430/PIP1;4/PIP1E/TMP-C (positive_regulator)	AT1G58602/RPP7 (CC-NLR), AT3G53420/PIP2A/PIP2;1 (stomatal_closure), AT4G16860/RPP4 (TIR-NLR), AT3G05660/AtRLP33 (RLP), AT3G05650/AtRLP32 (RLP)
CONTROL_CNMF03	AT2G21660, AT4G16860, AT5G14740	.	.	AT4G16860/RPP4, AT1G58602/RPP7, AT2G15880/PEX3, AT5G57560/TCH4/XTH22, AT4G14400/ACD6/DEG16, AT3G53420/PIP2A/PIP2;1, AT2G14560/LURP1, AT3G50480/HR4, AT2G26560/PLA2A/PLP2, AT3G04720/HEL/HEVEIN-LIKE/PR-4/PR4, AT1G03850/GRXS13/ROXY18, AT3G28930/AIG2/AIG2A	.	.	.	.	.	.	AT3G04720/HEL/HEVEIN-LIKE/PR-4/PR4 (UP)	.	.	AT4G16860/RPP4 (TIR-NLR), AT1G58602/RPP7 (CC-NLR), AT2G15880/PEX3 (RLP), AT3G53420/PIP2A/PIP2;1 (stomatal_closure), AT3G50480/HR4 (RPW8)
CONTROL_CNMF04	AT3G45140, AT3G25760, AT2G06050	AT1G17420/LOX3 (S Phase/useful)	.	AT3G45140/LOX2, AT1G58602/RPP7, AT3G51660/MDL3, AT4G23600/CORI3, AT4G31800/WRKY18, AT4G08870/ARGAH2, AT4G16860/RPP4, AT3G53420/PIP2A/PIP2;1, AT1G19670/CORI1, AT5G64750/ABR1/ERF111, AT1G80840/WRKY40, AT1G45145/TRX5, AT3G05660/AtRLP33	.	.	.	.	.	.	AT3G45140/LOX2 (UP)	AT4G31800/WRKY18 (UP), AT5G64750/ABR1/ERF111 (UP), AT1G80840/WRKY40 (UP)	.	AT1G58602/RPP7 (CC-NLR), AT4G16860/RPP4 (TIR-NLR), AT3G53420/PIP2A/PIP2;1 (stomatal_closure), AT3G05660/AtRLP33 (RLP)
CONTROL_CNMF05	AT5G23010, AT1G20620, AT1G61660	.	AT1G52190/NPF1.2/NRT1.11 (phloem/marker), AT4G32880/ATHB8/HB-8 (leaf procambium/marker)	AT5G61420/HAG1/MYB28/PMG1, AT3G05650/AtRLP32, AT4G16860/RPP4, AT3G05660/AtRLP33, AT2G24570/WRKY17, AT4G31550/WRKY11, AT1G58602/RPP7, AT3G53420/PIP2A/PIP2;1, AT4G31800/WRKY18	.	.	AT5G61420/HAG1/MYB28/PMG1 (UP)	.	.	.	.	AT4G31800/WRKY18 (UP)	.	AT3G05650/AtRLP32 (RLP), AT4G16860/RPP4 (TIR-NLR), AT3G05660/AtRLP33 (RLP), AT1G58602/RPP7 (CC-NLR), AT3G53420/PIP2A/PIP2;1 (stomatal_closure)
CONTROL_CNMF06	AT1G67870, AT3G15353, AT4G00780	AT4G33260/CDC20.2 (Mitosis/marker), AT3G51740/IMK2 (Mitosis/useful), AT4G38740/ROC1 (Mitosis/useful), AT4G23800/3xHMG-box2 (Mitosis/marker), AT3G02120 (Mitosis/useful), AT2G28740/HIS4 (S Phase/marker), AT2G28620 (Mitosis/marker), AT3G23890/TOPII (Mitosis/marker), AT4G31840/ENODL15 (Mitosis/useful), AT1G63100/SCL28 (Mitosis/useful), AT3G52110 (Mitosis/useful), AT3G44050/KINESIN-12E (Mitosis/marker…	AT5G57350/AHA3/HA3 (phloem;companion cell/marker), AT1G22710/SUC2/SUT1 (phloem;companion cell/marker)	AT3G51740/IMK2, AT2G15880/PEX3, AT5G49660/CEPR1	.	.	.	.	.	.	.	.	.	AT3G51740/IMK2 (RLK), AT2G15880/PEX3 (RLP), AT5G49660/CEPR1 (RLK)
CONTROL_CNMF07	AT2G32240, AT1G58602, AT2G44490	.	.	AT1G58602/RPP7, AT2G15042, AT2G38470/WRKY33, AT3G50480/HR4, AT4G31550/WRKY11, AT2G26560/PLA2A/PLP2, AT4G16860/RPP4, AT3G28930/AIG2/AIG2A, AT1G80840/WRKY40, AT3G49120/ATPCB/PERX34/PRX34/PRXCB, AT5G41750, AT3G04720/HEL/HEVEIN-LIKE/PR-4/PR4, AT4G31800/WRKY18, AT3G51660/MDL3, AT2G38870	.	.	.	.	.	.	AT2G38470/WRKY33 (UP), AT3G04720/HEL/HEVEIN-LIKE/PR-4/PR4 (UP)	AT1G80840/WRKY40 (UP), AT4G31800/WRKY18 (UP)	AT3G49120/ATPCB/PERX34/PRX34/PRXCB (UP)	AT1G58602/RPP7 (CC-NLR), AT2G15042 (RLP), AT3G50480/HR4 (RPW8), AT4G16860/RPP4 (TIR-NLR), AT3G49120/ATPCB/PERX34/PRX34/PRXCB (ROS/photoperiod_stress), AT5G41750 (TIR-NLR)
CONTROL_CNMF08	AT1G58602, AT4G14400, AT1G35710	.	.	AT1G58602/RPP7, AT4G14400/ACD6/DEG16, AT1G35710, AT4G16860/RPP4, AT3G51660/MDL3, AT5G24530/DMR6, AT2G15042, AT3G50480/HR4, AT2G15880/PEX3, AT2G32680/RLP23, AT1G29720/RFK1, AT4G23600/CORI3, AT2G38470/WRKY33, AT3G04720/HEL/HEVEIN-LIKE/PR-4/PR4, AT3G05660/AtRLP33, AT4G31550/WRKY11, AT5G41750	.	AT2G32680/RLP23 (positive_regulator)	AT2G32680/RLP23 (positive_regulator)	.	.	.	AT2G38470/WRKY33 (UP), AT3G04720/HEL/HEVEIN-LIKE/PR-4/PR4 (UP)	.	.	AT1G58602/RPP7 (CC-NLR), AT1G35710 (RLK), AT4G16860/RPP4 (TIR-NLR), AT2G15042 (RLP), AT3G50480/HR4 (RPW8), AT2G15880/PEX3 (RLP), AT1G29720/RFK1 (RLK), AT3G05660/AtRLP33 (RLP), AT5G41750 (TIR-NLR)
INFECTED_CNMF01	AT1G61660, AT3G11930, AT5G23010	AT3G51740/IMK2 (Mitosis/useful), AT1G30690/PATL4 (Mitosis/useful), AT2G47500 (Mitosis/marker)	AT1G68530/CER6/CUT1/G2/KCS6/POP1 (leaf epidermis/marker)	AT3G05650/AtRLP32, AT4G31800/WRKY18, AT5G57560/TCH4/XTH22, AT4G12720/GFG1/NUDT7, AT1G64060/RBOHAP108/RBOHF, AT3G51740/IMK2, AT5G61420/HAG1/MYB28/PMG1, AT5G46510/VICTL	.	.	AT4G12720/GFG1/NUDT7 (negative_regulator), AT5G61420/HAG1/MYB28/PMG1 (UP)	AT4G12720/GFG1/NUDT7 (negative_regulator)	.	.	.	AT4G31800/WRKY18 (UP)	AT1G64060/RBOHAP108/RBOHF (UP)	AT3G05650/AtRLP32 (RLP), AT1G64060/RBOHAP108/RBOHF (ROS), AT3G51740/IMK2 (RLK), AT5G46510/VICTL (TIR-NLR)
INFECTED_CNMF02	AT2G32240, AT2G06050, AT1G72520	AT1G17420/LOX3 (S Phase/useful)	.	AT4G31800/WRKY18, AT1G15520/ABCG40/PDR12, AT1G66090/TIR-NBS3/TN3, AT5G41740, AT4G34410/ERF109/RRTF1, AT2G30770/CYP71A13, AT5G41750, AT2G39200/MLO12, AT1G65390/PP2A5, AT3G50930/BCS1/OM66, AT3G51660/MDL3	.	.	AT4G34410/ERF109/RRTF1 (negative_regulator)	.	.	AT4G34410/ERF109/RRTF1 (UP)	AT2G30770/CYP71A13 (UP)	AT4G31800/WRKY18 (UP), AT1G15520/ABCG40/PDR12 (UP)	.	AT1G66090/TIR-NBS3/TN3 (TIR-NLR), AT5G41740 (TIR-NLR), AT5G41750 (TIR-NLR), AT1G65390/PP2A5 (TX)
INFECTED_CNMF03	AT1G15520, AT4G36990, AT3G51660	.	.	AT1G15520/ABCG40/PDR12, AT3G51660/MDL3, AT2G30770/CYP71A13, AT3G22600/LTPG5, AT4G11170/RMG1, AT5G41750, AT2G43000/ANAC042/JUB1/NAC042, AT1G66090/TIR-NBS3/TN3, AT3G50930/BCS1/OM66, AT1G55020/LOX1, AT4G22070/WRKY31, AT3G01420/ALPHA-DOX1/DIOX1/DOX1/PADOX-1/PADOX1, AT1G75830/LCR67/PDF1.1/PR12	AT4G11170/RMG1 (UP)	.	.	.	.	.	AT2G30770/CYP71A13 (UP)	AT1G15520/ABCG40/PDR12 (UP), AT1G55020/LOX1 (UP)	AT2G43000/ANAC042/JUB1/NAC042 (UP)	AT4G11170/RMG1 (TIR-NLR), AT5G41750 (TIR-NLR), AT2G43000/ANAC042/JUB1/NAC042 (camalexin), AT1G66090/TIR-NBS3/TN3 (TIR-NLR), AT1G55020/LOX1 (stomatal_closure)
INFECTED_CNMF04	AT1G35710, AT5G41750, AT1G66090	AT1G17420/LOX3 (S Phase/useful)	.	AT1G35710, AT5G41750, AT1G66090/TIR-NBS3/TN3, AT4G12720/GFG1/NUDT7, AT5G41740, AT1G65390/PP2A5, AT4G31800/WRKY18, AT5G57560/TCH4/XTH22, AT3G50930/BCS1/OM66, AT1G64060/RBOHAP108/RBOHF, AT2G39200/MLO12, AT3G51660/MDL3, AT2G32680/RLP23, AT1G72910, AT5G13320/PBS3, AT5G46510/VICTL, AT4G11170/RMG1, AT1G74710/ICS1, AT4G34410/ERF109/RRTF1, AT2G19190/FRK1/SIRK	AT4G11170/RMG1 (UP), AT2G19190/FRK1/SIRK (UP)	AT2G32680/RLP23 (positive_regulator)	AT4G12720/GFG1/NUDT7 (negative_regulator), AT2G32680/RLP23 (positive_regulator), AT1G74710/ICS1 (positive_regulator), AT4G34410/ERF109/RRTF1 (negative_regulator)	AT4G12720/GFG1/NUDT7 (negative_regulator)	AT5G13320/PBS3 (positive_regulator), AT1G74710/ICS1 (positive_regulator)	AT4G34410/ERF109/RRTF1 (UP)	.	AT4G31800/WRKY18 (UP), AT2G19190/FRK1/SIRK (DOWN)	AT1G64060/RBOHAP108/RBOHF (UP)	AT1G35710 (RLK), AT5G41750 (TIR-NLR), AT1G66090/TIR-NBS3/TN3 (TIR-NLR), AT5G41740 (TIR-NLR), AT1G65390/PP2A5 (TX), AT1G64060/RBOHAP108/RBOHF (ROS), AT1G72910 (TIR-NLR), AT5G46510/VICTL (TIR-NLR), AT4G11170/RMG1 (TIR-NLR), AT2G19190/FRK1/SIRK (RLK)
INFECTED_CNMF05	AT3G49620, AT1G22400, AT1G62380	.	.	AT1G15520/ABCG40/PDR12, AT2G30770/CYP71A13, AT3G51660/MDL3, AT3G01420/ALPHA-DOX1/DIOX1/DOX1/PADOX-1/PADOX1, AT1G55020/LOX1, AT5G13320/PBS3, AT4G37990/ATCAD8/CAD-B2/ELI3/ELI3-2, AT3G14440/NCED3/SIS7/STO1, AT3G25010/AtRLP41, AT1G75830/LCR67/PDF1.1/PR12, AT3G22600/LTPG5	.	.	.	.	AT5G13320/PBS3 (positive_regulator)	.	AT2G30770/CYP71A13 (UP), AT3G14440/NCED3/SIS7/STO1 (UP)	AT1G15520/ABCG40/PDR12 (UP), AT1G55020/LOX1 (UP), AT3G14440/NCED3/SIS7/STO1 (positive_regulator)	.	AT1G55020/LOX1 (stomatal_closure), AT3G25010/AtRLP41 (RLP)
INFECTED_CNMF06	AT3G45140, AT1G61120, AT2G06050	AT1G17420/LOX3 (S Phase/useful), AT4G11080/3xHMG-box1 (Mitosis/marker)	.	AT3G45140/LOX2, AT3G51660/MDL3, AT2G30770/CYP71A13, AT4G31800/WRKY18, AT2G32680/RLP23, AT3G57260/β-1/3-GLUCANASE/BETA-1/BG2/BGL2/GNS2/PR-2/PR2, AT4G37990/ATCAD8/CAD-B2/ELI3/ELI3-2, AT4G34410/ERF109/RRTF1, AT3G24982/ATRLP40, AT3G14440/NCED3/SIS7/STO1, AT5G27060/AtRLP53, AT5G41740, AT2G39200/MLO12, AT1G15520/ABCG40/PDR12, AT3G22600/LTPG5, AT2G19190/FRK1/SIRK, AT5G24770/AtVSP2, AT3G50930/BCS1/OM66	AT2G19190/FRK1/SIRK (UP)	AT2G32680/RLP23 (positive_regulator)	AT2G32680/RLP23 (positive_regulator), AT4G34410/ERF109/RRTF1 (negative_regulator)	.	.	AT4G34410/ERF109/RRTF1 (UP)	AT3G45140/LOX2 (UP), AT2G30770/CYP71A13 (UP), AT3G14440/NCED3/SIS7/STO1 (UP), AT5G24770/AtVSP2 (UP)	AT4G31800/WRKY18 (UP), AT3G14440/NCED3/SIS7/STO1 (positive_regulator), AT1G15520/ABCG40/PDR12 (UP), AT2G19190/FRK1/SIRK (DOWN), AT5G24770/AtVSP2 (UP)	.	AT3G24982/ATRLP40 (RLP), AT5G27060/AtRLP53 (RLP), AT5G41740 (TIR-NLR), AT2G19190/FRK1/SIRK (RLK)
INFECTED_CNMF07	AT2G15050, AT5G25610, AT2G05520	AT1G30690/PATL4 (Mitosis/useful), AT3G51740/IMK2 (Mitosis/useful)	AT1G68530/CER6/CUT1/G2/KCS6/POP1 (leaf epidermis/marker), AT1G17840/ABCG11/COF1/DSO/WBC11/DESPERADO (leaf epidermis/useful), AT5G57800/CER3/FLP1/WAX2/YRE (leaf epidermis/marker)	AT1G55020/LOX1, AT3G05650/AtRLP32, AT2G33050/AtRLP26, AT3G51740/IMK2, AT4G31800/WRKY18, AT5G57560/TCH4/XTH22, AT4G12720/GFG1/NUDT7	.	.	AT4G12720/GFG1/NUDT7 (negative_regulator)	AT4G12720/GFG1/NUDT7 (negative_regulator)	.	.	.	AT1G55020/LOX1 (UP), AT4G31800/WRKY18 (UP)	.	AT1G55020/LOX1 (stomatal_closure), AT3G05650/AtRLP32 (RLP), AT2G33050/AtRLP26 (RLP), AT3G51740/IMK2 (RLK)
INFECTED_CNMF08	AT5G42980, AT5G63850, AT5G02600	AT4G38740/ROC1 (Mitosis/useful)	AT5G57350/AHA3/HA3 (phloem;companion cell/marker), AT1G22710/SUC2/SUT1 (phloem;companion cell/marker), AT1G79430/APL/WDY/WOODY (phloem;companion cell/marker)	AT4G31800/WRKY18, AT1G15520/ABCG40/PDR12, AT5G49660/CEPR1, AT3G28007/SWEET4	.	.	.	.	.	.	.	AT4G31800/WRKY18 (UP), AT1G15520/ABCG40/PDR12 (UP)	.	AT5G49660/CEPR1 (RLK)
INFECTED_CNMF09	AT5G40450, AT5G49360, AT5G20250	.	AT1G52190/NPF1.2/NRT1.11 (phloem/marker), AT1G77990/AST56/SULTR2;2 (bundle sheath/marker)	AT1G35710, AT5G61420/HAG1/MYB28/PMG1, AT4G31800/WRKY18, AT3G05650/AtRLP32, AT5G57560/TCH4/XTH22, AT1G72910, AT4G12720/GFG1/NUDT7, AT2G37050	.	.	AT5G61420/HAG1/MYB28/PMG1 (UP), AT4G12720/GFG1/NUDT7 (negative_regulator)	AT4G12720/GFG1/NUDT7 (negative_regulator)	.	.	.	AT4G31800/WRKY18 (UP)	.	AT1G35710 (RLK), AT3G05650/AtRLP32 (RLP), AT1G72910 (TIR-NLR), AT2G37050 (RLK)

## Sheet: S4
Table S4: Association of genes with CNMF groups
gene	name	notes	CNMF01	CNMF02	CNMF03	CNMF04	CNMF05	CNMF06	CNMF07	CNMF08	INFECTED_CNMF01	INFECTED_CNMF02	INFECTED_CNMF03	INFECTED_CNMF04	INFECTED_CNMF05	INFECTED_CNMF06	INFECTED_CNMF07	INFECTED_CNMF08	INFECTED_CNMF09	CONTROL_CNMF01	CONTROL_CNMF02	CONTROL_CNMF03	CONTROL_CNMF04	CONTROL_CNMF05	CONTROL_CNMF06	CONTROL_CNMF07	CONTROL_CNMF08	class	in_sucher2020	disease_outcome	PTI	ETI	SAR	HR	PCD	auxin	SA	JA	ET	ABA	ROS	NO	in_zhu2023	in_tang2023	sclero_interactions	celltype_kind	celltype	cellstage_kind	cellstage
AT2G32240	PAMP-INDUCED COILED COIL,PICC	TAIR description: "PAMP induced protein involved in defense response. Interaction with UBAC2 proteins in the ER, is necessary for PAMP mediated accumulation of the callose synthase PMR4."	33.6689	2.048	0	0.313247	1.89275	3.80047	0	0.435328	0	64.8583	1.36333	0	0	0	0	0	0	0	12.2933	0	0	0	0	9.58846	0
AT1G58602	RPP7, RECOGNITION OF PERONOSPORA PARASITICA 7	TAIR description: "LRR and NB-ARC domains-containing disease resistance protein"	10.1998	21.7489	4.39599	18.5324	12.4014	3.50496	0	10.3561										8.06139	2.87298	3.67197	1.97275	0.91014	0	6.8256	21.9783	CC-NLR	FALSE														FALSE	TRUE
AT2G06050	ATOPR3,DDE1,DELAYED DEHISCENCE 1,OPR3,OXOPHYTODIENOATE-REDUCTASE 3	From TAIR description: "Encodes a 12-oxophytodienoate reductase that is required for jasmonate biosynthesis."	9.21233	0.365127	0	0	0.341473	0.122287	0.606287	6.05702	1.0099	9.65023	0.222536	1.43226	0.227523	3.89104	1.08409	1.60746	0	0.477135	0.0883254	0.0447414	3.04603	0.743879	0.0806291	0.116944	0
AT1G72520	ARABIDOPSIS THALIANA LIPOXYGENASE 4,ATLOX4,LIPOXYGENASE 4,LOX4	TAIR description: "13-lipoxygenase that is induced by or abiotic stresses and triggers defense respones."	7.66499	0.423551	0	0	0	0	0	0.280788	0	6.85283	0.702563	2.00936	0	2.21714	0	0.256692	0	0.0289986	0	0	0.311485	0	0	0.188191	0
AT5G11670	ARABIDOPSIS THALIANA NADP-MALIC ENZYME 2,ATNADP-ME2,NADP-MALIC ENZYME 2,NADP-ME2	TAIR description: "The malic enzyme (EC 1.1.1.40) encoded by AtNADP-ME2 is presumably a cytosolic enzyme involved in malate metabolism and possibly assisting the oxidative pentose phosphate pathway. AtNADP-ME2 counts for the major part of NADP-ME activity in mature tissues of Arabidopsis."	6.56195	1.46796	0.22398	0.108419	1.14081	0.0235285	0.299601	0										0.241439	0.0964601	0.0402246	0.0131298	0.884515	0.0805102	2.24807	0.0692355
AT1G80840	WRKY40	TAIR description: "Pathogen-induced transcription factor. Binds W-box sequences in vitro. Forms protein complexes with itself and with WRKY40 and WRKY60. Coexpression with WRKY18 or WRKY60 made plants more susceptible to both P. syringae and B. cinerea. WRKY18, WRKY40, and WRKY60 have partially redundant roles in response to the hemibiotrophic bacterial pathogen Pseudomonas syringae and the necro…	5.99811	1.30817	0	0.0876446	0.111351	0	0	0.576692										0.00650664	0.160643	0	0.202272	0.343988	0	0.8565	0.0942128		FALSE											UP			FALSE	FALSE
AT3G25760	ALLENE OXIDE CYCLASE 1;AOC1;EARLY-RESPONSIVE TO DEHYDRATION 12;ERD12	TAIR description: "encodes allene oxide cyclase. One of four genes in Arabidopsis that encode this enzyme, which catalyzes an essential step in jasmonic acid biosynthesis. Gene expression is induced during senescence, a process that involves jasmonic acid signalling pathway. The mRNA is cell-to-cell mobile.'	5.37739	0.0112566	0	0.308213	0.0114998	0.0954165	0	7.89169										0	0.480243	0	4.1703	0	0	0.130694	0.283921
AT1G61120	GERANYLLINALOOL SYNTHASE;GES;TERPENE SYNTHASE 04;TERPENE SYNTHASE 4;TPS04;TPS4	TAIR description: "Encodes a geranyllinalool synthase that produces a precursor to TMTT, a volatile plant defense C16-homoterpene. GES transcript levels rise in response to alamethicin, a fungal peptide mixture that damages membranes. This transcriptional response is blocked in JA biosynthetic and JA signaling mutants, but GES transcript levels still rise in response to alamethicin in mutants wit…	5.17259	1.15053	0	0	0	0	0	0.352361	0	1.74163	0.507818	0	0.0429833	6.25588	0	0	0	0	0	0	0.237846	0	0.0216086	0.00369014	0
AT2G38470	ATWRKY33,WRKY DNA-BINDING PROTEIN 33,WRKY33	TAIR description "Member of the plant WRKY transcription factor family. Regulates the antagonistic relationship between defense pathways mediating responses to P. syringae and necrotrophic fungal pathogens. Located in nucleus. Involved in response to various abiotic stresses - especially salt stress. Regulates cytochrome P450 gene CYP94B1 to control apoplastic barrier formation in roots to confer…	5.06478	1.17693	0.289219	0.351638	0.342121	0	0	0										0.00335088	0.0777012	0.0516493	0	0	0	1.69275	0.227953		FALSE	RESISTANCE								UP					FALSE	FALSE
AT1G17420	LOX3,ARABIDOPSIS THALIANA LIPOXYGENASE 3,ATLOX3,LIPOXYGENASE 3	TAIR description "LOX3 encode a Lipoxygenase. Lipoxygenases (LOXs) catalyze the oxygenation of fatty acids (FAs)."	5.01676	0	0	0	0	0	0	1.53993	0	5.51509	0	0.687561	0	1.77236	0	0.0543265	0	0.00407715	0	0	0.785892	0.0121552	0	0	0																					useful	S Phase
AT1G61890			4.38055	0.0875806	0.0253391	0	0	0	0	3.00494										0	0	0	0.838663	0.00393659	0	0	0
AT3G44860			4.20139	0.115576	0.00372476	0	0	0	0	2.38377										0	0	0	0.982383	0	0	0	0
AT5G23510			4.05107	0.719281	0.0104977	0.280178	1.88554	0.0262161	0.0888894	0.0295712										0.784747	0.0115848	0	0.0265529	0.269365	0.0205335	2.0992	0.218555
AT5G03380			3.68959	1.58871	0.212115	0.008921	2.24488	0.0292406	0.17065	0										0.995585	0	0.0569855	0.0269122	0.372987	0.0462227	1.96692	0
AT2G15042		Leucine-rich repeat (LRR) family protein	3.67929	0.426782	0.347327	1.42518	6.25513	0	0	0										3.80094	0	0	0	0	0.0104503	2.05402	1.47197	RLP	FALSE														FALSE	TRUE
AT3G45140	LOX2;ARABIODOPSIS THALIANA LIPOXYGENASE 2;ATLOX2;LIPOXYGENASE 2	Chloroplast lipoxygenase required for wound-induced jasmonic acid accumulation in Arabidopsis.Mutants are resistant to Staphylococcus aureus and accumulate salicylic acid upon infection. The mRNA is cell-to-cell mobile.	3.40927	0	0	0	0	0	0	12.7849	0	0	0	0	0	6.5664	0	0	0	0	0	0	5.61195	0	0	0	0		FALSE									UP					FALSE	FALSE
AT3G21070			3.39865	0.0621278	0	0.0583506	0.367984	0.0852418	0.0315043	0	0.0495004	4.3678	0	0.588262	0.00941148	0.204777	0	0.213383	0	0.20235	0.0759903	0.0616277	0.0802561	0	0.0163403	1.07344	0
AT1G02930			3.29751	1.50431	0.00563165	0.567059	0.981584	0	0.00880488	0										0.15882	0	0	0	0	0.00690091	1.7458	0.366601
AT5G41750		Disease resistance protein (TIR-NBS-LRR class)	3.15079	0.515873	0.142962	0.126887	0.0223774	0	0	0	0	0.394479	0.903049	3.05223	0	0	0	0	0	0.00971092	0.0372153	0	0	0.00120459	0	0.460203	0.130787	TIR-NLR	FALSE														FALSE	TRUE
AT5G14700			3.08825	0.690715	0.000735729	0	0.0906423	0	0	0.123194
AT3G25780			2.90418	0.0889264	0	0	0	0	0.0165916	0.396637	0.135446	2.82089	0	0.384293	0.012437	1.19739	0	0.260534	0	0.0388134	0.048762	0	0.187681	0.401063	0	0.0355776	0.0244132
AT4G30530			2.83639	0.441331	0.0355867	0.0332138	0.722363	0	1.17633	0.997868										0.266419	0	0	0.53963	2.48453	0	0.928909	0
AT1G66090	TIR-NBS3/TN3	Disease resistance protein (TIR-NBS class)	2.70393	0.303609	0.0400493	0	0.0752193	0	0	0	0.0373657	0.768698	0.668284	2.08659	0	0	0.0742699	0	0									TIR-NLR	FALSE														FALSE	TRUE
AT1G61560			2.59438	0.40994	0	0	0.167851	0	0.00861336	0										0.182974	0	0	0	0	0.00871828	0.241826	0
AT2G41100	ARABIDOPSIS THALIANA CALMODULIN LIKE 4;ATCAL4;CALMODULIN-LIKE 12;CML12;DANA2;TCH3;TOUCH 3	encodes a calmodulin-like protein, with six potential calcium binding domains. Calcium binding shown by Ca(2+)-specific shift in electrophoretic mobility. Expression induced by touch and darkness. Expression may also be developmentally controlled. Expression in growing regions of roots, vascular tissue, root/shoot junctions, trichomes, branch points of the shoot, and regions of siliques and flowe…	2.50365	0.0298932	1.08392	0.811771	1.00083	0.241354	0.0396842	0										0	0	0.62708	0	0.365096	0	2.96915	0.482357
AT3G50480	HR4	Homolog of RPW8	2.49642	0.616473	0.336381	1.28638	6.15014	0.007652	0.0401986	0										4.08301	0	0.133794	0.015368	0.0468688	0.00850054	1.67189	1.20451	RPW8	FALSE														FALSE	TRUE
AT4G31800	WRKY18		2.49246	0	0.157645	0	0.484044	0.047018	0.341907	1.47443	1.13255	2.36751	0	0.83491	0	0.543468	0.58561	0.556023	0.0924038	0.376792	0.262612	0.0103529	0.697787	0.707854	0.0262591	0.418236	0		FALSE											UP			TRUE	FALSE
AT3G23250			2.44994	0	0	0	0	0	0	0	0	1.12605	0	1.00227	0	0.91463	0	0.0495703	0	0.0357326	0	0	0.0269732	0.393995	0	0	0
AT1G25220			2.4426	1.6365	0.00152546	0.0963401	1.35518	0	0.171626	0.0794678										0.848024	0	0	0.0689623	0.387352	0.0108213	0.855247	0.0716399
AT3G55980			2.42574	0.000843422	0.0911112	0.0707668	0.333069	0	0.169176	0.00764401
AT2G29450			2.31624	0.0761767	0	0	0.131625	0.053335	0.235942	2.31229										0.265615	0.069553	0.0575726	0.718983	0	0.246481	0	0
AT2G24850	TAT;TAT3;TYROSINE AMINOTRANSFERASE;TYROSINE AMINOTRANSFERASE 3	Encodes a tyrosine aminotransferase that is responsive to treatment with jasmonic acid.	2.27062	0.0979237	0	0	0	0	0	0.764941	0	0.22612	0	0.0150494	0	2.83683	0	0	0	0	0	0	0.282544	0	0	0	0.000915799
AT4G24350		Phosphorylase superfamily protein	2.24558	3.0412	1.48759	0	0.0477251	0	0	0.929912										0.255837	0	0.270787	0.577409	1.19358	0	0.442208	0.216903
AT2G22500			2.20638	0.276422	0	0.0227877	0.246976	0.000325226	0.18254	0										0.0645034	0.0207284	0	0.0178726	0	0.112215	0.545691	0
AT1G17380			2.16062	0.183835	0.00471429	0	0	0	0.269163	0.839323										0	0	0	0.403623	0.44038	0.0456568	0	0
AT1G05675			1.96665	0.185151	0	0	0.0945817	0	0	0	0	2.64771	0.431199	0.368343	0	0	0	0	0	0	0	0	0	0	0	0.419693	0
AT2G44490	BETA GLUCOSIDASE 26;BGLU26;PEN2;PENETRATION 2	Encodes a glycosyl hydrolase that localizes to peroxisomes and acts as a component of an inducible preinvasion resistance mechanism. Required for mlo resistance. The mRNA is cell-to-cell mobile.	1.9417	0.1292	0.137607	1.67782	3.68509	0.21171	0.058889	0										1.04853	0.0868819	0.174936	0.12801	0.0943612	0.0496635	4.2348	1.16671
AT1G70700	JASMONATE-ZIM-DOMAIN PROTEIN 9;JAZ9;TIFY7	JAZ9 is a protein presumed to be involved in jasmonate signaling. JAZ9 transcript levels rise in response to a jasmonate stimulus. JAZ9 can interact with the COI1 F-box subunit of an SCF E3 ubiquitin ligase in a yeast-two-hybrid assay only in the presence of jasmonate-isoleucine (JA-ILE) or coronatine. The Jas domain appears to be important for JAZ9-COI1 interactions in the presence of coronatine…	1.90393	0.152393	0.42769	0	1.52159	0.0489319	0.739055	4.65447										1.22703	0	0.105371	2.66963	2.55627	0.0528333	0	0
AT5G19240		Glycoprotein membrane precursor GPI-anchored	1.86741	0.00868067	0.0731456	0.56877	1.57432	0.0435156	0	0	0.408101	0.670085	0.0500032	1.76686	0	0.011957	0.484297	0	0.0145291	0.366725	0.0229601	0.049477	0	0	0	1.67712	0.394081
AT4G36500			1.83994	0.176191	0.0177118	0.394456	2.44716	0.0593213	0	0.362232										1.38725	0.16468	0	0.184458	0	0	1.41282	0.271648
AT4G02380			1.82963	2.18597	0.122278	0.327951	1.09706	0.0160416	0.0760091	0										0	0	0.022362	0	0	0.035163	2.15409	0.140249
AT2G25460			1.81246	0.236336	0	0	0.0308706	0	0	0.00331796	0	0.0929758	0.332634	0.97269	0.012045	0.712336	0	0.301789	0
AT3G49120	ATPCB/PERX34/PRX34/PRXCB		1.76327	2.58196	0.00584906	0	1.25533	0	0.209427	0										0.619225	0	0.0100903	0	0.559885	0.00423641	0.61565	0	ROS;photoperiod_stress	FALSE												UP		FALSE	FALSE
AT1G56660		MAEBL domain protein	1.7592	0	0.132743	0.0563716	0.111855	0	0.101447	0.316517	0.190196	0	0	2.00006	0	0	0	0	0.0490252	0.222903	0.0905571	0	0	1.21155	0.0124894	0.00977489	0.0748471
AT3G49620	DARK INDUCIBLE 11;DIN11	TAIR description: "encodes a protein similar to 2-oxoacid-dependent dioxygenase. Expression is induced after 24 hours of dark treatment, in senescing leaves and treatment with exogenous photosynthesis inhibitor. Induction of gene expression was suppressed in excised leaves supplied with sugar. The authors suggest that the gene's expression pattern is responding to the level of sugar in the cell."	1.69701	6.33444	0	0	0	0	0	0	0	5.13282	2.66012	0	3.11515	0.30064	0.19581	0.0603592	0	0	0	0.00302449	0	0.0271072	0	0.359408	0
AT3G21230			1.69223	0.189542	0	0	0	0	0.179891	0	0	0	0.197997	0.0783294	0	2.01593	0	0.109288	0	0.0156399	0	0.00346048	0.00418678	0.169544	0.170264	0	0
AT4G15233			1.51886	0.0413225	0.125063	0.908992	1.09368	0	0.0891394	0.114614										0.317288	0	0	0.116858	0.957637	0	1.68755	0.755003
AT1G51680			1.51672	0.063732	0.00122623	0.0953269	0.0965802	0.0157997	0.717751	0.0323162	0.572833	0.948742	0.0692083	0.316712	0	0.898977	0.234829	0	0.00533693
AT4G02520	ATGSTF2;ATPM24;ATPM24.1;GLUTATHIONE S-TRANSFERASE PHI 2;GST2;GSTF2	Encodes glutathione transferase belonging to the phi class of GSTs. Naming convention according to Wagner et al. (2002). The expression of this gene is upregulated by herbicide safeners such as benoxacor and fenclorim.	1.51084	3.00845	0.701286	2.44453	2.82446	0	0.0326627	0										1.02435	0	0.155283	0	0	0.00324386	2.73674	2.61689
AT2G24600			1.44653	0	0.104698	0.150744	0.197189	0.0428881	0	0	0	0.162722	0	1.5095	0	0.0504167	0	0	0.00624861
AT1G28190			1.44646	2.1376	0.00157137	0.250993	0.0328482	0.0278159	0	0.252444										0	0.00336662	0.0278786	0.116245	0	0.0532584	0.550524	0.216726
AT4G16860	RPP4	Confers resistance to Peronospora parasitica. RPP4 is coordinately regulated by transcriptional activation and RNA silencing.	1.36991	0	4.29275	3.64074	0	3.65407	0	0										0	2.29824	4.71939	0.474219	1.72408	0.181609	1.06153	3.86914	TIR-NLR	FALSE														FALSE	TRUE
AT3G09940			1.36975	0.0780408	0.00947705	0	0	0	0	0	0.271926	0.575759	0	0.039595	0	1.36086	0.134851	0.0418597	0	0	0	0	0	0.056066	0	0.0758109	0
AT1G55450			1.36655	0.0744822	0.113046	0.42785	1.15597	0.0640909	0.0365032	0										0.0208173	0	0.085468	0.017994	0.0367729	0.0208734	1.95411	0.230071
AT3G53260			1.36535	0.0332826	0.0254619	0	0	0.0171728	0.2039	0	0.743757	1.19989	0.0120419	0.465372	0	0.388157	0.308934	0.0271028	0.010071
AT4G36990	ARABIDOPSIS THALIANA CLASS B HEAT SHOCK FACTOR B1;ARABIDOPSIS THALIANA HEAT SHOCK FACTOR 4;AT-HSFB1;ATHSF4;CLASS B HEAT SHOCK FACTOR B1;HEAT SHOCK FACTOR 4;HSF4;HSFB1;TBF1;TL1-BINDING TRANSCRIPTION FACTOR 1	Encodes a protein whose sequence is similar to heat shock factors that regulate the expression of heat shock proteins. Transcript level is increased in response to heat shock. However, overexpression of this gene did not result in the increase of decrease of heat shock proteins.	1.36192	2.93278	0.014727	0.11964	0	0	0.127406	0	0.313013	0.0710141	4.12238	0.552747	0.00397204	0.937949	0	0.173863	0.00909916
AT5G28237	TSB4	Possibly involved in trp synthesis independent of the TSA subunit.	1.32068	1.0731	0	0	0	0	0	1.71365	0	0	0	0	0.708073	2.61431	0	0	0	0	0	0	0.23437	0	0	0	0
AT5G12340			1.30566	0	0	0	0	0	0	0.10866	0	1.20208	0	0.113353	0	0.589515	0	0	0	0.0397622	0	0	0.072279	0.000351436	0	0.0902083	0
AT4G24570			1.30417	0.0117734	0.0016625	0	0.191207	0	0	0										0.062705	0	0	0	0	0	0.259038	0
AT1G18300			1.27941	0.181287	0.0220552	0.0380617	0.0309117	0.00477171	0.0584554	0
AT1G44350.1			1.27811	0.18611	0	0	0.0148666	0	0.739961	1.80993										0.0688784	0	0	0.611875	0	0.548321	0	0
AT1G69890			1.25118	0.171599	0.0751071	0.0171972	0.788335	0.0338271	0.00358729	0.0112905										0.258239	0	0.0695086	0.0346379	0	0.0169028	0.689759	0
AT1G37130			1.24899	1.94869	0.124978	0.435214	0	1.20335	0.0133263	0										0	0.731526	1.08539	0	0.211887	0.00461291	0.203476	0.535337
AT1G45145	TRX5		1.21945	0.26731	0.00449426	0.0204055	0	0	0.0515862	0.306248										0	0	0	0.128113	0.235597	0.00567473	0.0533181	0.0239245		FALSE														FALSE	FALSE
AT4G12720	GFG1/NUDT7	Encodes a protein with ADP-ribose hydrolase activity. Negatively regulates EDS1-conditioned plant defense and programmed cell death.	1.19858	0	0.284828	0.130917	0.0102697	0	0.0757683	0	0.664009	0	0.019939	1.89092	0	0	0.484132	0.0826514	0.0462161										FALSE				negative_regulator		negative_regulator								TRUE	FALSE
AT1G07135			1.19648	0.119469	0.00453208	0	0.182136	0.089164	0	0
AT1G56250			1.10249	0	0.0055169	0	0	0	0	0	0.239406	0.99751	0	0.45691	0	0	0.0692246	0.0651756	0	0	0	0	0	0	0	0.18062	0
AT3G23550			1.09945	0.919047	0.426974	0	2.11717	0	0.0369902	0										0.898322	0	0	0.0020002	0	0.0252891	1.26474	0
AT1G56240			1.06756	0	0.0150939	0	0.0163017	0	0	0	0.154826	0.751146	0	0.481316	0	0.00798318	0.32351	0.0861639	0	0	0	0	0	0	0	0.321318	0
AT1G65390	PP2A5		1.0501	0	0.0373262	0.0113898	0.181537	0.00245175	0.146371	0.080101	0	0.257348	0	0.835319	0.00521351	0	0	0.11495	0.00812246									TX	FALSE														FALSE	TRUE
AT3G25770			1.01715	0	0	0.0552542	0	0.227933	0	3.03172										0	0.333417	0.0665069	1.62091	0	0	0	0.0540279
AT2G25290			1.00441	0.0522674	0.0112147	0.0250122	0.00208062	0.031213	0.0198104	0	0	1.71255	0.0171627	0.161042	0.00823588	0	0	0.0121914	0.00868844
AT1G09932			0.987661	0.370467	0.0111816	0.00690429	0	0	0	0	0	0.335343	0.573364	0.751057	0	0.00136313	0.00553131	0	0.00621869	0	0.00403001	0	0	0.0208975	0	0.0025283	0.0447902
AT1G30135			0.985039	0.544348	0.00392481	0	0	0	0	0.634451										0	0	0	0.196378	0.0767202	0	0	0
AT4G27300			0.983282	0.499224	0.524197	0.680304	4.92786	0	0.00652812	0										2.00632	0	0	0	0	0.0231737	2.80276	0.66996
AT3G16400			0.97816	0.0222191	0	0	0.642724	0	0.123748	0.209416	0.309305	0	0	0	0	1.30264	0.798584	0	0	0.493087	0	0	0.000807299	0.620363	0.00682171	0	0
AT5G52050			0.974404	0	0	0	0	0	0.025526	0	0	0.583835	0	0.275217	0	0.432369	0	0.0981433	0
AT1G71520			0.954415	0.388862	0	0	0	0	0	0										0	0	0	0	0	0	0.0641945	3.03939e-05
AT2G42760			0.942927	0.00298654	0.0607176	0.0640193	0	0.0457174	0.452684	0.214024	0.858409	0.0143243	0	0.393381	0	0.763455	0.39463	0.23373	0.0464885
AT1G02920			0.941677	0.846127	0.0253717	0.00956483	1.07288	0	0.00678631	0										0.215475	0	0	0	0	0	0.873123	0
AT1G20510			0.934218	0.0426314	0.051769	0.00147269	0.266014	0	0.170115	0.299234										0.137393	0.0161897	0	0.140746	0.372439	0.0299329	0.217206	0
AT2G38870			0.927748	0.0735775	0	0.023104	0.375629	0	0.299319	0.0172857										0.328856	0.0408612	0	0.00218375	0.0821023	0.336531	0.23093	0.00790204		FALSE														FALSE	FALSE
AT1G19670	CORI1		0.924733	0.681081	0.0362967	0	0.25482	0	0	0.85003										0.202398	0	0	0.285288	0	0	0	0		FALSE														TRUE	FALSE
AT2G37040			0.912554	0.0331208	0.000431794	0	0.00832505	0.00725371	0.412805	0.0361283	0.277735	0.202269	0.00800426	0.191594	0	0.772163	0.151899	0	0.0017795	0.00478955	0	0.0127083	0.0117367	1.34681	0.0104992	0	0
AT5G03610	GGL25	GDSL-motif esterase/acyltransferase/lipase. Enzyme group with broad substrate specificity that may catalyze acyltransfer or hydrolase reactions with lipid and non-lipid substrates.	0.91238	2.10619	0	0	0	0	0.11573	0	0.161904	0	3.28965	0.255588	0	0.651164	0	0	0	0	0	0	0	0.362039	0	0	0
AT2G26560	PLA2A/PLP2		0.908208	1.63285	0.185095	0.178436	0.711694	0.0463502	0	0										0.00181797	0	0.112451	0	0	0	1.21868	0.0475646		FALSE														FALSE	FALSE
AT3G28940			0.907987	0.1864	0.242535	0.464481	2.21375	0.0187033	1.16941	0.0573715										0.583934	0.0780071	0	0.0256283	2.30548	0.115959	2.17448	0.225442
AT4G31550	WRKY11		0.905683	0.13845	0	0.26618	1.94389	0.0244316	0.481993	0										1.07283	0.000755764	0	0.00851185	1.01318	0.111998	1.31733	0.152837		FALSE														FALSE	FALSE
AT1G07590			0.893506	1.57723	0	0.0143607	0	0	3.16576	2.72062
AT1G61340			0.863195	0.00353373	0	0.00589961	0	0.287667	0.0757793	0.382458										0	0.68521	0.0509909	0.141085	0.0582296	0.0199166	0.016793	0.000444702
AT3G23030			0.848019	0.183753	0	0.0218291	2.09189	0.0305221	0.345268	0.0243545										1.68404	0.0728318	0.00480376	0.00530485	0.73333	0.0500984	0.130627	0.0121764
AT1G27770			0.811417	0.00356007	0.102028	0.0534572	0	0.0203246	0.129677	0	0.366017	0.0357755	0	0.971771	0	0	0	0.261957	0.0165661
AT4G14365			0.781058	0.0517028	0.0149049	0.623697	0.318508	0.00334703	0.0460133	0
AT3G25180			0.759561	0.00185728	0	0	0	0	0	0.453677	0	0	0	0	0	1.19775	0	0	0
AT5G54720			0.753974	0	0.142241	0.486174	2.06688	0	0	0										1.3203	0.0272106	0.00733638	0	0	0	1.03519	0.299938
AT4G30350			0.753262	0.222346	0	0.0117199	0.590245	0.0295265	0.0140682	0.0291943										0.433822	0	0.029835	0.0463043	0.0485081	0.0191411	0.155513	0.0143691
AT1G61610			0.75275	0.0425121	0	0	0	0	0.137478	0.057809	0.181046	0.405594	0.0088469	0.116106	0.0090907	0.534777	0	0.0205663	0
AT2G25735			0.75004	0.111487	0	0.0620472	1.01925	0	0.0294511	0.0557771										0.753623	0	0	0.023066	0	0.032085	0.271131	0.0477798
AT2G02010			0.728616	0.230481	0	0	0	0	0	0	0.182262	0.963381	0.378042	0.0917288	0.0121847	0.0119619	0.204831	0.356038	0	0	0	0	0	0.240302	0	0.0146227	0
AT5G67300			0.713675	0.252599	0.0106158	0	0.00864032	0.299966	0.347136	1.32236										0.0379344	0.496303	0.178728	0.231921	0	0.105454	0	0.000571402
AT2G25297			0.710375	0.183581	0	0	0.250156	0	0	0										0.0328124	0	0	0	0	0	0.306361	0
AT3G54640			0.70909	1.26444	0.0485454	0.0495287	0.71586	0	0.104408	0.00866918										0.470475	0	0	0.0157745	0.308203	0.0158558	0.374859	0.0625018
AT3G22060			0.706381	0.162953	0	0.685933	0	0.00500105	0.0239283	0
AT5G05600			0.690209	0.700363	0.0243687	0	0.152434	0	0.116151	2.96813										0.182098	0	0	1.41944	0.208457	0.0207096	0	0
AT1G66760			0.685824	0.261234	0.127499	0	0.00753362	0	0	0.346553										0.0533952	0.0158493	0	0.143266	0.0547452	0	0	0
AT1G51800	IOS1		0.681191	0.039347	0	0.365909	0.167057	0	0.0381357	0.0461616																		RLK	FALSE														FALSE	TRUE
AT5G64310			0.656214	0.0589728	0	0	0	0	0.414923	0.0319005										0	0.000813987	0	0	0.0853781	0.391762	0.0226177	0
AT2G33380	ARABIDOPSIS THALIANA CALEOSIN 3;ATCLO3;ATRD20;CALEOSIN 3;CLO-3;CLO3;PEROXYGENASE 3;PXG3;RD20;RESPONSIVE TO DESICCATION 20	Encodes a calcium binding protein whose mRNA is induced upon treatment with NaCl, ABA and in response to desiccation. mRNA expression under drought conditions is apparent particularly in leaves and flowers. Isoform of caleosin with a role as a peroxygenase involved in oxylipin metabolism during biotic and abiotic stress. Involved in the production of 2-hydroxy-octadecatrienoic acid. The peroxygen…	0.655504	0.891168	0	0	0	0	0	5.394										0	0.143907	0	0.811429	0.919827	0.097086	0	0
AT1G15520	ABCG40/PDR12	From TAIR description: "ABC transporter family involved in ABA transport and resistance to lead. Localizes to plasma membrane.	0.638644	10.8755	0	0	0	0	0	0	0	1.41254	14.3649	0	0.795454	0.111773	0	0.50184	0	0	0	0	0	0	0	0.0594502	0		TRUE	RESISTANCE										UP			FALSE	FALSE	https://doi.org/10.1105/tpc.19.00806
AT3G26830	CYP71B15/PAD3		0.623109	2.67467	0	0	0	0	0	0										0	0	0	0	0	0	0.150796	0		TRUE		UP							UP					FALSE	FALSE	https://doi.org/10.1111/j.1365-313X.2011.04578.x
AT3G50930	BCS1/OM66		0.621581	0.245911	0	0	0	0	0.0502097	0	0	0.140147	0.370439	0.447882	0	0.0412001	0	0.196013	0										FALSE														FALSE	FALSE
AT2G29720			0.615453	0.123087	0	0	0.192912	0	0	0										0.0709717	0	0	0	0	0	0.206626	0
AT1G02400			0.613251	0.118025	0.00623909	0.05419	0.571395	0	0.0186657	0.185703										0.406628	0.0675842	0	0.0398836	0.12287	0	0.371229	0.0194463
AT2G46370			0.61254	0	0	0	0.0304258	0.0306737	0.137162	1.54331	0.163333	1.08464	0	0	0.00588357	0.245327	0.133667	0.109663	1.04619e-05
AT1G51820			0.612221	0.0551392	0	0.03809	0.0244634	0	0.0203305	0																		RLK	FALSE														FALSE	TRUE
AT2G35930			0.606478	0.126703	0	0.0151721	0.144379	0	0.050965	0										0.121928	0	0	0	0	0.0801193	0.0919368	0.00848392
AT2G30490			0.603799	0.0439893	0.00334256	0.009291	9.21922e-05	0.0236443	0.187479	0	0.180055	0.290725	0.00610269	0.200581	0.0108679	0.335416	0.0947006	0.0295278	0
AT2G39200	MLO12		0.593093	0	0	0.00951847	0.417426	0	0.0412065	0	0	0.26325	0	0.258803	0	0.123682	0	0.0103686	0	0.294646	0	0	0.00815241	0.679844	0	0.16057	0.00334149		FALSE														TRUE	FALSE
AT2G38860			0.583195	2.15145	0.0516266	0.092704	1.04975	0	0.136215	0										0.724275	0.014679	0	0.00968039	0.563818	0.0428247	0.369981	0.094373
AT5G44568			0.576621	0	0.0246963	0.377514	2.34702	0.123169	0	0										1.34634	0.0627341	0.112473	0	0	0	1.20559	0.18943
AT3G54150			0.57586	0.433882	0.0250784	0.00552752	0.0826136	0	0.00603509	0										0	0	0	0	0	0.00638923	0.262958	0
AT5G42830			0.575732	0.0619131	0.00525667	0.0782251	0	0	0.0124635	0	0.19112	0.106181	0.118787	0.223056	0	0.306958	0.258883	0.0727627	0
AT4G29740			0.57332	0.00544876	0	0.0471558	0.33813	0	0.0375804	0.0426807										0.294999	0.00586218	0	0.015887	0.0223478	0.0188877	0.165276	0.0385437
AT5G36925			0.569877	0.00821284	0.0035357	0	0.532363	0	0.00335358	0										0.433896	0	0	0	0.0540011	0	0.167624	0
AT5G27420			0.567022	0.447608	0.00164297	0.0696053	0.324924	0	0	0										0.0220633	0	0	0	0	0	0.474385	0.0264621
AT1G22400	ARABIDOPSIS THALIANA UDP-GLUCOSYL TRANSFERASE 85A1;ATUGT85A1;UGT85A1	UDP-Glycosyltransferase superfamily protein;(source:Araport11)	0.560499	5.25818	0	0.137	0	0.0335812	0	0.852524	0	0	1.78261	0	2.96183	1.83769	0	0	0	0	0.102174	0.0345131	0.307495	0	0.00483783	0	0.21395
AT5G56980			0.557244	0	0.000901226	0.0228002	0.398089	0.0154784	0	0.659271										0.32849	0.0516632	0.0140176	0.259945	0.0296365	0	0.00818941	0.0292614
AT1G56060			0.552774	0.37685	0	0	0	0	0.042795	0	0	0.172568	0.597988	0.373591	0	0.0161393	0.00121995	0.116497	0	0	0	0	0	0	0.00761533	0.00832799	0.00126494
AT4G18880			0.546427	0.179612	0	0.387979	0.683965	0.0405599	0.0747304	0										0.287207	0	0.0526954	0	0.312001	0.0146538	0.487801	0.376037
AT1G27020			0.534519	0.0114408	0.575168	0.474113	0.617096	0.0400447	0	0										0	0.0166026	0.141105	0	0.216153	0	2.76713	0.186902
AT5G64750	ABR1/ERF111		0.526251	0.104089	0	0	0.0385733	0.00108688	0	0.65973										0.0963171	0.04372	0	0.219822	0.0232186	0	0.00532788	0		FALSE											UP			FALSE	FALSE
AT3G43250			0.523282	0.181227	0	0	0	0	0	0	0	0.590185	0.204441	0	0.0189516	0.305748	0	0.126428	0
AT4G39940			0.505978	0.774213	0.0312766	0	0.688	0	2.2109	0.0145666	1.69046	0.284363	0.930564	0.12004	0.118811	0.180075	1.2808	0.0225545	0.0728839	0.503141	0	0	0.0411786	4.26578	0	0.151323	0
AT1G11670			0.503091	0.00234148	0	0	0.180159	0	0	0	0	0.663479	0	0.0815278	0	0.082507	0.0912241	0.0657841	0	0.179601	0	0	0	0	0	0	0
AT3G51660	MDL3	Chemokine-like MDL protein; modulate flowering time and innate immunity in plants.	0.499136	3.76955	0	2.1572	0	0.0320096	0.0670885	1.26341	0	0.0832233	4.09351	0.238151	0.711744	0.981657	0	0	0	0	0.0171523	0.000449385	0.854274	0.0702572	0.101214	0.287186	2.54152		FALSE														TRUE	FALSE
AT2G39400			0.487333	0.28818	0	0	3.90788	0	0.0116169	0										2.90234	0	0	0	0	0.00450882	0.197714	0
AT4G31500			0.46949	0.0384951	0.0637031	0.432129	1.82907	0	1.06197	0.229843										1.25872	0	0	0.191574	2.4474	0.0125247	0.471175	0.446611
AT5G64120			0.464286	0.0145904	0.000348634	0.00313515	0.010461	0	0.547843	0	0.787303	0.0760244	0.0245419	0.367333	0.00925363	0.00420232	0.204382	0.0265963	0
AT3G57450			0.4623	0.0626123	0.00590451	0	0.195753	0.00272523	0.295963	0										0.0702655	0	0.00760823	0	0.138814	0.0652321	0.198102	0
AT2G26190			0.457507	0.00411708	0.138525	0.350387	1.27359	0.0054829	0	0.012734										0.534395	0	0.0438962	0.0193236	0.0182941	0	0.988443	0.201979
AT1G21130	IGMT4;INDOLE GLUCOSINOLATE O-METHYLTRANSFERASE 4	O-methyltransferase family protein	0.457066	0.202521	0.380312	0.374492	4.45764	0.110255	0	0										1.60635	0	0.239223	0	0	0	3.05648	0
AT3G09405			0.453024	0.543591	0.0306786	0.00171419	0.0119468	0.0029158	0	0										0	0.00116385	0.00286824	7.41928e-05	0.00540645	0	0.155652	0.00676353
AT3G52870			0.445073	0	0.02062	0	0.119464	0.0142232	0.0893123	0.00709613
AT3G27809			0.437216	0	0	0	0	0	0	0.558702	0	0.0506354	0	0	0	0.680816	0	0	0
AT5G41080			0.414204	0.100425	0.231094	0	0	0	0.0120911	0.00819654										0	0	0.0384214	0.0125106	0.0624498	0	0	0.01025
AT1G66100			0.413996	0.02226	0.0192255	0	1.02468	0	0.0471457	0.0586581	0.443069	0.423776	0.0168801	0.0882204	0.000561032	0.119235	0.976282	0.118196	0.0129953	0.693989	0	0.00123619	0.08983	0.0694157	0.00174353	0	0
AT2G45300			0.410707	0.140859	0.00130695	0.00642468	0.0222529	0.00568489	0.0217585	0.0220684										0.0216328	0.00718904	0.00693286	0.00819519	0.0466257	0.00428387	0.0205746	0.00649614
AT3G29000			0.408641	0.063135	0.00677933	0.0123034	0.0119084	0.0091737	0	0										0	0.0267064	0	0	0	0	0.118133	0
AT2G46400			0.407784	0	0.043742	0.025947	0	0	0.0574448	0	0.208315	0	0	0.519602	0	0	0.120321	0	0	0	0	0.00171524	0	0.147921	0	0.0299014	0.0394015
AT1G62300			0.392748	0.583611	0	0.189421	0.973094	0	0	0.0122753										0.484711	0	0	0.01171	0.00984458	0	0.650521	0.118438
AT1G08940			0.391608	0.40419	0.00717676	0.0103437	0.189093	0.00216375	0.20623	0										0.106391	0	0.00137119	0.00831708	0.191841	0.10958	0.128504	0.0138697
AT3G55970			0.38987	0.934724	0	0	0	0	0	0.32852										0	0	0	0.127989	0	0	0	0
AT3G49110	ATPCA/PRX33/PRXCA		0.386424	0.175669	0.00228897	0	0	0	0	0										0	0	0	0	0.026	0	0.0692293	0.000652873	ROS;photoperiod_stress	FALSE												UP		FALSE	FALSE
AT4G34050			0.385584	0.102983	0.00955568	0.0520348	0.00052054	0.0553073	0.866923	0.287397	0.694705	0.129569	0	0.183305	0.139805	0.241158	0.543833	0.106656	0.00588561
AT2G32680	RLP23		0.379474	0	0	0.308675	0	0	0	0	0	0	0	0.231687	0	0.427583	0	0.0266136	0	0	0	0	0	0	0	0	0.284838		TRUE	RESISTANCE		positive_regulator	positive_regulator										FALSE	FALSE	https://doi.org/10.1038/nplants.2015.140
AT3G48450			0.375447	0.101234	0	0	0	0	0	0	0.169755	0.2958	0.276283	0	0	0.157672	0	0.00243888	0.00169502
AT4G35770	ARABIDOPSIS THALIANA SENESCENCE 1;ATSEN1;DARK INDUCIBLE 1;DIN1;SAG1;SEN1;SENESCENCE 1;SENESCENCE ASSOCIATED GENE 1;SENESCENCE-ASSOCIATED GENE 1	Senescence-associated gene that is strongly induced by phosphate starvation. Transcripts are differentially regulated at the level of mRNA stability at different times of day. mRNAs are targets of the mRNA degradation pathway mediated by the downstream (DST) instability determinant.	0.372247	0.518089	0.881202	0.688162	0	1.46745	0	0.0485244										0	0	2.0765	0.127047	0	0	0.0594309	0.75545
AT2G16720			0.360592	0.226966	0	0.0237435	0.0605903	0.00500226	0.0976464	0.225141
AT1G16090			0.345123	0.613058	0.00192228	0.0207608	0.0209272	0.00408433	0	0
AT3G02840			0.339212	0.0889995	0	0	0	0	0	0										0	0.00635177	0	0	0	0	0.0192319	0
AT1G22890			0.338848	0.558548	0	0	2.95645	0.00393524	0.00314272	0										2.26112	0	0.00266761	0	0.0134188	0	0.105044	0
AT1G26380			0.335858	0.467634	0	0	0.0218992	0	0.00435526	0										0	0	0	0	0	0.0070131	0.122557	0
AT4G14680			0.335452	0.0460224	0.0256524	0.0028875	0.105498	0	0.144118	0										0.00563333	0	0	0	0.17521	0.0689389	0.211881	0.0106216
AT3G50260			0.332425	0.0777696	0.00388003	0.000528383	0.0494868	0.0433228	0	0.101387										0.0150068	0.111136	0.0119734	0.0434022	0	0	0.0727847	0
AT2G32190			0.331118	0.072109	0.00708995	0	0.00275865	0	0	0										0.0134243	0	0	0.0048233	0.00324401	0	0.0265113	0
AT5G67080			0.330243	0.488143	0.00858867	0	0	0	0	0.0191007										0	0	0	0.0200912	0	0	0.00181435	0
AT1G14540			0.327767	0.0525853	0.000589529	0	0	0	0	0	0.0518307	0.104162	0.112234	0.222858	0	0	0	0.0113234	0
AT1G10580			0.326161	1.73988	0	0.0120463	0.00872823	0.0416199	0.0219646	0.594468	0	0.131818	0.0460678	0	1.24625	0.946384	0	0	0
AT1G67980			0.321433	0.57523	0.00314589	0	0	0	0	0	0.260597	0.14486	0.836495	0.0344566	0	0.17306	0.147728	0.0370932	0.00515457	0	0	0	0	0	0	0.0980255	0
AT1G06620			0.319565	0.0164687	0	0	0.0898109	0	0.105703	0.272753										0.0775858	0	0	0.0960739	0.17539	0	0	0
AT2G32210			0.31654	0.038432	0	0	0.10718	0	0.169697	0	0	0.232943	0.0764458	0.11184	0.00169052	0	0	0.454112	0	0.0791207	0	0	0.000952862	0	0.00615315	0.05812	0
AT2G32235			0.312094	0	0	0	0.00626885	0	0.00308221	0.0285451	0	0.599746	0	0	0	0.0170948	0	0.0130896	0
AT3G57260	β-1/3-GLUCANASE/BETA-1/BG2/BGL2/GNS2/PR-2/PR2		0.310701	0.0328388	0	0.0273253	0	0	0.00563235	0	0	0.0239554	0.0107567	0.0228713	0	0.378947	0.0130737	0.000245614	0	0	0	0	0	0.0440621	0.00667162	0	0.0237164		FALSE														FALSE	FALSE
AT5G25250			0.306468	0.521916	0.0372961	0.0028323	0.164929	0	0	0										0.049643	0	0	0	0	0	0.176896	0
AT4G00970			0.301123	0.0184862	0	0	3.42773	0	0	0	0.0031095	0.283607	0.0597111	0.260466	0.0122663	0.00238914	0.333639	0.0309693	0.00487701	2.04672	0	0	0	0	0	0.834035	0
AT4G01250			0.297601	0.0888016	0	0.0749446	1.40713	0.143739	0.248968	0	0.284586	0.136726	0.228554	0.11272	0	0.0167661	0.381587	0.0529096	0	0.97947	0.00236186	0.138051	0.076107	0.575562	0	0.396933	0.0652368
AT1G10140			0.295649	0.27102	0.0145052	0	0.0144142	0.00122733	0.125033	0										0.00495564	0	0.0199021	0	0.163052	0	0.0698407	0
AT1G64060	RBOHAP108/RBOHF		0.295422	0.0475893	0.00263207	0.0372379	0	0.0072336	0.552404	0	0.663542	0.0115315	0.0179312	0.295853	0.00953406	0.0244695	0.00450987	0.294051	0.00256161										FALSE														FALSE	FALSE
AT1G64060	RBOHAP108/RBOHF		0.295422	0.0475893	0.00263207	0.0372379	0	0.0072336	0.552404	0	0.663542	0.0115315	0.0179312	0.295853	0.00953406	0.0244695	0.00450987	0.294051	0.00256161									ROS	FALSE												UP		FALSE	FALSE
AT5G67320			0.289047	0.194868	0.0227195	0.134891	0.149356	0.259084	1.60196	0.501307	0.0931129	0.56472	0.0394159	0	0.142905	0.147986	0.0703127	2.7162	0.0485767
AT1G43160			0.284042	0.215925	0	0	0	0	0.00902884	0.347284	0.0508544	0	0	0	0.119994	0.558741	0.0450961	0.226838	0
AT3G49780			0.279821	0.27454	0.00452429	0.00351699	0.732632	0.00134359	0.459402	0	0.124269	0.0978219	0.40903	0.0433977	0	0.180446	0.232485	0.507906	0.020343	0.592213	0	0.000979739	0	0.0462648	0.242787	0.0606317	0.0025845
AT5G57560	TCH4/XTH22		0.27859	0.0110165	0.124957	0	0	0.380371	0	0	0.71192	0	0.0305201	0.495531	0	0	0.53158	0.0388233	0.0599069	0	0.207438	0.370119	0	0	0	0	0		FALSE														FALSE	FALSE
AT4G30280			0.277335	0.00711696	0.00553116	0	0	0	0	0
AT4G36950			0.273635	0.0246137	0	0	0	0	0.0096994	0.187392										0	0	0.000259738	0.0177712	0	0.014328	0	0
AT5G57010			0.267889	0.276829	0.00567536	0	0.0174406	0	0	0	0.0172155	0	0.446871	0.199241	0.000251003	0.0215683	0	0.0146347	0.00270843
AT1G17147			0.265141	0.0101269	0	0.00532265	0.644631	0	0.00885217	0										0.353661	0	0	0	0	0	0.289922	0
AT3G60120			0.245929	0.756939	0	0	0	0	0	0	0	0.00673057	0.900524	0	0.047188	0.410834	0	0.0494102	0	0	0	0	0.000283757	0.0032673	0	0.0237923	0
AT4G21850			0.242701	0.0184284	0.00263441	0	0.02154	0	0	0.0414623										0.0202397	0.0148644	0	2.84316e-05	0	0	0.0156822	0
AT5G56960			0.237383	0.0602112	0	0.00788112	0.0940929	0	0	0										0.00992601	0	0	0	0	0	0.161672	0
AT2G32200			0.235972	0.00221346	0	0	0.296996	0	0	0.0164148										0.153853	0	0	0.00145733	0	0.0024085	0.156678	0
AT4G23810			0.235335	0.000682453	0	0.293122	1.01008	0	0.0396086	0										0.243478	0	0	0	0.0998836	0	1.01781	0.116169
AT5G57220			0.231215	0.149942	0.023899	0	1.36285	0	0	0										0.136899	0	0	0	0	0	1.01638	0
AT1G64710			0.228917	0.158978	0	0.104362	1.96161	0	0.0123544	0										0.0489448	0	0	0	0	0	1.7802	0
AT1G61660	ATBHLH112;PFA4	Encodes a transcriptional activator that regulates the expression of genes by binding to their GCG- or E-boxes to mediate physiological responses, including proline biosynthesis and ROS scavenging pathways, to enhance stress tolerance. Governs the competence of pericycle cells to initiate lateral root primordium formation.	0.228416	0.0426868	0.0155368	0	0	0	4.1933	0	4.61621	0.000529904	0.0479792	0.275881	0	0	1.31503	0.169755	0.103727	0	0	0	0	6.03259	0.0918244	0	0
AT1G22360			0.227131	0.152235	0.0924713	0.246113	1.22025	0.11996	0	0.514007										0.736518	0	0.177937	0.375295	0	0	0.250418	0.220834
AT1G24145			0.224383	0.00175706	0.0201366	0.213499	0.192833	0	0.0526095	0.000359501										0.0570216	0.00562219	0	0.00163099	0.122875	0.0271466	0.213081	0.176484
AT3G44550			0.219964	0.155676	0.000650859	0	0	0	0	0	0.128703	0.0268803	0.170288	0.00500879	0.00131629	0.281881	0.0427094	0.0401709	0.0024341
AT3G10720			0.218401	0	0	0.0246691	0.650215	0.0355116	0	0	0	0.0762789	0	0.182758	0	0	0	0	0.000721985
AT4G19370			0.213953	1.53492	0.0339762	0	0.913018	0	0.508515	0										0.424103	0	0	0	1.07445	0.00934342	0.327758	0
AT5G07460			0.213495	0.00886275	0.0070727	0	0.000729135	0	0.331555	6.81972e-05	0.663435	0.0795354	0	0.0371195	0.000512311	0.157043	0.498676	0	0.0123606
AT1G10040			0.210679	0.700732	0	0	0.0200982	0	0	0
AT5G43650			0.208849	0.0209843	0	0	0	0	0.0163373	0	0	0.0905529	0.0260502	0.0859488	0	0.0856266	0.0131175	0.0674202	0
AT5G14740	BETA CA2;BETA CARBONIC ANHYDRASE 2;CA18;CA2;CARBONIC ANHYDRASE 18;CARBONIC ANHYDRASE 2;DEG12	Encodes a beta carbonic anhydrase likely to be localized in the cytoplasm. Expression of its mRNA is seen in etiolated seedlings and points to a possible nonphotosynthetic role for this isoform.	0.207356	0	0.611276	0.0797876	0	3.05725	0.345745	0										0	0.132606	3.73939	0.026409	0.979691	0.238793	0	0.106687
AT1G52200			0.205801	0.200827	0	1.23831	2.39507	0.00332569	0.0195794	0.252272										1.48392	0	0	0.234386	0	0.00851434	0.813967	1.37492
AT2G33710			0.20348	0.238136	0	0.00697744	0.000116192	0.00276962	0	0										0.020766	0.00360334	0	0.000166022	0	0	0.0111291	0.0245421
AT4G18170	WRKY28		0.201661	0.0735702	0	0.00593239	0	0.0552563	0	0.00191973										0	0.161115	0.0011584	0	0.198648	0	0.0220941	0		FALSE														FALSE	FALSE
AT1G66465			0.200359	0.0213757	0	0.0270524	0.898884	0	0	0										0.720767	0	0	0	0	0.00622418	0.106221	0.00544992
AT3G18830			0.198316	0.403188	0	0.268943	3.78595	0	0.0253988	0	0.30791	0.440406	0	0.109521	0.371689	0.144531	0.944637	0.0269253	0.0279929	2.39789	0	0	0.00941664	0.068031	0	0.882505	0.201727
AT4G23180			0.196571	0	0.0245458	0.644803	2.6474	0.0917005	0.0878941	0
AT2G05520	ARABIDOPSIS GLYCINE RICH PROTEIN 3;ATGRP-3;ATGRP3;GLYCINE-RICH PROTEIN 3;GRP-3;GRP3	Encodes a glycine-rich protein that is expressed mainly in stems and leaves. AtGRP3 functions in root size determination during development and in Al stress. mRNA levels are upregulated in response to ABA, salicylic acid and ethylene but downregulated in response to desiccation. The mRNA is cell-to-cell mobile.	0.19116	0	0.120715	1.27191	12.6639	0.649617	0	0.512905	0.286464	0.992399	0	0.131424	0.0541051	0.0202039	5.82791	0.232521	0.396456	8.34872	0	0.785193	0.404877	0	0	2.00683	1.34755
AT3G52520			0.190495	0.083498	0	0	0.164018	0.00702818	0	0										0.0425568	0.0104881	0	0	0	0	0.1357	0
AT3G24982	ATRLP40		0.187823	0.0409004	0	0	0.00100783	0.00230781	0.0519544	0.0236824	0	0	0	0	0.00965422	0.275853	0	0.0438865	0									RLP	FALSE														FALSE	TRUE
AT2G17840			0.187609	0	0	0.025238	0.294867	0.232196	0.0425925	0.441043	0.0076356	0.188003	0	0.172653	0.00144653	0	0.043496	0.0992513	0
AT3G16470			0.184781	0	0.00653177	0	0.76618	0	0.422169	0.518683	0.631045	0	0	0.0110604	0	0.286375	1.00905	0.00888329	0.0218064	0.536621	0	0	0.252071	0.769185	0	0	0
AT1G72060			0.182257	0	0	1.80179	4.95539	0	0.189715	0	0.212671	0.106545	0	0.762122	0	0	1.30906	0	0.103567	3.44946	0	0	0	1.06984	0.0407598	0.909881	1.89294
AT5G52400			0.180548	0.233247	0	0	0	0	0	0
AT5G27060	AtRLP53		0.180325	0.00303625	0.000571662	0.00389342	2.19562e-05	0	0	0	0	0	0	0	0	0.234092	0	0	0									RLP	FALSE														FALSE	TRUE
AT1G28370			0.177992	0.00917898	0.000144537	0.0149253	0.0459816	0	0.0452119	0.0199247										0.0141193	0.0023937	0	0.0151755	0.0463049	0	0.0657057	0.0111846
AT1G21120			0.176105	0	0.000957609	0.0223932	0.0427498	0	0.00520164	0										0	0	0	0	0	0.00425594	0.212861	0
AT4G38620			0.176075	0.0799885	0.00689099	0.000582452	0.983044	0	0.205792	0	0.0083264	0.223963	0.168729	0	0	0.0499869	0.19453	0	0.0130772	0.81395	0	0	0	0.650082	0	0	0.00226091
AT3G54420	ATCHITIV/CHIV/EP3		0.170066	0.0460854	0	0.00157263	0.0686215	0	0.109181	0										0.0818927	0	0	0	0.364272	0	0.0033402	0.00201102																			marker	hydathode
AT4G35160			0.169985	0.014912	0	0	0	0	0	0.0432721	0	0	0.000189518	0	0	0.245184	0	0	0	0	0	0	0.00429147	0	0	0	0
AT1G05680			0.1693	0.629439	0	0	0	0	0	0	0	0.380012	0.679554	0	0.125118	0	0	0	0	0	0.00402277	0	0	0.069802	0	0.00649464	0
AT5G24110			0.1692	0.00117989	0	0.00785317	0	2.96943e-05	0	0	0	0.0276606	0.00497539	0.121211	0	0.00218747	0.0109521	0	0
AT2G29350	SAG13;SENESCENCE-ASSOCIATED GENE 13	Encodes a senescence associated protein required for resistance against fungal pathogens. Negative regulator of defense against bacterial pathogens. Induced by ROS. Required for defense against ROS and fungal pathogens most likely by activating anthocyanin biosynthesis.	0.167939	5.55765	0	0	0.199397	0	0	0										0.199434	0.00290746	0	0	0	0	0.152726	0.00866059
AT3G11480			0.167387	0.0767444	0	0	0	0	0	0.341413	0	0	0	0	0.0766299	0.356527	0	0	0	0	0	0	0.0102997	0	0	0	0
AT2G38250			0.166814	1.04433	0	0	0	0	0.205509	0.0347895	0.107023	0.00956884	1.4889	0	0	0.206377	0	0.0630757	0	0.00329105	0	0	0.0252696	0.246954	0.148599	0	0.00152286
AT2G34600			0.164305	0.00644278	0.014518	0	0	0	0	0.511411										0	0	0	0.222764	0	0	0	0
AT1G15415			0.163686	0.358063	0	0	0.000232123	0	0	0										0.011106	0	0	0	0.00459867	0	0.0124712	0
AT2G16900			0.16104	1.54607	0	0.0207308	0.268625	0.0315564	0.0643347	0	0	0.294791	2.20223	0.00468914	0	0.0271866	0	0.126616	0
AT4G37990	ATCAD8/CAD-B2/ELI3/ELI3-2		0.157921	0.146396	0	0	0	0	0	0.17384	0.0320347	0	0.0117911	0	0.0721917	0.35637	0.0251392	0	0										FALSE														FALSE	FALSE
AT4G20840			0.157681	0.00373557	0.00281187	0	0	0.0171697	0.01823	0.000213744	0.0448038	0.286683	0	0.0174703	6.92391e-05	0	0.0226606	0.066253	0.00272318	0	0	0.02154	0	0.00476137	0.00749471	0	0
AT3G48520			0.154055	0	0	0	0.000242025	0	0	0.168113	0	0.0605663	0	0	0	0.209124	0	0.0224246	0
AT1G61260			0.15234	0	0.00826263	0.0813305	0.0876517	0	0.182467	0										0.0180649	0.00848972	0	0	0.17692	0.152702	0.166456	0.0606416
AT3G44730			0.149398	0.039872	0	0	0	0	0.208804	0										0	0	0	0	0.274539	0.0737556	0	0
AT4G35180			0.149389	0.0310322	0.0141326	0	0	0	0.00833142	0										0	0	0	0	0.00315881	0	0.0621236	0
AT1G76930			0.148399	0.0115873	0.000767239	0.0375619	0.0243563	0	0.0764481	0	0	0.0127772	0.0523647	0.10277	0	5.59723e-05	0	0	0.000182142	0.000618698	0	0	0	0.388536	0.0617848	0.010029	0.0293313
AT2G20562			0.147703	0.103199	0	0	0.0162677	0	0.0980744	0										0.0172341	0	0	0	0	0.0140332	0.00402294	0
AT1G27130			0.147135	0.0924255	0.0431858	0.00697479	0.382174	0	0.0456522	0										0.11216	0	0.00930134	0	0.122989	0	0.22601	0
AT5G57190			0.145195	0.0329204	0	0	0.0974774	0.00245164	0.426279	0										0.00325409	0	0	0	0.0222736	0.434419	0.124586	0
AT5G22270			0.144671	0.371101	0	0	4.11247	0	0	0										3.13379	0	0	0	0	0	0.0143304	0
AT1G07160			0.143152	0.0377041	0	5.06574e-05	0.0273478	0	0.0404143	0										0.00736193	0	0	0	0.0717338	0.0433453	0.0460864	0
AT3G13790			0.140586	0.191052	0.00128549	0.000488779	1.39788	0	0	0										1.10648	0	0	0	0	0	0.0505681	0
AT2G36590			0.138725	0	0	0	0.0602296	0	0	0.19196										0.0808414	0.00688027	0	0.0477788	0	0	0	0
AT5G66640			0.137975	0.00605833	0.0306456	0.225353	0.0221725	0.0184007	0	0										0.0145685	0.00783589	0.022369	0	0	0	0.0749438	0.215101
AT4G37670			0.137855	0.0911052	0.0186536	0	0.104511	0.0168799	0	0.000336722										0.00391744	0	0.0165672	0.00936386	0	0	0.164913	0
AT4G18205			0.134385	0	0.172781	0.287284	1.15961	0.0459734	0.0353859	0										0	0	0.104564	0	0	0.0242992	1.83388	0
AT4G31950			0.132219	0.12861	0	0	0	0	0	0	0	0.124824	0.258309	0.0235824	0	0	0.0247454	0.018753	0
AT5G45340	CYP707A3		0.131117	0.0288673	0.0237682	0.00138558	0.883997	0	0.0117378	0										0.524745	0	0	0	0	0.0100772	0.16056	0																					useful	S Phase
AT3G52450	PUB22		0.130921	0.00473498	0	0	0.201948	0	0.0437559	0.0183254										0.15068	0	0	0.0362142	0	0.0376918	0.0134939	0		FALSE														TRUE	FALSE
AT2G38240			0.129499	0.170315	0	0	0	0	0	0.14788										0	0	0	0.0432992	0	0	0	0
AT1G30620			0.128137	0.135926	0.00595453	0.00697895	0	0.00294052	0	0										0	0	0.00666837	0.0209148	0	0	0.0148035	0.00159126
AT4G23210	CRK13		0.126325	0	0.00222	0.0116771	0.0605582	0.0188941	0.0695818	0										0.0320372	0	0.0243321	0.00381932	0.0833432	0.0699024	0.000763501	0.00494656		FALSE														FALSE	FALSE
AT3G24420			0.123888	0.0210471	0	0.0454855	2.03779	0	0.00941192	0.0968287										1.53291	0.155574	0	0	0	0	0.0889553	0.0319894
AT3G47540			0.122956	0.178724	0.0143501	0	0	0.00297479	0.138595	0										0	0	0.00525815	0	0.291219	0	0	0.000847425
AT1G51920			0.122585	0.211917	0	0	0	0	0	0	0	0.0180588	0.39671	0.0348338	0	0	0	0	0
AT1G25370			0.122378	0.109233	0.00861797	0.0229529	0.0345579	0.00629355	0	0										0.00641436	0.0225535	0	0	0.00710667	0	0.0488789	0.0201301
AT5G28630			0.121832	0	0	0	0.609758	0.000984118	0.029191	0	0.0123096	0.190295	0	0.0387542	0	0	0.310079	0.0593604	0	0.308306	0	0.00602917	0	0	0.00588035	0.162438	0
AT2G37180			0.119921	0.000664116	0.000480969	0	0	0.0775596	0.0606341	0.337272										0	0.295221	0	0	0.152132	0.00803841	0	0
AT4G01950			0.118445	0.221263	0	0	0.389646	0	0	0	0	0.292081	0	0	0.182045	0.00502674	0.384045	0	0	0.253134	0	0	0.00474533	0	0	0	0
AT4G03450			0.11813	0.150308	0	0.0921174	0	0	0	0										0	0	0	0	0	0	0	0.103929
AT5G39580			0.11482	0.000374681	0.00525972	0	0	0.0145813	0	0										0	0	0.0178395	0	0	0	0.035957	0
AT2G28210			0.114199	1.71567	0	0	0	0	0	0	0	0.485803	2.22364	0	0.0417441	0.0740496	0	0.0472738	0
AT1G71530			0.111879	0.0979411	0	0.00109755	0.00957357	0	0	0										0	0	0	0	0	0	0.0264741	0.00133847
AT1G74930			0.110658	0	0.00605692	0	0	0.0056815	0.207854	0.0292985										0	0	0.00576075	0.0333231	0	0.077524	0.0042097	0
AT1G47510			0.109558	0.9479	0	0	0	0	0	0.338425
AT2G46650			0.108466	0.223628	0.0265074	0	0.00980949	0	1.02078	0.000238572										0.0282455	0	0	0	1.85802	0.0123836	0	0
AT3G53600			0.10385	0.00572681	0	0	0	0	0	0										0	0	0	0.00616239	0	0	0.00557011	0
AT1G76130			0.103301	0.085242	0	0.0216992	0.0409289	0	1.18874	0.0151651	0	0.0970491	0.116641	0.023201	0.00590833	0.0252727	0	1.23708	0	0.0360085	0	0.00293464	0.00903883	0.0161538	0.838726	0	0.0264651
AT4G04840			0.099814	0	0.00431387	0	1.28237	0	0	0.126498	0	0	0	0.0213659	0	0.133181	1.65102	0.0150613	0	0.805283	0	0	0.0139466	0	0	0	0
AT5G22520			0.0990768	0.0193984	0.000936173	0	0	0	0	0										0	0	0	0	0	0	0.00785632	0.00141281
AT2G22860			0.0988101	0	0	0	0.00618168	0	0.216691	0.024684	0.270086	0	0	0.0519416	0	0.0167567	0.0728479	0	0	0	0	0	0.0340881	0.422632	0.00782193	0	0
AT2G42360	ATL41		0.0980018	0.00105108	0	0.00267313	0	0	0	0										0.00117435	0	0	0	0	0	0	0.00617408		FALSE														TRUE	FALSE
AT3G05500			0.0970885	0.0215254	0	0.021681	0.0512311	0.00485681	0.0507822	0.000847195										0.0469316	0.00309262	0.00437964	0.000651902	0.038505	0	0	0.0299429
AT1G18570			0.0963004	0.30919	0.0940254	0.0348686	0.249516	0	0.00491502	0										0.0445274	0	0	0	0.14509	0	0.351347	0
AT4G00430	PIP1;4/PIP1E/TMP-C		0.0954996	0.0416438	4.35866e-05	0	0	0.028139	0.145988	0.609865										0.00198283	0.137788	8.35095e-05	0.00750282	0.0664013	0.137388	0	0.0024342		FALSE		positive_regulator		positive_regulator								positive_regulator		TRUE	FALSE
AT1G77450			0.0934286	0.12993	0	0.0402108	0	0	0.383682	0.132248										0	0	0	0.0111399	0.173659	0.306171	0	0.0630707
AT4G27520			0.0931717	0.0352823	0	0	0.0797344	0.203778	0.7449	0.402593	0.286489	0.214449	0	0	0.109773	0.0579763	0.325747	0.325854	0
AT2G27660			0.0922439	0	0	0.0125264	0.0359892	0	0	0										0.0368458	0	0	0	0	0	0.00864128	0.0143725
AT2G40180			0.0913501	0	0.000188113	0	0.0221118	0	0	0	0	0.0775792	0	0.0418354	0	0	0	0	0
AT4G15236			0.0912038	0.0194209	0.000313831	0.0211469	0	0	0.0104877	0										0	0	0	0	0	0.00658939	0.116395	0.0053255
AT4G40020			0.0906336	0.0167789	0	2.99912e-05	0.00959055	0.000862538	0.0188676	0										0.00841572	0.0047021	0.00302618	0	0	0	0	0
AT3G14620			0.0905103	0.443576	0.0741258	0.130194	0.130577	0	0.0327273	0.0273182										0.0238883	0	0.0209588	0.0179291	0.0350252	0.0305692	0.179225	0.124539
AT1G13340			0.0904807	0.47945	0	0	0	0	0	0										0	0.000454838	0	0	0	0	0.0180284	0.0017773
AT5G63550			0.0881814	0.0381989	0.0694279	0	0.0523893	0	0.0710603	0.0162422	0.834424	0.0321359	0.0268735	0.0143529	0.0223968	0.0641336	0.714313	0.0369582	0.0396094	0.0059861	0	0.00722961	0.0107055	0.0406707	0.188658	0.0837424	0.00315345
AT1G66880		Protein kinase superfamily protein	0.0871706	0.255687	0	4.61769	1.01917	0	0.267313	0										0.902486	0	0	0	0.522553	0.0820021	0	5.86151
AT5G64890			0.0869353	0.0687386	0.000124033	0	0	0	0	0										0	0	0	0	0	0	0.0161328	0
AT1G62420			0.0841109	0.0390405	0.000381052	0	0	0	0.000947453	0.00817943										0	0	0	0.0137811	0.0178484	0	0.00147223	3.47066e-05
AT1G74710	ICS1		0.0830513	0.0262486	0.0206765	0.0107846	0	0	0	0	0	0	0.00445146	0.134786	0.00286876	0.019015	0.00501315	0	0.00924498										FALSE				positive_regulator				positive_regulator						FALSE	FALSE
AT5G02490			0.0820036	0.0554672	0	0	0	0	0.0812975	0										0.000266249	0	0	0	0	0.0375886	0	3.82629e-05
AT5G60800			0.0816168	0.141115	0.0355105	0.120726	0.348771	0	0	0	0.203113	0	0	0.362822	0.0363093	0.0463795	0.114363	0	0.00453195	0.229218	0	0	0	0.000648516	0	0.113166	0.0711952
AT1G30700			0.0793271	0.162608	0	0	0.0160918	0	0	0	0.287496	0.120023	0.111862	0.0169484	0.0501766	0	0	0	0
AT2G41440			0.0789509	0.0424533	0.0229349	0.00833996	0.107822	0.0104306	0.176616	0
AT5G42980	ATH3;ATTRX3;ATTRXH3;THIOREDOXIN 3;THIOREDOXIN H-TYPE 3;THIOREDOXIN H3;TRX3;TRXH3	encodes a cytosolic thioredoxin that reduces disulfide bridges of target proteins by the reversible formation of a disulfide bridge between two neighboring Cys residues present in the active site. Thioredoxins have been found to regulate a variety of biological reactions in prokaryotic and eukaryotic cells. The mRNA is cell-to-cell mobile.	0.0781443	0.080911	0	0.0360579	0.0805053	0.0244318	5.1693	0.109636	0.548059	0.0628352	0.02121	0	0.0309454	0.0621187	0.29893	4.92697	0	0.0687725	0.035343	0.018864	0.0265302	0.311284	3.61193	0.00765553	0.0431107
AT3G22275			0.078022	0	0	0	0	0	0	0.054393	0.198739	0.0329718	0	0.00148352	0	0.0774877	0.130785	0	0
AT4G36220			0.0778922	0.111711	0.00924932	0.0963841	0.191138	0.00546484	0.0590232	0.00492739										0.11478	0	0.0130734	0	0	0.0748574	0.071674	0.111287
AT1G69920			0.0777448	0.309058	0	0	0	0	0	0	0.0698111	0.0154284	0.453486	0	0	0.0254006	0	0	0	0	0	0	0	0	0	0.0598026	0
AT3G63380			0.0775558	2.23623	0	0	0	0	0	0	0	0.240113	0.765959	0	1.28061	0.416573	0	0	0
AT4G01700			0.0774291	0	0	0.0123439	0.0985598	0	0.18161	0										0	0	0	0	0.434651	0	0.122596	0
AT1G78380			0.0772158	0.744404	0.0191383	0.0483303	0.0367655	0.0393799	0.409057	0.0527787	0.304387	0.104479	0.739169	0.0332392	0.218354	0.0253101	0.0967471	0.00471708	0.0169942
AT1G52410			0.0771137	0	0.000941933	0	0	0	0.450247	0.987414	1.06123	0.00869946	0	0.00304922	0	0.186172	0.800683	0	0.0106862	0	0	0	0.616551	0.650472	0	0	0
AT3G47960			0.0762556	0	0	0.0184854	0.0586218	0.0112488	0.389069	0.111583	0.40431	0	0	0.0641265	0	0.0321607	0.318861	0	0	0.0178079	0.00607848	0.0126239	0.0742551	0.78853	0.0446499	0.00312862	0.0127053
AT2G19190	FRK1/SIRK		0.0754174	0.0389378	0	0.0715909	0.36225	0	0	0	0	0.0182478	0.0566499	0.0559565	0	0.0602682	0	0	0.000167834									RLK	FALSE		UP									DOWN			TRUE	TRUE
AT2G29440			0.0748136	9.81817e-05	0	0	0	0	0.15225	0.0404533	0.363356	0.011557	0	0	0	0.0853788	0.261878	0	0
AT5G24160			0.0740986	0.337917	0.0910684	0.499096	0	0	0.00256796	0.326134										0	0	0	0.240541	0	0.000220619	0.100304	0.527481
AT1G64400			0.0725699	0.0571382	0.0180623	0.0546469	2.78314	0.00170668	0.172711	0.00749548										2.14111	0.00722809	0.0015509	0.00560373	0.13161	0.0473496	0.0364255	0.066052
AT3G12910			0.0720612	0.0370337	0	0.00102573	0.0409653	0	0	0										0	0	0	0	0	0	0.0671625	0.000106499
AT2G44790			0.0711298	0.16151	0.0246267	0	0	0	0.0151575	0	0.687503	0	0.249324	0.00982669	0	0.0091484	0.139474	0.0357276	0.0480843
AT1G57650			0.0706118	0.10865	0	0.0120224	0	0	0	0										0.000928822	0	0	0	0	0	0.000625525	0.0147828		FALSE														FALSE	TRUE
AT4G36510			0.0705191	0	0	1.09592e-05	0.0256309	0	0	0.00917641	0	0.0956201	0	0	0.000368668	0.0235981	0	0	0
AT3G10930			0.0699372	0.00368643	0.0114102	0	0.0907521	0.00150468	0.0388278	0										0.0210722	0	0.0138318	0	0	0.0141938	0.0644899	0
AT5G43760			0.0693577	0.152404	0	0	2.08734	0	0.0545374	0.0639727										1.32365	0.0229481	0	0.0136068	0.134651	0.000752076	0.110513	0
AT1G48320			0.0681249	0.206128	0.0196514	0.0509027	0.109256	0	0.0721057	0.216869										0.0872094	0.0137709	0.0139852	0	0.108476	0.0172645	0.00376729	0.0553807
AT5G64900			0.0680054	0.0293708	0	0	0	0	0.170151	0	0.215205	0.0450153	0.0525339	0.0319672	0	0	0.07355	0	0.00548749
AT2G32030			0.0651253	0.0121125	0.00149286	0.00682845	0.0325532	0	0	0										0.0259772	0	0	0	0	0	0	0.00756217
AT5G24760			0.0634766	0.031183	0.00235256	0	0.0230214	0	0.0454021	0										0.0197312	0.00498906	0	0	0.0593484	0.0266629	0.010405	0
AT1G24140			0.0632933	0.0191167	0.00182996	0.0285259	0.00136362	0.00174895	0	0										0.000575233	0.0175813	0	0	0.0590451	0	0.0267213	0.0126367		FALSE														FALSE	FALSE
AT4G15440			0.0618893	0	0.0196378	0	0.268972	0	0	0.613058										0.187259	0	0	0.367663	0	0	0	0
AT5G65870			0.0615489	0	0.00167977	0.00443677	0.670172	0.00278837	0.34105	0.0331684
AT4G11890			0.0606048	0.00474919	0	0.350266	0.323211	0.00440457	0.0479827	0.0103022										0.177153	0.0610251	0	0	0	0.00539789	0.19904	0.395497
AT1G34315			0.0602893	0.421381	0.107051	0	1.42206	0	0	0										0.897679	0	0.0165029	0	0.000219804	0	0.228849	0
AT1G69410			0.0600497	0.11566	0.00396082	0.00514175	0.025352	0.00707231	0.800537	0.02025	0.0599382	0.0191373	0.0348835	0.0405278	0.0742649	0.0136855	0.00154975	0.751295	0.004817
AT1G52400	A. THALIANA BETA-GLUCOSIDASE 1;ATBG1;BETA GLUCOSIDASE 18;BETA-GLUCOSIDASE HOMOLOG 1;BGL1;BGLU18	encodes a member of glycosyl hydrolase family 1, located in inducible ER bodies which were formed after wounding, required in inducible ER body formation The mRNA is cell-to-cell mobile.	0.0600147	0	0	0	0	0	1.07701	1.64556	2.47819	0	0	0.0138494	0	0.215525	2.36062	0.0354034	0	0	0	0	1.03676	1.5247	0	0	0
AT4G22470	DHYPRP1		0.0600137	0.0050501	0	0	0	0.000137007	0	0.0180244										0	0	0	0.0179027	0	0	0.00140987	0		FALSE														TRUE	FALSE
AT5G36907			0.0588813	0.0104617	0	0	0.0286913	0	0.00441901	0.0083206										0.00988126	0	0	0.0255058	0.0266207	0.00356603	0	0
AT4G15630			0.0580777	0.166012	0.00583579	0.000596937	0.463739	0	0	0.0339181										0.269604	0	0	0.00625376	0	0	0.0188731	0.00362935
AT4G23600	CORI3		0.0573126	0.0212195	0	0.186336	0	0.087672	0	1.38486										0	0.12638	0	0.787066	0	0	0	0.257889		FALSE														TRUE	FALSE
AT4G27652			0.0573086	0.0185929	0	0.00433843	0.105397	0.000462342	0.0175671	0.00451138										0.0720579	0.00217305	0	0	0	0	0.0241594	0.00566394
AT4G11170	RMG1		0.0570172	0.799706	0	0	0	0	0	0	0	0	1.04352	0.135459	0	0.0106454	0	0	0.00439525	0.00851547	0	0	0	0	0	0.000800451	0.00287096	TIR-NLR	FALSE	RESISTANCE	UP												TRUE	TRUE
AT1G76440			0.0566746	0.00453144	0.00117493	0.0199711	0.029994	0.00440962	0.0217292	0										0.0217543	0	0.00987171	0	0.0157299	0.00252985	0	0.0234981
AT4G06746			0.0565902	0.140396	0.0773271	0	0.169501	0	0	0										0.0541088	0	0.0203002	0	0	0	0.154073	0
AT4G04490	CRK36		0.0555931	0.411105	0	0.0976236	0	0	0.00957793	0										0	0	0	0	0.0485774	0.00498893	0.00704484	0.105003		FALSE														TRUE	FALSE
AT2G24570	WRKY17		0.0555034	0.0054488	0	0.0177419	0.132352	0	0.693489	0	0.0961544	0.0287362	0.0217637	0.0184918	0	0.0263015	0.082372	0.188252	0	0.106365	0	0	0	1.07988	0.209379	0	0.0185507		FALSE														FALSE	FALSE
AT2G36630			0.0537421	0.431179	0.0211499	0.119004	0.0229147	0.0656865	0	0.144311										0.0231178	0.151682	0	0.0174046	0	0	0.00749458	0.146718
AT3G25400			0.0536524	0	0.00249981	0.000616051	0	0.0023685	0.0868966	0.0193992	0.109345	0.0347581	0.00170293	0.000834737	0.000593829	0.00862092	0.0783999	0.000241284	0.00168288
AT1G05340			0.0535459	0.191537	0.000231295	0	0.0907752	0	0.0710712	0										0.0123943	0	0	0	0.00581963	0.0339897	0.0713582	0
AT1G32870			0.0533451	0.159183	0	0	0.0191502	0.00266343	0.0490213	0.00537032										0.0104283	0.00866185	0.000525398	0.000169999	0.012014	0.060485	0.00457432	0
AT2G22330			0.0532629	0.0316254	0.00617925	0.00334023	0.0318214	0	1.24237	0.0454934	0.846159	0.0287769	0.0685224	0.00495412	0	0.0376201	0.492793	0	0.0112474	0.00476162	0	0	0.018083	2.56216	0.0399084	0.00919531	0
AT1G73600			0.0522873	0	0.105124	0.0544152	0	0.142969	0.587846	0
AT1G30720			0.051835	0	0	0	0.293755	0.00686826	0	0	0.0318416	0.0318958	0	0.0414531	0	0	0.107375	0	0
AT3G53280			0.0501409	0.00652369	0.0113534	0.00884369	0.149361	0.00966127	0	0										0.0817111	0	0.0114673	0	0	0	0.0637313	0.00936475
AT4G08870	ARGAH2		0.0500536	0	0	0.0857276	0.0974589	0	0.0400394	0.835907										0.0449257	0	0	0.625123	0.060509	0.013375	0	0.0604284		FALSE														FALSE	FALSE
AT4G23320			0.0497386	0.0129764	0.000141604	0.0208417	0	0	0	0										0	0	0	0	0.0115257	0	0.0187299	0.0145273
AT4G11080	3xHMG-box1		0.0496103	0.0140169	0.00402104	0.00989225	0.00369745	0.0180096	0.284076	0.0276426	0.19913	0.01614	0.0175609	0.0126928	0.00330693	0.0372631	0.186615	0	0.00256038	0	0	0.00344615	0.0174936	0	0.3308	0.0180936	0.00412485																					marker	Mitosis
AT1G29290			0.049394	0.104484	0.00138202	0	0	0	0	0										0	0	0	0.00200898	0.00710241	0	0.0136643	0
AT1G19050			0.0493086	0	0	0.00519188	0.104349	0.0568455	0.0305276	0.0486962										0.027992	0.0750524	0.0105687	0.0587657	0	0.0176386	0.0956058	0
AT5G51260			0.0483664	0	0	0.0124038	0.0442259	0.00837992	0.0167802	0.0352464	0.0188788	0.0583559	0	0.00254232	0.00363673	0	0.0576714	0.0374279	0	0	0.00900358	0.000968174	0.0294169	0.0367481	0	0.0508618	0.0158529
AT2G24210			0.0482504	0.0426116	0	0	0	0	0	0.0325555	0	0	0.0516394	0	0	0.0869081	0	0	0
AT4G25810			0.0481437	0.206409	0.00781661	0	0	0	0	0	0	0	0.273523	0.0445449	0	0.0157483	0	0.0688967	0.00896222
AT2G43620			0.0480053	0	0	0.0228719	0.0469788	0	0.0717758	0	0.0876046	0	0	0.0531683	0	0	0	0.00911188	0
AT1G01470			0.0477883	0	0	0.00537141	0.0837387	0.594735	0.411775	0.513437										0.047744	1.44001	0.0427272	0.182045	0	0.548958	0.022445	0
AT3G13080			0.0476335	0.466252	0.0241226	0.0927073	0	0	0.340468	0	0.676333	0.0196671	0.411104	0.100899	0.13831	0	0.118487	0.0517727	0.0421136
AT5G38200			0.0473557	0.263607	0.00267716	0.00477405	0	0	0.0846524	0	0.151799	0.00909329	0.357395	0.0095937	0.00478884	0	0.187201	0.0545343	0.00386628	0	0	0	0	0.0944715	0.00710681	0.0458219	0
AT5G36970			0.04705	0.432989	0	0	0	0	0	0										0	0	0	0	0	0	0.00590134	0
AT1G68330			0.0465982	0.00330343	0.0165778	0	0	0.00487724	0.0763577	0										0	0.00197652	0.0128094	0	0.0510804	0.0710943	0.0600344	0
AT2G02310			0.0464841	0.00856612	0	0	0	0	0	0	0.057674	0.017332	0.015172	0	0	0.0381266	0	0	0
AT1G21100			0.0463797	0.00984633	0.00510151	0.000953762	0.486698	0.00213905	0.00620149	0										0.131506	0.000176755	0.00127487	0	0	0.0027636	0.260403	0
AT1G16110			0.0462768	0	0	0.22335	0.493928	0.0429189	0.0100269	0	0	0	0	0.130972	0	0	0	0.0249516	0.00236092
AT3G12750			0.046088	0.00699694	0	0.000160436	3.84343e-05	0	0.165485	0.00818134	0.0187106	0.0850019	0.011102	0.000378212	0	0	0.000676886	0.166703	0
AT1G35710		kinase family with leucine-rich repeat domain-containing protein	0.045663	0	0	9.57437	0	0	0	0	0	0	0	5.45718	0	0	0	0	0.34055	0	0	0	0	0	0	0	8.99973	RLK	FALSE														FALSE	TRUE
AT1G10990			0.0455345	0.0777767	0.00440482	0	0.176484	0	0	0										0.0531916	0	0	0	0	0	0.128844	0
AT1G06550			0.045185	0.00161135	0.00472435	0.0118486	0.0355374	0.0147136	0.0611614	0.0151263	0.219712	0	0.00378575	0.0275756	0.00660506	0.00478703	0.163857	0.00914007	0.00202549
AT4G23280			0.0449037	0.001374	0	0.00970285	0.200705	0	0	0										0.108845	0	0	0	0	0	0.115949	0.000462214
AT3G46280			0.0446218	0.0530837	0.00533	0.00609327	0.0265115	0	0	0	0	0	0.056335	0.0440523	0	0	0	0	0.011019	0.0038269	0	0	0.0030699	0.268146	0	0	0.00213839
AT3G16460			0.0443563	0	0	0	1.29656	0	0	0.0190172										0.993661	0	0	0	0	0	0	0
AT1G03905			0.0442396	0.0118349	0.00032857	0	0.0265814	0.00392791	0.0207705	0	0.0689342	0.0299032	0.00889769	0.00949532	0.000194279	0.0227063	0.0306852	0.0409025	0	0.00133333	0.000928845	0	0	0	0	0.0350527	0
AT5G02600	ATHMP42;HEAVY METAL ASSOCIATED PROTEIN 42;NAKR1;NPCC6;NUCLEAR-ENRICHED PHLOEM COMPANION CELL GENE 6;SODIUM POTASSIUM ROOT DEFECTIVE 1	Encodes a phloem mobile metal binding protein necessary for phloem function and root meristem maintenance.	0.0441614	0.00880153	0	0	0.121666	0	3.56668	0.0470159	0	0	0	0	0.00100012	0.0537272	0	3.09488	0	0.100764	0	0	0.00904258	0	3.06852	0	0
AT4G11070			0.0439722	0.00738751	9.8528e-05	0	0	0	0	0	0	0	0.0189177	0.0282804	0	0.00642942	0	0	0
AT5G24420			0.0438716	0	0.00442368	0	0	0	0.107691	0.278127	0.405516	0	0	0	0	0.099035	0.32924	0	0.00778705	0	0	0	0.137974	0.132515	0	0	0
AT2G47950			0.0437994	0.0473213	0	0	0	0	0	0	0	0.0658768	0.0722259	0	0.00127389	0.00913934	0	0	5.9228e-05
AT4G13430			0.0414955	0.0365915	0.0108987	0.0103695	0.0561841	0.0473147	0.805045	0	1.09936	0.00543782	0.00663245	0.024987	0.0183009	0.0218949	0.748669	0.032519	0.0132635
AT1G69790			0.0412553	0.0788097	0	0.00773229	0	0.000443667	0	0.019432										0	0.00739685	0	0.00684194	0	0	0	0.0115815
AT5G48560			0.0405484	0.00950109	0.00110839	0.0148007	0.0571849	0	0.0978115	0										0.0460134	0	0	0	0.145702	0.00220757	0.00334786	0.0166667
AT3G47750			0.040416	0.0109201	0.00279248	0	0.0130103	0.00221065	0	0.0348446										0.0102763	0.0163021	0	0.00306844	0.0409888	0	0.00196319	0
AT4G10380			0.0404087	0.00263951	0.00602914	0.000675832	0.0576544	0	0.0936028	0										0	0	0	0	0.175856	0	0.132855	0
AT3G19150			0.0402438	0.040291	0.0128476	0.0033221	0.0850644	0.0327815	0.178349	0.0118983
AT1G61820			0.0401926	0.156489	0.00133551	0	0	0	0.00785244	0.00764122										0	0	0	0.00512418	0	0.00338209	0	0
AT4G39840			0.0401344	0	0	0.0191649	0.444573	0.0420478	0.157531	0.134191	0.176955	0.0303345	0	0.033508	0.00186667	0.0276545	0.0384201	0.0267717	0.00627808
AT5G24530	DMR6		0.0394485	0.0281573	0.0978738	1.78884	0.283722	0.0987812	0	0.656152										0.186695	0.435491	0	0.0509781	0.458137	0	0	1.93545		FALSE														TRUE	FALSE
AT3G18710			0.0393832	0	0	0.00684135	0.0370942	0	0.00492465	0										0	0	0	0	0.0104064	0	0.0642866	0
AT5G40210			0.0393403	0.0136303	0	0	0.000136211	0	0.0102584	0.0340954										0.000177077	0	0	0.0121168	0	0.0165837	0	0
AT1G69480			0.0388574	0.436191	0	0	0	0	0	0.159733										0	0.00624848	0	0.00822141	0	0	0	0
AT5G67210			0.0387782	0	0	0	1.35814e-05	0	0.00699126	0.0166511										0	0	0	0.0139977	0	0.0110453	0	0
AT5G66310			0.0381533	0	0.0164858	0.0165059	0.0582347	0.00637162	0.0580412	0										0.0203721	0	0.00614139	0	0.0826005	0.0200272	0.190087	0
AT5G24540			0.0381329	0.0119771	0	0	0	0	0	0.0023584	0	0.00955421	0.027613	0	0.00299098	0.0292328	0	0	0.000240117
AT4G29700			0.0379756	0.0101499	0.00925385	0.0105555	0.0686791	0	0	0.0230068										0.0614449	0	0.00529848	0.0110904	0.144308	0	0	0.0143874
AT1G78940			0.0378935	0	0	0.0043311	0	0.000233425	0	0	0	0	0	0	0	0.0476303	0	0	0
AT5G01210			0.0376647	0.128249	0	0	0	0.000581931	0.339452	0										0	0	0.000737986	0	0.510374	0	0	0
AT1G74400			0.0370204	0.00315287	0.000689555	0	0.00957168	0	0.0144844	0	0	0.0752086	0.00476515	0	0	0	0.00760401	0.0357891	0.000553423
AT5G54850			0.0358885	0.0181408	0.00071358	0.00376094	0.00021436	0.00435956	0.00615534	0
AT5G15660			0.0348672	0	0	0	0	0	0.00172462	0	0	0.066825	0	0	0	0	0	0.0238731	0
AT5G38310			0.0345352	0.00842527	0	0	0.100594	0.00375053	0	0
AT4G30290			0.0342957	0.000802609	0	0	0	0.000710809	0	0.00561983	0	0.0401517	0	0.0130368	0	0.00190838	0	0	0
AT3G45730			0.0342208	0.0492431	0.000576264	0.0266607	1.00092	0.063803	0.0345232	0										0.831575	0.082654	0.0386679	0.00852691	0.0160331	0.0203772	0.0068132	0.0308768
AT2G22770			0.0335144	0.00123153	0.00435643	0.00146028	0.183472	0	0	0.0621257	0.0230922	0.0296088	0.00231709	0.00382792	0	0.0175945	0.244847	0	0	0.0956303	0	0	0.0598378	0	0	0	0
AT1G54010			0.0330553	0	0	5.63497e-05	0.18902	0.00154131	0.000442405	0.000938798										0.157254	0	0.0017609	0.00335791	0.00349081	0	0	0.000978219
AT1G16300			0.0323769	0.0338318	0.000159042	0	0.0521801	0.00768591	0.00451813	0										0.0109559	0	0.00114154	0	0	0.00583871	0.0551723	0
AT5G26000	ATTGG1;BETA GLUCOSIDASE 38;BGLU38;TGG1;THIOGLUCOSIDE GLUCOHYDROLASE 1	member of Glycoside Hydrolase Family 1. encodes one of two known functional myrosinase enzymes in Arabidopsis. The enzyme catalyzes the hydrolysis of glucosinolates into compounds that are toxic to various microbes and herbivores.	0.0321772	0.00230463	0	0.00957753	0.0144852	0.063832	2.45434	0.0510148	1.16855	0.0441877	0	0.0131619	0.0109594	0.0232006	1.04496	0.106101	0.000805646	0	0	0.0657766	0	5.25519	0.0617578	0.00147945	0.00484582
AT4G08770			0.032003	0.538723	0.00290909	0	0	0	0	0	0.126547	0.0170553	0.727279	0.028922	0.00865476	0	0	0	0.0123916	0	0	0	0	0	0	0.0272967	0
AT2G29100	GLR2.9		0.0316527	0	0	0.00323685	0	0	0	0	0	0.0206622	0.00608343	0.0141302	0	0.00153535	0	0	0	0	0	0	0	0	0	0	0.00529484		FALSE														TRUE	FALSE
AT4G23670		Polyketide cyclase/dehydrase and lipid transport superfamily protein	0.0304276	0.0538104	0.00190279	0	2.57095	0	0.00946065	0.0594926	0	0.0444858	0	0.00138467	0.013764	0.00027626	4.72449	0	0	1.40203	0	0	0.00175219	0.0246126	0	0	0.00861787
AT5G63450			0.0303773	0	0	0	0	0	0.000639492	0.064996	0.00171043	0.00554726	0	0	0	0.0498845	0	0	0
AT5G02380			0.0298897	0.0134801	0.000595733	0.0324779	0.016703	0.0262896	2.70148	0.0302368	1.91021	0.00312469	0.00281041	5.52344e-05	0.0107188	0.00264503	1.54514	1.46051	0.00695153	0	0.0192107	0.0238344	0.0161433	0.622493	1.55808	0.0348537	0.0388138
AT2G20560			0.0298854	0.0185152	0	0.000695342	0.0115844	0	0.0379014	0.00370047										0.0146032	0	0	0	0.0205685	0.014046	0	0.000922981
AT4G23700			0.0298283	1.22605	0.00126595	0	0	0	0	0	0	0.0262601	0.873557	0.0435348	0.463811	0.00619603	0	0	0.004385	0	0.00409489	0	0.0111694	0	0	0.0455217	0
AT1G75830	LCR67/PDF1.1/PR12		0.0298055	0.101098	0	0	0	0	0	0	0	0	0.0717567	0.0163284	0.0423981	0.0155433	0	0.00753795	0										FALSE														FALSE	FALSE
AT2G43590			0.0297427	0.0320212	0	0	0.0156376	0	0	0	0	0.0130317	0.0561885	0.0182618	0	0	0	0	0	0.00146958	0	0	0	0	0	0.0130808	0
AT1G33960			0.0290526	0.118681	0.0141537	0.0337342	0	0	0.00719238	0	0	0	0.107302	0.144422	0	0.0225034	0	0	0
AT5G58690			0.0289646	0.0170142	0	0	0.00986008	0	0.240252	0	0.0790922	0.0564198	0.0193303	0.000628033	3.20961e-05	0	0.110825	0.191657	0
AT1G67520			0.0287944	0.0425633	0	0.00398541	0.0197844	0	0.275078	0	0.0810991	0.0143525	0.0163693	0.0171001	0.0240673	0.00400313	0.021824	0.233784	0	0.00443884	0	0	0	0.000744683	0.193783	0.0237687	0.000501711
AT2G13640			0.0285718	0	8.43021e-05	0	0	0	0	0	0	0.05682	0	0.00167186	0	0	0	0	0.000203606
AT2G30830			0.0283998	0.000457924	0	0	0	0	0	0.00905824										0	0	0	0.0061644	0	0	0	0
AT5G06870			0.0282966	0	0.0256533	0.00304523	0.0906309	0.0492953	0.156238	0.307314										0.040024	0	0.0551011	0.250066	0.252347	0.00734149	0	0
AT1G07130			0.0279802	0.00183953	0.00452524	0	0.0705846	0.00896219	0.0390749	0	0.197803	0.0332626	0.0016119	0.00064212	0	0.00686992	0.228371	0.0264074	0.000939643	0.0238593	0.0160291	0.00326363	0	0.00620592	0.0142125	0.0371201	0
AT5G60930			0.0274011	0	0	0	0	0	0.193942	0	0.101414	0.0289845	0	0	0	0.0171099	0.110631	0.00395744	0	0	0	0	0	0.00336269	0.240741	0.00015289	0																					marker	Mitosis
AT2G47000			0.0269762	0.614529	0	0	0.276264	0	0.0637326	0	0	0.0139527	0.886972	0.000974307	0.00991114	0.0033386	0.117496	0	0	0.212767	0	0	0	0.201406	0.00580554	0.0140896	0
AT5G44380			0.0269337	0.0128729	0.00019944	0	0.0160135	0	0	0										0.00715594	0	0	0	0	0	0.0174965	0
AT2G42350			0.0264616	0.0231556	0	0.00905843	0.0353561	9.64929e-05	0	0										0.0156252	0.0126835	0	0	0	0	0.0387758	0.00014806
AT5G15970	ATCOR6.6;COLD-RESPONSIVE 6.6;COR6.6;KIN2	Encodes a gene that can be induced by cold and abscisic acid and may be involved in cold acclimation and salt tolerance. The mRNA is cell-to-cell mobile.	0.0262815	0	0	0.266181	0	2.29502	0	1.59554										0	2.05982	1.21148	1.64376	0	0	0	0.397273
AT1G55210			0.0256772	0.00581859	0	0.0152701	0.00669769	0.000462355	0.117728	0.00924345	0.306353	0	0.000163422	0	0.00294228	0.0327156	0.261314	0	0	0.00623629	0.00410454	0	0.00621552	0.122794	0.00732583	0	0.0213304
AT5G15950			0.0255179	0.170849	0	0.128283	0	0	1.28463	0.357791	0	0.104469	0	0	0.210926	0.0379146	0	0.612069	0
AT1G14260			0.0254882	0.00829863	0	0.00429038	0.0102234	0	0.0316923	0	0.23032	0	0.0158408	0.00814274	0.000216477	0	0.133686	0	0
AT1G07610			0.0254851	0.0138108	0	0	0	0	0.124169	0.0616528	0	0.0580719	0.000380836	0	0.0257165	0.00471263	0	0.191447	0
AT1G58225			0.0251672	0	0	0.0674111	0.0244263	0	0.0427594	0	0	0.0230412	0	0.0298628	0.00187543	0.00217038	0	0.0056912	0
AT5G42930			0.0251124	0.0104601	0	0	0	0	0	0	0.0396433	0.0549585	0.0123933	0	0	0	0	0	0
AT5G63290			0.025048	0	0.000717205	0	0	0.000525575	0.0245345	0.00371553	0	0.0490557	0	0	0	0.00187046	0	0.0240089	0.000500652
AT1G01715			0.0249922	0.0138206	0.00772657	0	0	0.0110006	0.0150683	0.0280121										0	0.01871	0.00892694	0.00354122	0.0119697	0	0	0
AT1G18710			0.0249236	0	0	0.0017648	0	0	0	0.433382	0	0	0	0	0.00310015	0.128168	0	0	0	0	0	0	0.261822	0.00591884	0	0	0
AT5G06570			0.0247559	0.000617373	0	0	0.0682407	0	0.00250485	0.0108651										0.0520935	0	0	0.00584485	0.0116325	0	0.0128501	0
AT1G62320			0.0247046	0.00940489	0	0	0	0	0	0.0109741	0	0.0184113	0.0189346	0.0086809	0	0	0	0.00440826	0	0	0	0	0.00638866	0.0364312	0	0	0
AT5G21105			0.0244844	0.0540326	0.0181935	0.00788649	0	0	1.19382	0.0084168	0.905289	0	0	0.0318143	0.0481309	0.00826027	0.593101	0.352646	0.0274042	0	0	0	0	1.42082	0.182674	0	0.00224987
AT1G51770			0.0244841	0.0100283	0	0	0.000910747	0	0.00457269	0										0.00135209	0	0	0	0	0.0188718	0	0
AT1G80120			0.0243832	0	0.000624551	0.00976095	0.00367869	0	0.0750467	0.0428338	0	0.00457988	0	0.0231017	0.00481785	0	0.0460724	0.107343	0
AT3G18950			0.0240191	0.0544905	0	0.000114148	0.00554151	0.00308952	0.00804802	0										0.0039933	0	0.00193272	0.000755978	0.0358987	0	0.000612873	0.000266411
AT1G54020			0.0239679	0.00639022	0	0	0.00143637	0	0.0298572	0.0662837										0.00164818	0	0	0.0243416	0.0279432	0.0201726	0	0
AT3G12580			0.0238509	0.117723	0.00589699	0	0	0	0	0.000870178	0.0526855	0.0363337	0.0830521	0	0.0401724	0.0202059	0.132792	0.00651018	0.00550159
AT3G17120			0.0234753	0	0.00501398	0	0.0124088	0.00324148	0.251151	0	0.382527	0	0	0.0195054	0	0.00132394	0.324019	0.0723682	0.000972736
AT3G14990			0.0232772	0.214757	0.0739089	0	0.0713469	0	1.90796	0	2.3681	0.0133969	0.0752563	0.0752163	0.115773	0	1.14491	0.11425	0.112095	0.0563759	0	0	0	3.01394	0	0.0291846	0
AT5G18860			0.0231589	0.00520937	0	0	0.145055	0	0.313622	0										0.12364	0	0	0	0.562211	0.00328723	0	0
AT2G25840			0.0231113	0	0.00439972	0.00945897	0	0.0386747	0.0256517	0.00430445	0	0	0.00224057	0.0329237	0	0	0	0.00489652	0.00529041
AT4G10960			0.0230165	0.0955979	0	0.012194	0.277379	0	0.0682677	0.0661012
AT4G17470			0.0230079	0	0	0	0.0359234	0	0	0.0657578	0.0375818	0.0160864	0	0	0	0.0176575	0.0875123	0	0	0.00245944	0	0	0.0411067	0	0	0	0
AT2G39330			0.0229593	0	0.0054608	0	0	0	0.686115	0.046692	0.784543	0	0	0.00553134	0	0.0347789	0.655289	0	0.00416682	0	0	0	0.0167581	1.04262	0.00333825	0	0
AT2G41830			0.0229582	0.0224123	0.00181918	0.00543192	0.0101554	0.0218973	0.00776868	0										0.013766	0.00303232	0.0209303	0	0.0215315	0	0	0.00954641
AT1G66480			0.0224999	0.0501563	0.00461064	0	0	0	0.22857	0										0	0	0	0	0.333132	0.029	0	0
AT5G13320	PBS3		0.02249	0.246738	0.00893183	0.00777926	0	0	0	0	0.126928	0	0.0390296	0.161962	0.0780696	0.0344758	0	0.000224901	0										FALSE								positive_regulator						TRUE	FALSE
AT1G65370			0.0224472	0.0184905	0.21669	0	0.457621	9.95462e-05	0.826903	0										0.258691	0	0.0862225	0	1.63213	0.157124	0.211959	0
AT1G09930			0.0224053	0.00361832	0.000336484	0.00191148	0	0	0	0										0	0	0	0	0	0	0	0.0034106
AT1G20390			0.0222291	0.003669	0.0043856	0	0	0.0169834	0.040386	0.000994229										0.000576808	0	0.0215605	0	0	0	0	0
AT5G20950			0.0221561	0.0222222	0.0193148	0.0147141	0.171156	0.0109211	0.261902	0.0117706										0	0	0.00476845	0.00537866	0.53629	0	0.210338	0
AT5G52640			0.0220939	0.318501	0	0.000925929	0	0.000244281	0.00291051	0	0.0656156	0	0.307473	0.0265558	0.0658124	0.017207	0.111627	0	0	0.00141415	0.008305	0	0.00584533	0	0.00217378	0	0.00346362
AT5G16200			0.0216516	0.0413475	0.00346924	0.00410647	0	0.0198845	0.0426838	0.0134872										0	0.000923058	0.0112413	0.00543703	0.115929	0.0152066	0.0377049	0.00123157
AT4G00910			0.0216451	0	0	0	0.009567	0	0.0124394	0										0.00346302	0	0	0	0.0345823	0	0.0186071	0
AT3G48440			0.0215034	0.00950888	0	0.00451227	0.0444618	0.0112391	0.0979575	0.0216438	0.0531349	0.0215829	0.00986818	0.00429432	0.00123544	0.0103389	0.144029	0.0186424	0
AT1G24100			0.0214633	0.310155	0.0188472	0.144803	0.414209	0.00415786	0.899718	0.0275125										0.341477	0.0189456	0	0.0137545	1.81404	0	0.000734439	0.163104
AT1G65850			0.0214467	0	0	0.014843	0.0381216	0	0.0130506	0.00524823	0	0	0.00247936	0.0134274	0	0	0	0.0248004	0									TIR-NLR	FALSE														FALSE	TRUE
AT2G26390			0.0214314	0	0	0	0.00176519	0	0	0										0	0	0	0	0	0	0.0151571	0
AT4G21100			0.0213801	0.00333574	0.00996884	0.00531139	0.00221192	0.0201747	0.00708723	0	0	0.0126651	0.00118412	0.00309021	0.000271862	0.00783085	0	0	0.0121116
AT1G72440			0.0213101	0.0395674	0.0615959	0	0.0783938	0.000293141	0.405286	0.0127003	0.0455831	0.0264164	0.0173401	0.00247675	0.010569	0.0118792	0.129605	0.634626	0.0928728
AT1G01030			0.0212653	0.00882348	0	0	0	0.0947643	0	0.364946										0	0.274778	0	0.154885	0	0.00495226	0	0
AT5G67180			0.0210654	0.00012592	0.00656535	0	0.0100361	0	0.415741	0.0129748	0.581764	0	0	0.00197809	0.00133988	0.0214091	0.497084	0.0113781	0.00255343	0.011115	0	0	0.00295947	0.596563	0.0319132	0	0
AT2G43520			0.0209052	0	0	0.000394466	0.0210911	2.86511e-05	0	0.0206141										0.0182003	0	0	0.00861653	0	0	0	0.000530074
AT4G27654			0.0207579	0.000296788	0	0	0	0	0.0654117	0	0.251555	0.000248099	5.81258e-05	0.00407944	0	0.00944124	0.225631	0	0
AT3G51860			0.0204639	1.04355	0.00593431	0	0	0	0.0194184	0.0410635										0	0	0	0	0.0038999	0.014433	0	0.000768716
AT2G17740			0.0204507	0	0	0.00327594	0.00306697	0.00221346	0	0	0	0.00211315	0	0.0105221	0	0.000968377	0	0	9.47067e-06	0	0	0	0	0.08593	0	0.0115118	0.00177081
AT4G34135			0.0203642	0.225273	0	0.153833	0	0.004514	0.133694	0
AT1G54960			0.0201988	0.0414335	0	0	0	4.8547e-05	0.0532463	0										0	0	0	0.0029105	0.011036	0.0198332	0.00907711	0
AT5G24770	AtVSP2		0.019875	0.0022361	0.0022241	0	0	0	0	0.108818	0	0	0	0	0.00962944	0.0541747	0.0599655	0	0										FALSE									UP		UP			FALSE	FALSE
AT4G12400			0.0198146	0.0820098	0.00483608	0	0	0	0.0350755	0	0.0604844	0	0.0879188	0.0266261	0.0101131	0.00756055	0.0841456	0.00681266	0.00217883
AT1G45140			0.0197495	0	0	0	7.75823e-05	0	0.00575186	0	0	0.0390591	0	0	0	0	0	0.00751835	0
AT2G41380			0.0194745	0.383389	0.0065212	0	0	0	0.325873	0.00143447										0	0	0.003642	0.000354603	0.0372637	0.0869813	0.00107393	0.00457497
AT4G32800			0.0193831	0	0	0.00704054	0.0682579	0.00612071	0.343047	0.0569934	0.228526	0	0	0.00336088	0	0.0277708	0.186295	0.0502216	0
AT2G23270			0.0192721	0.0566671	0	0	0	0	0	0
AT5G05340			0.0192648	0.0561024	0	0	0	0.000923685	0	0	0.0784691	0.00787882	0.0780996	0.00290988	0	0.00997498	0	0	0	0	0	0.00160414	0	0	0	0	0
AT1G52270			0.0191009	0	0.00580908	0	0.00382767	0	0.0131295	0	0.127555	0.00367399	0.000783834	0	0	0	0.121928	0	0.00175514	0	0	0.00155504	0	0	0	0.0364872	0
AT4G20835			0.0189849	0.00240302	0	0	0.0049139	0	0	0	0	0.0387956	0.00373986	0	0	0	0	0	0
AT5G65280			0.0187593	0.00205185	0.00057197	0	0	0	0.20574	0.0240685	0.148402	0.000333344	0.00278902	0.00697058	0	0.0186147	0.0879326	0.172526	0
AT2G15810			0.0186001	0.00053467	0	0	0	0.0073915	0	0.0013468										0	0.0180293	0	0	0	0	0	0
AT1G17830			0.0185802	0.0203187	0.00169265	0	0.0298072	0	0	0.0498373										0.0202327	0.00611377	0	0.00178252	0.0179251	0	0	0
AT2G18193			0.0184815	0.0850762	0	0	0	0	0.0126514	0	0.0963312	0.0191963	0.107355	0.00438785	0	0.00235366	0.11087	0.0178234	0	0	0	0	0	0.0270508	0	0	0
AT1G56120			0.0184179	0.00187558	0.0224424	0.0107792	6.42627e-05	0	0.0677411	0										0	0	0.0122874	0	0.168211	0	0.0143309	0.00523366
AT5G53590			0.0183346	0.0762593	0.000300601	0.00215182	0	0	0.234548	0.0024294										0	0	0	1.51967e-06	0.0543238	0.142814	0	0.00138094
AT2G44480			0.0182923	0.0363626	0.0403311	0.0265285	0.227935	0	0.0116982	0										0.0435982	0	0	0	0.0210277	0	0.261477	0
AT1G78820			0.018288	0.00388328	0.00114213	0.00450458	0.113933	0.0217162	0	0	0	0	0.0071879	0.0351478	0	0	0.0985054	0	0
AT4G36380			0.0181965	0.0094237	0.00752527	0	0.613607	0.00467768	0	0.00121393										0.442532	0	0.0116468	0.00270255	0.0300641	0	0	0
AT5G01550			0.0181469	0.0228485	0	0	0.0301706	0	0	0										0.028756	0	0	0	0	0	0	0
AT4G34590	bzip11		0.0180681	0.0903099	0.000326159	0	0	0.0100034	0.0979931	0.0396645										0	0.00190391	0.0060559	0	0.0399847	0.023832	0	0		FALSE														TRUE	FALSE
AT3G09910			0.0180635	0.000388019	0.00797677	0	0.0012597	0.00440597	0.00319402	0.00888668										0.000452546	0	0.0108491	0	0.0374375	0	0.000657856	0.000516744
AT2G46735			0.0178661	0.0115715	0.00544886	0.000499823	0.00160987	0.00417275	0.00116484	0.0218104										0	4.67878e-05	0.00179543	0.0115472	0	0	0.0118333	0.00287483
AT4G24060			0.0178248	0	0.00856427	0	0	0	1.75958	0										0	0	0	0	2.73314	0.215027	0	0
AT1G70130			0.0176795	7.41782e-06	0	0	0	0	0.00443881	0	0.0847721	0	0	0.00640918	0	0.00513878	0.0191846	0.00935806	0
AT5G47720			0.0175789	0.00516958	0.0170845	0	0.000348421	0	0.124631	0										0	0	0.0105825	0.000336134	0.228665	0.0140712	0	0
AT1G72910			0.0175377	0.0203687	0.0946101	0.0368907	0	0.00441874	0.0165389	0	0.141093	0	0	0.22809	0.00754193	0	0.015015	0.00628744	0.0532734									TIR-NLR	FALSE														FALSE	TRUE
AT1G01680			0.0173845	0.00258015	0.00112624	0.00828298	0.0175697	0	0	0										0.0105703	0	0	0	0	0	0	0.00839649
AT2G36690			0.0173186	0.00395664	0	7.29639e-05	0.00579731	0	0	0	0	0.00356449	0.00223401	0.0149817	0	0	0	0	5.79405e-05
AT5G44585			0.0168937	0.00130704	0.00909678	0.0156145	0.0769803	0	0.00274535	0										0.0465233	0	0.000661765	0	0.0249889	0	0.0482617	0.00343353
AT1G72920			0.0168139	0.0178155	0.0632278	0	0	0	0	0										0	0.000396328	0.00678676	0	0	0	0	0.00603583	TIR-NLR	FALSE														FALSE	TRUE
AT1G08260			0.0167256	4.12186e-05	0.0318638	0	0.0262709	0.00981901	0.21231	0.00692011										0	0	0.0227425	0.00495983	0.248216	0.101692	0.0242028	0.00243906
AT1G04313.1			0.0166886	0	0.0139594	0.035939	0	0.0172951	0	0										0	0.0273592	0.00637381	0	0	0	0.000739636	0.0500014
AT2G46230			0.0165984	0	0.0164691	0.0135752	0.020485	0.0151015	0.0455157	0.000201082	0.243817	0.00360342	0.000293261	0.00837011	0	0.00328257	0.0764419	0.0225576	0.0213443
AT2G15800			0.0164069	0	0	0	0.00803087	0.001681	0	0										0	0.000754316	0	0	0	0	0.00517438	0
AT5G57510			0.0163792	0.0591126	0.00253112	0	0.00836962	0	0	0										0.00808143	0	0	0	0	0	0	0
AT4G24370			0.016251	0	0.00514664	0.00497518	0.0108153	0.00449756	0.0180629	0	0.0634179	0.0253111	0	7.49154e-05	0	0.00315408	0	0.00310308	0.00564664
AT2G43120			0.0162056	0.0201722	0.00639734	0	0.0475405	0	0.280829	0										0.0263729	0	0	0	0.547204	0	0.0240552	0
AT3G27330			0.0161298	0.0484336	0.000120896	0.00376835	0	0.0060795	0.128013	0										0	0.00410054	0.00126467	0	0	0.103356	0.00745464	0.00243863
AT3G03710			0.0161287	5.05319e-05	0.0136962	0.0116816	0.00623207	0.0294267	0.0516393	0.0216324	0.155115	0.00737075	0.000591598	0.0114741	0	0	0.0703495	0.0142913	0.0273174
AT2G07732			0.0159495	0.00959008	0.00354453	0.010479	0.0291989	0.00161565	0.0154576	0										0	0	0.00320081	0	0	0	0.0301848	0.0114914
AT1G23460			0.0157962	0.00642016	0	9.77394e-05	0.0152563	0	0.14114	0.026058	0	0.0181463	0.00406493	0	0.00073007	0.0211018	0	0.0665686	0.000112731	0.0107893	0	0	0	0	0.200162	0.000961458	0
AT5G55640			0.0156647	0.00339531	0.00827172	0.0042195	0.00355132	0.0628793	0.0467542	0.0205579										0.00083854	0.0930826	0.0338223	0.0110926	0	0.0666389	0.00731697	0.00377662
AT2G07629			0.0156463	0	5.11375e-05	0.00290765	0.0199575	0.0161418	0.0559306	0.000675816										0.00425603	0	0.0178761	0.00164609	0.0344504	0.00513141	0.0233326	0.0013745
AT2G36010			0.015522	0	0.00278039	0	0.0185849	0.0117732	0.0282457	0	0	0.0219497	0	0	0	0	0.0286409	0.00271047	0.00339639
AT1G30880			0.0154602	0	0.0066788	0.0119873	0.00866881	0.017536	0.0512233	0	0	0.0172403	0	0.0129548	0.000265756	0	0	0.0277065	0.00668668	0.00442982	0.0214811	0.0115931	0.00253741	0.0389619	0.0357349	0.0185734	0.011304
AT4G27460			0.0154418	0.000634783	0.0110921	0	0.0117174	0	0.000507293	0	0.0134596	0.0136506	0	0.00520408	0.000167489	0.00683787	0.012438	0	0.0185759
AT5G48400			0.0153461	0.175555	0	0.00379824	0	0	0.00851803	0										0	0	0	0	0	0	0	0.00369193
AT3G23560			0.0152551	0.0499557	0.0104856	0	0.163435	0	0.00318805	0										0.0966647	0	0.00241515	0	0.00724022	0.0035076	0.00322869	0
AT4G16740			0.0151735	0.00413214	0.00806753	0	0	0	0	0.0458681	0.143665	0	0	0	0.00827188	0.0166907	0.13555	0	0.00351132	0	0	0.000201331	0.027938	0	0	0	0
AT2G28570			0.0151351	0.0614604	0	0	0.289265	0	0.382163	0	0.45014	0.0039457	0.0593283	0.009595	0.00237843	0.0323928	0.445154	0	0	0.182581	0	0	0	0.663643	0.095202	0	0
AT5G61160			0.0150724	0.333189	0.0312002	5.89711e-05	0.0764371	0	0.004814	0										0	0	0	0	0	0.00596058	0.13335	0
AT2G39210			0.0150037	0.0210267	0	0.317803	1.15808	0.00879448	0.229401	0										0.775425	0	0.00840051	0.00213979	0.70643	0.0122257	0.338035	0.319735
AT4G27290			0.0149369	0.00196259	0.00379996	0.00614546	0	0	0	0										0	0	0	0	0	0	0.000479357	0.00696249
AT2G13660			0.0149032	0.00444123	0.00869948	0.0151624	0	0.0374868	0.00442809	0.0179502										0	0.0280693	0.0267861	0.011203	0.00391967	0.00507959	0	0.021647
AT4G31000			0.0148633	0.0108374	0	0.0224438	1.20015	0.061676	0.563547	0	0	0.0340259	0.0166002	0.0138641	0.00210269	0.00310675	0.154499	0.466589	0.0172404	0.953429	0.0360804	0.0368055	0.0178037	0.54021	0.139763	0.0578072	0.0228862
AT3G56470			0.014814	0.00364719	0.000462901	0.00945035	0.00966724	0.0166892	0.0286193	0.00720985										0.00581835	0	0.0171252	0.00873201	0.0761791	0	0.00355229	0.00734128
AT1G24070			0.0144483	0.00868074	0	0	0	0	0.181633	0.141781										0	0	0	0.0554047	0.287557	0	0	0
AT2G40740	WRKY55		0.0143316	0.0188827	0	0	0	0	0.0080721	0																			FALSE														FALSE	FALSE
AT2G05260			0.0142875	0.0184501	0.000407464	0.0194805	0.044935	0.0111758	0.0119206	0.0199568										0.0371056	0	0.0157608	0.000897047	0.0236734	0	0	0.0255532
AT4G38560			0.0142369	0.00495381	0	0.0721851	0	0	0	0										0	0	0	0	0	0	0	0.0655127
AT4G18440			0.0141527	0	0.0596426	0	0	0.0185385	0	0.686213	0.21153	0	0	0.0547105	0	0.0769244	0.252373	0.0295413	0.071213	0	0	0.0248538	0.472221	0	0	0	0
AT1G13790			0.0141206	0	0.00309456	0	0.00922644	0.00919421	0.0448572	0	0.138011	0.0105932	0	0.0124617	0	0	0.0811071	0.0174201	0
AT4G39952			0.0139656	0.000738916	0.00181289	0	0.00141895	0.000664504	0.046752	0										0	0	0.000784161	0	0	0.0285774	0.0177906	0
AT4G21940			0.0138937	0.0107585	0.0029531	0.0428493	0.014506	0.0351081	0	0.0400224										0.00812526	0.0693829	0.00284776	0	0.129631	0	0	0.0619816
AT4G29870			0.0138036	0.0133266	0.00163244	0.00738502	0.0200617	0.0127826	0.0262108	0.00289591	0	0.0261411	0.0063249	0.00149411	0.00377894	0.00591137	0	0	0.0058761
AT5G52800			0.01378	0	0.00037945	0.0414647	0.0445187	0.0104134	0.0958984	0										0.014206	0	0.0113701	0	0.0573536	0.131689	0.0143844	0.0529713
AT4G29520			0.0137312	0.110388	0.00429541	0.006922	0	0.00511257	0.0746083	0	0.247655	0	0.0217165	0.0138216	0.0714935	0.0144162	0.120716	0	0.002261
AT1G09797.1			0.0137006	0.00474138	0.00119059	0	0.000305568	0	0.0138484	0.00756549	0.0504953	0.00533575	0.00548415	0.00555303	0.00663304	0	0.0424452	0.0177816	0
AT4G14320			0.0136834	0.0155768	0.023417	0.00710926	0.0234648	0.00485023	0.0708454	0.000421007										0.026619	0.0014509	0.022546	0.000706165	0.155139	0.0057731	0	0.0118509
AT4G37390			0.0134543	0.596231	0.00334202	0	0	0	0	0	0	0	0.814791	0.00661791	0.00773049	0.0125653	0	0	0.018374
AT3G08360.1			0.0133533	0	0	0	0	0	0.00220622	0	0	0.0286527	0	0	0	0	0	0	0
AT5G64990			0.0133247	0.00704035	0	0.000153511	0.0219821	3.61082e-05	0.00158401	0										0.01884	0	1.7451e-05	0	0	0	0	0.000301203
AT3G28600			0.0132133	0	4.96106e-05	0	0	0	0.00677551	0	0	0	0.01075	0	0	0	0	0.0112398	0.000111302
AT5G48570			0.013038	0.0436364	0.0043651	0.0113801	0	0.00547882	0.0877117	0	0	0	0.0312985	0.0267521	0.00965408	0.01103	0.0190597	0.0569104	0.00742374	0	0	0.00838323	0	0.0120113	0.0518893	0.00280969	0.00807729
AT3G57060			0.0128758	0.00179202	0.00167961	1.40771e-05	0.000293699	0	0.106243	0.00517948										0.000291202	0	0	0.0013547	0.0684989	0.0769983	0	0.00012488
AT4G28703			0.0128529	0.00420602	0	0.0356446	0.110242	0.0273626	0.0133702	0	0.0317594	0	0	0.0313908	0.00373078	0	0.0365878	0	0
AT4G20390			0.0128153	0.00472822	0.00109921	0	0.000495024	2.61714e-05	0.035173	0.000816211	0	0.00607267	0.00234395	0.00961291	0.00327484	0	0	0.0399892	0
AT5G01050			0.0128085	0.000760587	0	0	0.00462435	0	0	0	0	0	0	0.00302982	0.000715205	0.00674233	0	0	0
AT2G47190			0.0127661	0.357916	0	0.0234416	0	0	0.0144587	0.0828679										0	0	0	0.0215517	0.00352062	0.0406684	0	0.0321457
AT5G25980			0.0126833	0	0	0.000801273	0.0139567	0.0274772	0.577733	0.00638748	0.130523	0.00987515	0	0.0021594	0.00312275	0.00982443	0.145208	0.0471774	0	0.0105881	0.0191592	0.0121026	0	1.3135	0.021011	0.00177342	0
AT4G17340			0.0124249	0	0	0.00811676	0.388875	0.363942	0.0451611	0.136047
AT2G46140			0.0123854	0.0217017	0	0	0.0145174	0	0.0220808	0										0.0112199	0	0	0	0	0.0306186	0	0
AT5G16470			0.0123694	0.00475621	0.00602223	0.0439083	0.0303562	0.0304888	0.179877	0.0351866	0.00441935	0.00162718	0	0.00132025	0.0050558	0.0283427	0.0203429	0.15623	0.014733
AT1G01120			0.0123677	0.0675606	0	0	1.37946	0	0	0										1.06909	0	0	0	0	0	0	0
AT1G17350			0.0123001	0	0	0.00196927	0.00460162	0.0312663	0.00283063	0.00819451	0	0.0113195	0	0.0142253	0.00112128	0	0	0	0
AT1G70760			0.0122298	0	0.00479436	0.00140932	0.0134271	0.0906184	0	0	0	0.0266514	0	0.00116941	0.00114331	0	0	0	0.0103632
AT5G07020			0.0121968	0	0.00118525	0.0160584	0.0132942	0.021537	0.0275664	0	0	0.00926859	0	0.00867379	0.000728825	0	0.0388897	0.049219	0
AT5G62575			0.0120912	0.000147171	0.00242607	0	0.000247987	0.00604123	0.0190209	0.012654										0.000857444	0.0151325	6.30454e-05	0.00622795	0.00636414	0	0	0
AT2G36200			0.0120893	0	0.00232347	0	0.00232362	0	0.129184	0.000685537	0.180128	0.00148532	0	0	0	0.0125909	0.16846	0	0.000158906	0	0	0	0	0	0.144145	0	0
AT2G31725			0.0119883	0.00096316	0.00086617	0.00326746	0	0.000279331	0.00864176	0	0	0.0124416	0.00719714	0.00132031	0	0	0	0	0.00163423
AT1G23170			0.0117196	0.0051708	0.00224645	0.000561949	0.0277735	0.000334105	0.019081	0.00511697	0.0380455	0.0169127	0.00948194	0	0.000908873	0	0.032126	0	0.000428353
AT5G03620			0.0116555	0.000176685	0	0	0	0	0	0.000335734	0	0.0198695	0.000539136	0.00129936	0	0.000346907	0	0	0
AT1G51810			0.0116387	0	0	0	0	0	0	0	0	0.0240466	0	0	0	0	0	0	0									RLK	FALSE														FALSE	TRUE
AT1G75210			0.0114589	0.00955109	0.0127766	0.0120058	0.00831768	0.00502336	0.425903	0.0401652	0.137252	0	0.00167591	0.022412	0.0069537	0.00986814	0.111084	0.420384	0.00906894
AT2G04160			0.0114231	0.387569	0	0	0	0	0.098409	0.0859482										0	0	0.00400281	0.00263665	0.194464	0.0533114	0	0
AT5G37540			0.0114202	0	0.00294601	0.00835379	0.00345776	0	0.00856122	0										0.00384913	0	0.00156515	0	0.00507132	0.0148642	0	0.010837
AT2G47550			0.0112128	0.0105302	0	0	0.0145895	0	0	0	0	0	0.0130636	0.00831943	0.00084668	0	0	0	0	0	0	0	0	0.100391	0	0	0
AT5G17870			0.0112034	0	0.00042723	0	0	0.0468117	0.0866422	0.00813967	0.233453	0.0131744	0	0	0.00139562	0.00540914	0.191263	0.0102051	0.00187681
AT3G17690			0.0111934	0.000867269	0.000558558	0.000307653	0	0	0.0152746	0	0.0596056	0.012029	0	0.00432394	0	0	0.0453041	0	0
AT5G37260			0.0111644	0.0541644	0.00427036	0.00938056	0	0.00111332	0.0269826	0.00688755										0	0.00234999	0.000797165	0	0.00214285	0.00808747	0	0.0130814
AT1G71730			0.0111295	0	0.00101874	0.0164294	0.0150749	0.00592983	0.0235897	0.000786943	0.0600541	0.00218369	0	0.0106345	0	0	0.0704712	0	0.00221441
AT4G21870			0.0109434	0	0.195793	0	0.386898	0.101796	0.0404149	0.209636										0.300537	0	0.135794	0.265063	0.0433029	0.0480368	0.0357863	0.00143382
AT2G15220			0.0109428	0.0330413	0	0	0.0616288	0	0	0	0	0.0257224	0.0441154	0	0.00371971	0	0	0	0	0.0399514	0	0	0	0	0	0.0162428	0
AT1G59660			0.0109074	0.00107003	0.000438248	0	0.00273482	0	0.137448	0	0	0.016367	1.37408e-05	0.000108047	0	0.00396228	0	0.137644	0.00218142	0.00221507	0	0	0	0.0221569	0.0629673	0	0.0004699
AT3G29230			0.0108375	0.00361794	0.000506311	0.0140112	0.000663091	0.000340715	0.0215847	0.00712331	0.0301019	0.000752765	0.00253032	0.0038905	0.00571145	0	0.0150644	0	0.00112116
AT2G09990			0.0107411	0.00886138	0.00195779	0.00942284	0.0452589	0.0166326	0.0163248	0										0.0225553	0	0.0225446	0	0.0145127	0.0066356	0.0176258	0.00926682
AT5G56880			0.0106574	0	0	0	0.0043629	0	0	0.0294887										0.000339678	0	0	0.0123319	0	0	0	0
AT4G23550			0.0106504	0	3.82486e-05	0	0	0	0.13243	0	0.0116625	0.00259933	0.000996199	0.00849256	0	0	0	0	0.000115965	0	0	0	0	0.295444	0.00274723	0	0
AT4G18280			0.0106	0	0	0	0.223839	0	0	0.105561										0.217884	0.0206944	0	0.0111038	0.291733	0	0	0
AT5G14080			0.0105856	0	0.00317844	0.0090793	0.0109799	0.0187561	0.00384346	0.000156917										0.00580945	0.00403775	0.0219057	0	0.0100773	0.00484244	0.00512596	0.00483461
AT4G38830			0.0105023	0.00309226	6.58342e-05	0.002506	0.0117688	0.00286591	0.00162212	0										0.00450341	0	0.00303074	0	0	0	0.013126	0.000115769
AT2G41490			0.0104747	0.0352034	0.00514456	0.0147028	0.00469571	0.034817	0.0122752	0.002599										0.000708013	0	0.0406844	0.00153449	0.021437	0.0122393	0.0152654	0.016795
AT1G03650			0.0104735	0.00961125	0.000416869	0.000240556	0.00416136	0.000600713	0.00788821	0	0	0	0.0118777	0	0	0.014268	0.00848368	0.0211686	0.000528313
AT4G15248			0.010397	0.00021307	0	0	0.00268577	0.00250918	0.0122168	0.0227755										0.00190387	0.00455966	0.0021631	0	0	0	0	8.27136e-07
AT1G49530			0.0103735	0	0.00625999	0.00546074	0.0359303	0.0119837	0.0341795	0.0075958										0.0186078	0.0155212	0.00838152	0.00396408	0.0523936	0.0184832	0.0223526	0.00399754
AT1G31290			0.0103332	0.00237381	0	0	0	0.00584181	0.00135031	0										0	0	0.00814793	0	0.00255186	0	0	0
AT5G23820	ML3		0.0103117	0	0	0	0.183019	0.000959421	0.00124322	0.011613										0.141488	0	0.00121546	0.00312728	0	0.00271521	0	0		FALSE														TRUE	FALSE
AT3G11650			0.0103054	0.00284269	0.000822128	0	0.0322201	0.00257022	0.0637507	0.0150514	0.177012	0.00285803	0.00229854	0.00767107	0.00224576	0.00217014	0.143382	0	0.000974325
AT1G04980			0.0102973	0.0528623	0.000633502	0.00312156	0.0103005	0	0.00307972	0	0.0388427	0	0.0199438	0.0132524	0.0275015	0.00551797	0	0.0167042	0.00159881
AT1G64510			0.0102331	0.000650969	0.00628173	0.000199706	0.00689969	0.0644037	0.0575056	0	0.0746422	0.00703902	0	0	0	0.00728182	0.0290642	0.00184523	0.0125545
AT5G46790			0.0101809	0.0279144	0.0311031	0	0.171666	0.0201655	0.121	0.0117018										0.142604	0.00975941	0.023899	0	0.231035	0	0.0128351	0
AT4G15620			0.0100675	0.0388854	0.0011473	0	0.062634	0	0	0.00566215	0	0.0264947	0	0	0.0305578	0	0.114745	0	0
AT5G45170			0.0100549	0.0118917	0.0157125	0.0113242	0.0387241	0.0407364	0.0671197	0.0219806
AT4G08635.1			0.0100035	0	0	0	0	0	0	0.000276732	0	0.0207059	0	0	0	0	0	0	0
AT1G11950			0.00992881	0	0.000461467	0.00967294	0.0121418	0.00236288	0.105097	0	0	0.0103098	0	0.0064672	0	0	0	0.111568	0.000771925	0.0107719	0	0.00202426	0.000193242	0.0297158	0.051615	0	0.0111882
AT2G30530			0.00989638	0.0256194	0.0279054	0.056351	0.0321211	0.0356044	0.0209721	0.0172562										0.0327422	0	0.0587514	0.00519557	0.15889	0.00905286	0.0192303	0.0655779
AT1G20460			0.00982574	0.0367134	0.00591294	0.00680117	0.0405352	0.0136797	0.00829015	0.0355181										0	0.0145545	0.00455712	0.00381205	0	0.0108009	0.0502237	0.00665026
AT3G16910			0.00982252	0.0383553	0.00953619	0.0046518	0.00836503	0	0.0817816	0										0.00757573	0	0.0038629	0	0.0756274	0.00666045	0	0.00651137
AT5G08340			0.00977856	0.00351539	0.000873808	0.00569952	0.0144808	0.0143134	0.0846639	0.0106247	0.0622986	0.00644425	0.00537653	0.0111338	0.000538882	0	0.0393329	0.0807742	0.00216821	0.0136661	0	0.0171875	0.0128822	0.0247464	0.00409034	0	0.00596002
AT1G27150			0.00977494	0	0.00843301	0	0.0135644	0.0256181	0.0324687	0.0327565	0	0	0	0.00229306	0.00917666	0.00994131	0	0.00819404	0.0111505
AT5G46460			0.0095441	0.0438429	0.00577058	0.0249445	0	0.0132141	0.0219945	0										0	0	0.0133947	0.012193	0.0318198	0	0.0182979	0.0176208
AT2G38500			0.00950804	0.0051194	0	0	0.0680309	0	0	0										0.0543824	0	0	0	0	0	0	0
AT1G01700			0.00947779	0.00144143	0	0	0.000727172	0.0022977	0.0139972	0.00521094										0	0.00587568	0	0.000479147	0	0.0395678	0	0
AT5G23000			0.0094545	0.00451829	0	0	0.0147653	0	0.00768827	0	0.055839	0	0.00488577	0	0	0.00987794	0.0628439	0	0
AT3G21300			0.00945218	0	0.00210284	0	0.00505286	0.014462	0	0										0.00312217	0.00461414	0.0133266	0	0	0	0.00195377	0
AT1G51850			0.00943535	0.00182451	0	0.0706636	0.0485858	0	0	0	0.00487518	0.0235675	0.00261829	0.0162105	0	0	0.0164462	0	0									RLK	FALSE														FALSE	TRUE
AT4G39180			0.00938587	0.00244714	0.00933143	0.00530707	0.0647436	0.0102448	0.335377	0.00498618										0.0292968	0.00337155	0.0125679	0.00110093	0.0583286	0.390247	0.0190506	0.00510976
AT5G67100			0.00930945	0.0195016	0.0338288	0	0.0020705	0	0.0266928	0										0	0.000425254	0.0147077	0	0.127151	0.0243832	0.00599225	4.72034e-05
AT5G46350			0.00919872	0.18176	0	0	0.1941	0	0.0692169	0	0.11301	0.0170167	0.249073	0	0.00503785	0	0.106621	0.0068331	0	0.121503	0	0	0	0.156221	0.0386747	0	0
AT2G17820			0.0090971	0.000728665	0.0107433	0.0634677	0.0374917	0.0380247	0.742612	0.0397031	0.255118	0	0.00174046	0.0170363	0	0.019561	0.273708	0.342285	0.0184696
AT3G55940			0.00908294	0	0	4.29622e-05	0.00173134	0	0.020243	0.00756368	0.0146933	0.0080188	0	0.00286978	0	0	0.0120831	0.0210531	0
AT4G03240			0.00903553	0.0321105	0.0159464	0.0171157	0.000412968	0.0195745	0.0594251	0
AT1G74030			0.00901511	0.00983378	0.00150737	0	0.00380117	2.68368e-06	0.0777768	0.000801305										0.00147022	0	0.000170467	0	0.00508568	0.102922	0.00314018	0
AT4G14800			0.00897896	0.0241841	0	0.0146529	0.0307969	0.0118127	0.103146	0.024557	0.0277689	0.00754487	0.00926971	0.00584413	0.0127079	0.011615	0.0305657	0.152306	0.00215409
AT1G24764			0.00896652	0	0.00184599	0	0.0177774	0.0281245	0.151188	0	0.00790521	0	0	0.00279828	0	0.00768606	0.0652736	0.0578847	0.00263217	0	0.0291468	0.0206244	0	0.00589161	0.18396	0.00366967	0
AT4G39950			0.0089641	1.01257	0	0	0	0	0.273479	0	0.197189	0	1.33044	0.0210995	0.037237	0	0.137329	0	0	0	0	0.00420888	0	0.567207	0.00823374	0.0116835	0
AT2G40460			0.00894851	0.0130619	0.018228	0	0.0711055	0.0147343	0.472277	0.0939922										0.054402	0.0335851	0.00208363	0.0445298	0.830582	0	0	0
AT4G39880			0.00892909	0.00553255	0.000858736	0.0168095	0.0251246	0.0100422	0.054574	0.000433193										0.0181066	0	0.0165265	0	0.0505077	0	0.000318569	0.016543
AT5G59870			0.00890999	0.00854812	0.0512754	0	0.00103403	0	0.00487091	0.00164664	0.529309	0.00239784	0.0105599	0.00308483	0.00682217	0.012267	0.437284	0	0.00876683	0	0	0	0	0	0.692273	0.00862567	0
AT2G43000	ANAC042/JUB1/NAC042		0.00890852	0.631012	0	0	0.132931	0	0	0	0.0382182	0.0255964	0.893655	0	0.00414846	0	0.0632996	0	0	0.0849315	0	0	0	0	0	0.04851	0	camalexin;	FALSE												UP		FALSE	FALSE
AT3G09260			0.00890757	0	0	9.91061e-05	0.037228	0	0	0
AT1G11580			0.00890448	0.000703272	0.00362382	0	0	0	0.693735	0	0.927736	0	0	0.00485021	0	0.00354623	0.530245	0	0.0226127
AT5G61250			0.00890037	0.00244214	0.0111787	0.00211417	0.00868786	0.0030844	0.0325205	0	0.0818527	0.00485104	0	0.0118886	0.0064499	0	0.00689667	0.0219902	0.00782855
AT1G06135			0.00889093	0.00135187	0.000136496	0	0	0	0	0.00512366	0	0	0.00251263	0.00237955	0	0.011306	0	0	0
AT3G20670			0.00883565	0.0171698	0.0836752	0.00507374	0.0722083	0.0137382	0.0175824	0.031126										0.032854	0	0.012388	0.0187032	0	0.827501	0.00599483	0.0174538
AT2G25260			0.00867793	0.000365218	0.00549168	0.000116641	0	0	0.00777655	0.00779936										0	0	0	0.00429189	0.0324728	0	0.0175485	0
AT1G04105			0.00866664	0.0210125	4.24022e-05	0	3.45284e-05	0.00366383	0.00787716	0										0	0.00899204	0	6.00954e-05	0	0	0	0
AT5G59850			0.00863923	0.0212957	0.00586333	0.0236133	0.06904	0.0144571	0.0571783	0										0.0397034	0.0234708	0.0047025	0	0.0298382	0.0263711	0.0278085	0.0306101
AT1G64370			0.0085342	0	0	0.0215131	0.000227024	0	1.59753	0.0106967	0	0	0	0	0	0.00566156	0	1.18042	0	0	0	0	0.0123215	0.0148358	1.59134	0.00558024	0.0135236
AT4G30470			0.00849457	0.0865299	0	0	0.815228	0	0.0776185	0.123972	0	0.0351436	0	0	0.0466922	0.00893646	2.01052	0.156795	0	0.42553	0	0	0	0.00715878	0.0345042	0	0
AT5G60530			0.0084349	0.00250051	0.00103619	0	0	0	0	0.000381035	0.00803974	0.0217823	0.000846511	0	0.000445063	0	0	0	0.00218955
AT3G45960			0.0083937	0	0.00017216	0	0.00141257	0	0.093675	0	0.140147	0.0125819	0	0	0	0	0.116046	0	0.000479449	0.00109215	0.00024767	0	0	0.114035	0	0.00134203	0
AT4G36020			0.00824128	0.0201226	0.00832368	0.0171222	0.000517173	0.00386403	0.0696212	0.00835143	0.128102	0	0.0246509	0.0151527	0.00133348	0.00335816	0.0278314	0.115533	0.0064499
AT1G11925			0.0080386	0.000429351	0	0	0	0	0.00360556	0.000808431	0	0	0.00233897	0.00537562	0.00197196	0	0	0.00102341	0
AT4G37770			0.00803228	0.00559459	0.00041199	0.00549808	0.0217707	0	0.0190662	0.0409073	0.0372242	0.0107542	0.00664985	0.0101718	0	0	0.0423177	0	0
AT2G16140			0.00802842	0.0101571	0.00155699	0.00411743	0	0.022112	0	0.00123271										0	0	0.0262339	0	0	0	0	0.0040135
AT1G73880			0.0079894	0.0111415	6.69282e-05	0.0014413	0	0	0.00633525	0	0	0.025269	0	0	0.00774175	0	0	0.00842627	6.38201e-05
AT4G03490			0.00794012	0.00793283	0.00558259	0	0.0107571	0.00889688	0.0047359	0.010168
AT4G32910	NUP85/SBB1		0.00792075	0	0.00746093	0	0	0.0249334	0.0734059	4.23127e-06										0	0.00237827	0.0279663	0	0.0875705	0.0363029	0.00789308	0		FALSE														FALSE	FALSE
AT3G06880			0.00790036	0	0	0	0	0.00516386	0	0	0	0	0	0	0.000773914	0	0	0	0
AT5G11510			0.00788928	0	0.000101488	0	0	0	0.0811636	0										0	0	0	0	0	0.0978924	0.000559985	0
AT5G12420			0.00788771	0.00480299	0.00209082	0	0.222766	0	0.0255405	0.00250698										0.151115	0	0	0.00131587	0.00205307	0.0386698	0.000645722	0
AT4G14560			0.00781717	1.02487e-05	0	0	0.488475	0	0.0256391	0										0.320383	0	0	0	0.10613	0	0.0824855	0
AT5G35530			0.00781175	0.00555603	0.00891323	0.00312487	0.0514561	0.0170238	0.088263	0	0.232318	0.00637348	0	0.00392178	0.00196566	0	0.237184	0	0.0115246
AT5G39390			0.00777111	0	0	0	0	0	0	0	0	0.000122373	0.00119134	0.00638526	0	0	0	0	0
AT3G44560			0.00776322	0.00107335	0	0	0	0	0	0	0	0	0	0	0	0.0113229	0	0	0
AT1G19440			0.0077453	0.00407563	0.0034839	0	0	0.0109678	0.0964443	0.0112672	0.045062	0.0155305	0.00463545	5.19141e-05	0.000510985	0	0	0.0982163	0.00696144
AT5G47500			0.00773576	0.000510191	0.00176372	0	0.00155647	0	0.0845746	0.0152581										0	0	0	0.0124921	0.0525427	0.0532449	0	0
AT1G74650			0.00772717	0.000323443	0.00295869	0.0251638	0.171296	0	0	0	0.141279	0.00486099	0.0027273	0	0	0	0.295997	0	0.0038257
AT5G14230			0.00771312	0.00231332	0	0.000998494	0.00271709	0.00360315	0.0381646	0.000366531	0.101096	0	0.00262364	0.00488328	0	0	0.0844585	0	0
AT1G64660			0.00770569	0.025293	0.0308512	0	0.0108059	0	0	0.00954484
AT2G37170			0.00769493	0.00138223	0.0130049	0	0	0.284254	0.178257	0.297381										0	0.75493	0	0	0.629166	0	0	0
AT2G31345			0.00769364	0.0137552	0	0	0	0	0	0	0.0203656	0.00438431	0.021483	0.00138137	0	0	0.00478314	0	0
AT4G18905			0.00768911	0.00128353	0.0190172	0.0082641	0.00120115	0.000739573	0.0249475	0.000882403	0.127484	0.0133729	0	0.0057417	0.00626036	0	0.0912119	0.00182133	0.0151325
AT4G31870			0.00768909	0	0.006539	0	0.000841011	0.00054975	0.0139748	0.0176778										0.000673412	0	0.00318072	0.00102646	0.0735473	0	0	0
AT4G16780			0.00761967	0.0360515	0.0133665	0.217119	1.23541	0.0272215	0.384081	0.0154578										0.854779	0.0236567	0	0.0204213	1.11309	0	0.323446	0.204383
AT4G21960			0.00760416	0	0.185025	0.289864	0.972687	0.45226	1.11365	0.0345329	1.96382	0.0617368	0	0.0129795	0.00119426	0	2.09555	0	0.210969
AT1G59640			0.0075578	4.85835e-05	0.00290096	0	0.0125571	0	0.157078	0.0098515	0	0	0	0.00753169	0.00025478	0.0113133	0	0.136233	0.00600079
AT5G50890			0.00752036	0	0.000712856	0	0	0.00298753	0.107903	0	0.0567581	0.000243086	0	0.0048278	0	0	0.000763791	0.0677193	0.00259782	0	0	0.00416321	0	0.0138449	0.0743863	0	0
AT1G26340			0.00749604	0.0101602	0.00614476	0.0159787	0.133449	0.0101774	0	0.00538242										0.0828092	0.0198578	0.0028047	0.0121983	0	0	0.0378361	0.00733386
AT2G47260			0.00743834	0.00331801	0	7.01661e-05	0.00437721	0	0.143353	0.0100815	0.137129	0	0	0.00609893	0.00188172	0.00302833	0.129856	0	0	0.00218249	0	0	0.000320692	0.232218	0.0324097	0	4.51263e-05
AT1G10960			0.00741544	0	0.0111238	0	0	0.0619815	0.0196828	0.00476114	0.031445	0.0138425	0	0.00631021	5.88383e-05	0	0.0218582	0.00762804	0.0141482
AT2G23640			0.0073614	0.00200593	0.000918109	0	0	0	0.000113178	0.000185051	0.0304444	0.0141199	0.00147625	0.000290626	0.000431329	0	0.0358714	0	0
AT5G62520			0.00735697	0.0135134	0	0	0	0.00203965	0	0.00779475										0	0	0.00245792	0	0	0	0	0.000113138
AT2G20880			0.00734671	0	0	0.00402378	0	0.165662	0	0.0970555										0	0.446587	0	0	0	0	0	0
AT3G45980			0.00734502	0.00804094	0.0489356	0.0333633	0.0358874	0.096686	0.0239449	0.00962576	0.492301	0.00672904	0.00652516	0.00289794	0	0.0159945	0.341239	0.00713999	0.0305534
AT4G23430			0.0073319	0.000264133	0.00501097	5.25143e-05	0	0.00891314	0.112422	0										0	0.0183924	0.00522516	0.000159832	0.203768	0	0	0.000142798
AT1G19610	LCR78/PDF1.4		0.00729043	0.00617435	0.0042802	0	0	0.0179729	0	0	0	0	0	0.0219701	0.00461912	0.00050597	0	0	0	0	0	0.0161606	0	0	0	0	0	defensin	FALSE														FALSE	FALSE
AT2G20625			0.00728166	0	0	0	0	0	0.00813817	0	0	0.0139764	0	0	0	0	0	0.0178767	0
AT5G23740			0.007187	0.0147214	0.0134937	0.00184789	0.00291505	0.00167702	0.105899	0.00256126	0.125982	0.00406149	0.00978315	0	0.00517499	0.00679352	0.135465	0.0701177	0.0135879
AT1G09080			0.00715511	0.0170525	0	0	0	0	0.0995556	0	0	0	0	0.0228141	0	0.00372219	0	0.162655	0
AT1G10155			0.00715418	0.00336769	0	0	0.00058047	0.00238398	0.0640691	0	0.0321135	0.0160003	0.00191261	0	0	0	0.0404144	0.0462248	0	0.000657284	0	0.00291749	0	0	0.0440725	0	0
AT1G30690	PATL4		0.00713873	0	0	0.0347077	0.147505	0.0365698	0.487775	0.0167409	0.558602	0.0236692	0	0.00139726	0	0	0.726355	0	0.00396058																													useful	Mitosis
AT2G25530			0.00712934	0.0367419	0	0	0.00744149	0.000228536	0.0596723	0	0	0.00505732	0	0.00507821	0.0247828	0.0120557	0	0.0734675	0
AT2G38300			0.00702764	0	0.00106096	0.000255594	0	0	0	0	0.077166	0	0	0	0	0	0.0414389	0	0
AT1G66780			0.00702749	0.000193926	0	0	0.00243105	0.00142425	0.00503836	0	0.0299931	0.0110829	0	0.000184955	0.00016253	0	0.0295986	0	0	0.00130146	0	0.00130032	0	0.00980106	0	0	0
AT4G33467			0.00701468	0	0	0	0	0.473982	0	0.107722										0	0.254904	0.431787	0	0	0	0	0
AT5G60020			0.00700144	0.000885725	0.000206192	0	0	0.000499567	0.0209234	0	0	0.0149527	0.000991914	0	0	0	0	0.0178851	0.000275507
AT1G59740			0.00693715	3.45995e-06	0	0	0	0.00213644	0.039024	0										0	0	0.00266741	0	0.036114	0.00640854	0	0
AT1G12310			0.00688071	0.00677604	0.00923479	0	0.0202062	0.019905	0.0815145	0.046201	0.153563	0.0182324	0.00177253	0.00378975	0.0103033	0	0	0.0862997	0.0102996
AT4G02360			0.00685922	0.00341447	0.000233722	0	0.000708337	0	0.000971243	0.0217455										0.000750378	0	0	0.00416422	0.0479195	0	0	0
AT1G15870			0.00685693	0.00109629	0.00165397	0	0	0	0	0	0	0.00225691	0.000251918	0	0.0110791	0	0	0	0
AT5G24080			0.00684648	0.0215496	0	0	0.0309574	0	0	0.169577	0	0.0142736	0	0	0.0855989	0.0111989	0.199591	0	0
AT2G39530	CASPL4D1		0.00679523	0.00405412	0	0.00202961	0	0	0	0										0	0	0	0	0	0	0	0.00277009		FALSE														TRUE	FALSE
AT3G43083			0.0067935	0	0	0	0	0	0	0.00877956	0	0	0	0	0	0	0	0	0
AT1G18060			0.00677622	0.00580409	0.00827875	0.00133485	0.00835592	0.0297549	0.04704	0.0223655	0.0964172	0.00304305	0.00188232	0.00412909	0.00337845	0.00989346	0.0400174	0.0187663	0.0118942
AT4G23420			0.00677303	0.0070637	0	0	0	0	0.137172	0	0.13653	0.0083463	0	0	0.00301101	0.0080628	0	0.0570414	0	0	0	0	0	0.246824	0	0	0
AT1G21550			0.00666512	0.00250691	0.00156197	0	0	0.00594599	0	0										0	0.00973543	0.00024189	0	0	0	0	0.00139539
AT5G52810	SARD4		0.00665422	0.00908615	0.0049428	0.0297515	0.00699639	0.00242204	0.0955831	0.00407579	0	0.00255409	0	0.00971189	0.00580473	0.000231752	0.0131685	0.118283	0.010289										FALSE														TRUE	FALSE
AT3G03270			0.00663457	0.0379801	0	0	0	0	0.339328	0	0.0333853	0.0110837	0.046372	0	0.00258091	0	0	0.240765	0	0	0	0	0	0	0.339821	0.00478933	0
AT3G27740			0.00661735	0.0025926	0.00325631	0.00105323	0.000856301	0.00785673	0.00418427	0.000318345										0	0	0.0111855	0	0.0297048	0	0.00215849	0.00113046
AT1G58561			0.00661631	0.00547901	0.00997579	0	0.0240031	0.0239577	0.0525301	0.00779394	0.184637	0	0	0.0243454	0	0	0.0944779	0.0305814	0.00511165	0.0162932	0.0142034	0.0251641	0.00589851	0.00363899	0.0276432	0.00027351	0
AT5G41910			0.00656287	0.0154862	0.00442534	0.00690012	0.0628854	0.0305163	0.0439936	0.0100365	0.094101	0.00356812	0.00966489	0.00386849	0.00657276	0.0073471	0.0699108	0	0.0098877	0.0538507	0	0.0357698	0.000627491	0.0255728	0.0328624	0	0.0124751
AT5G08370			0.00651594	0	0.00880607	0	0.0844985	0	0.247869	0	0.277426	0.0149626	0	0	0	0	0.309306	0	0.0079102
AT4G20320			0.00651112	0.00506328	0.000716365	0	0	0	0.0285516	0	0.0676417	0.00187359	0.00330461	0.00379191	0	0.00580847	0.054847	0.014363	0
AT4G18530			0.00646047	0.00576922	0.00666223	0.020554	0.0152387	0.0404291	0.125408	0.00758874	0	0	0	0.0232492	0.00580948	0.000709051	0	0.0724093	0.00298711
AT1G21840			0.00643714	0	0.00472353	0.0155682	0.0389035	0.0362866	0.0250246	0.0257599	0.052548	0	0	0	0.00578606	0.00959186	0.0260966	0	0.00939357	0.0298518	0.00536507	0.0359153	0.0156096	0.023194	0.0121508	0.0113718	0.0250014
AT1G24600			0.00643158	0.00797093	0	0	0.00208262	0	0	0.0325475										0	0	0	0	0	0	0.0170594	0
AT4G25930			0.00642727	0	0	0	0	0	0	0	0	0.00107099	0	0.00200627	0	0	0	0	0
AT1G14730			0.00641812	0	0	0	0	0	0.0477847	0	0.0425335	0	0	0.00502481	0	0	0	0	0	0.000657441	0	0	0	0	0.0568185	0	0
AT3G55110			0.00635632	0.000809476	5.69365e-05	0	0.000128194	0	0	0.00657896	0	0	0	0.00121414	0.000115899	0.00613517	0.0313124	0	0
AT5G65250			0.00635129	0	0.00246476	0.00427667	0.0137659	0.00406718	0.098494	0.0115941	0.0160117	0	0	0.00672424	0.000668231	0.000620419	0.0261752	0.12216	0.00297976
AT2G26380			0.00635037	0	0	0	0	0	0	0	0	0.00905193	0	0	0	0.00264916	0	0	0									RLP	FALSE														FALSE	TRUE
AT1G48350			0.00634025	0	0.0101484	0	0.00360603	0.0637615	0.068002	0.0211614	0.240268	0.0122509	0	0	0	0	0.20126	0	0.014476
AT1G66550			0.00633925	0	0	0	0	0	0	0	0	0.00740905	0	0.00269614	0	0	0	0	0
AT5G43290			0.00632676	0.000228637	0	0	0	0	0	0	0	0	0	0	0	0.0034011	0.0164497	0	0.00065041
AT3G60370			0.00632392	0	0.00971847	0.00122366	0.00998921	0.0361378	0.00819398	0	0	0	0	0.016862	0	0	0.0103204	0	0.0108473
AT2G47180			0.0063197	0.000267795	0.0145257	0	0	0	0.514922	0.0192531										0	0	0	0.0100145	0.826894	0.00544463	0	0
AT1G69420			0.00626992	0	0.00761671	0.00291282	0.00319493	0.0385568	0.156102	0.0147944	0	0.0038107	0	0	0	0	0	0.137706	0.0132678
AT2G47110			0.00626787	0.0221665	0.0131092	0.0326173	0.0575506	0.0149673	0.102906	0.00391982	0.335751	0.0123155	0.0012812	0	0.00751619	0.00466906	0.358417	0.0443954	0.0124339
AT5G38690			0.0062655	0.00620369	0.0175123	0.0156999	0.0047712	0.012302	0.0464085	0.0332255										0.00956341	0	0.0280735	0.0191467	0.040315	0.0442665	0.00933609	0.0172266
AT3G12260			0.00625942	0.00806695	0.0022206	0.00892714	0.0113636	0.0193995	0.0383056	0										0	0	0.0187687	0.00121961	0.0793629	0.0238421	0.0189527	0.008945
AT4G18990			0.00625094	0.0789303	0	0.000153685	0.0102054	0	0	0										0.00730489	0	0	0	0	0	0	0.00036814
AT5G61090			0.00623408	0	0.00616682	0.00165821	0	0	0.089354	0	0.204346	0.00674349	0	0.00751071	0	0	0.0993661	0.0072557	0.00674212
AT3G10070			0.0062323	0.000251331	0.00256988	0.0109467	0	0.020108	0.0346546	0										0	0.0148261	0.0181137	0	0.0495058	0.00808097	6.54073e-05	0.00705593
AT2G41905			0.00622459	0	0.000685054	0	0	0.00467361	0.00658477	0										0	0.0015572	0.00404692	0	0	0	0	0.000269718
AT1G09300			0.00622384	0.0112454	0.00503621	0.00521432	0.00311092	0.00815431	0.0166675	0.0215345										0.00218259	0	0.0102727	0.00898153	0.031212	0	0	0.00731176
AT1G29320			0.00622341	0.00950531	0.00989465	0	0.00484725	0.0223598	0.0247958	0										0.00675877	0	0.0310281	0	0.0282726	0.00472344	0	0.000709631
AT1G35780			0.00618018	0.000869334	0.00252514	0	0	0.00533727	0.474456	0.00680397	0.110565	0	0	0.00734899	0	0	0.0436031	0.243449	0.00671031
AT1G51060			0.00617933	0.0370261	0.0458374	0.0339411	0.086509	0.0356285	0	0.0337238	0.245202	0.0167528	0.0457317	0.00655373	0.00814995	0.017316	0.246358	0	0.0101729	0.0629422	0	0.0359276	0.00690023	0.0492024	0.496505	0	0.0462436
AT4G14110			0.00616168	0.0108091	0.00362508	0.0123933	0.00351628	0.0187702	0.00269438	0										0.000760846	0.0108231	0.0131044	0.000440041	0.0103668	0	0.00391145	0.0148716
AT3G23605			0.00615935	0.00163154	0	0.00804582	0	0.00031183	0.00319553	0										0	0.00078538	0	0	0.00420869	0.00199686	0.00518433	0.0042178
AT5G59690			0.0061278	0	0.0309187	0.00517362	0	0.00997187	0	0										0	3.24506e-05	0.010132	0	0.0887465	0.313502	0	0.00614225
AT4G16630			0.00606084	0.0348087	0.0202612	0	0.114533	0.00470264	0.0338036	0										0.0864074	0	0.0117892	0	0.097183	0	0	0.00266037
AT3G50620			0.00601303	3.42231e-05	0	0.000722278	0.00288307	0.00535413	0.0204259	0.00974679	0	0.00597177	0	0	0.000873739	0.00633106	0.00106327	0.00612941	0
AT2G46505			0.00599741	0.0139023	0.000354212	0.00938626	0.0283183	0.0245127	0.0259977	0.006588										0.0199064	0.0189578	0.0152406	0	0	0.0142584	0.0273294	0.00268413
AT5G47455			0.00596922	0.00398444	0.00546731	0	0.00605252	0.0178232	0.0106378	0										0.00283712	0	0.0251807	0	0.0673389	0	0	0
AT3G53620			0.00596031	0.00471738	0.0017803	0	0.000888957	0	0.181183	0.00203277	0.0496206	0.00557841	0.00181588	0	0.000323406	0.00552241	0.0309765	0.170765	0.00306064	0.000816864	0	0.000155309	0.000313886	0.0911897	0.0576912	0	0
AT1G20720			0.0059583	0.00342964	0.00410885	0	0.0153252	0	0.0174023	0										0.011221	0	0.00052462	0	0	0.0113671	0	0
AT3G02500			0.0059048	0	0.000145463	0	0	0	0.013996	0	0	0.00559781	0	0.00337322	0	0	0	0	0.00018605
AT1G67865			0.00590065	0.00132809	0	0.00873452	0.030693	0.00259389	0.86196	0.0224665	0	0	0.00183846	0	0	0.00969196	0	0.579077	0	0.0268811	0.00622548	0	0.00869932	0.117973	0.83327	0	0.0132162
AT5G05220			0.00589808	0	0	0	0	0	0	0.00545225	0	0.0111277	0.00165889	0	0	9.50928e-05	0	0.0101848	0
AT1G19320			0.00586844	0.000611699	0	0	0.11222	3.47916e-05	0	0.00146609										0.0809136	0	0	0	0	0	0.0193687	0		FALSE														FALSE	FALSE
AT2G44195			0.00580304	0	0	0.000211065	0.0206996	0	0.0036895	0	0.00841121	0.0028294	0	0.00219199	0	0.00303178	0.00442319	0	0	0.0164507	0	0	0	0	0.00564951	0	0.000105407
AT1G67720			0.00576594	0.00189618	0	0	0.0022198	0.000101494	0.213486	0	0.111065	0.0110054	0.00308965	0	8.91789e-05	0	0.0912027	0.0432025	0									RLK	FALSE														FALSE	TRUE
AT1G54050			0.00576059	0.00515661	9.98534e-05	0	3.62771e-06	0	0	0.0021774	0.0369923	0	0.00709019	0.00134093	0	0.00472705	0	0	0
AT3G10340			0.00575875	0	0	0	0	0.00316171	0.0367015	0										0	0	0	0	0.0379839	0.0183269	0.012056	0
AT4G00770			0.00573464	0	0.000442932	0.00297775	0.00213637	0.00919289	0.0537353	0	0.0317157	0.0161616	0	0	0	0	0.0112468	0	0.00205983
AT1G02150			0.005726	0.000706808	0.0125515	0.0149542	0.0354734	0.0166465	0.0171153	0										0.0272602	0	0.0227873	0	0.0478132	0.000407886	0	0.0244729
AT1G78050			0.00570388	0.00390077	0	0	0.0243413	0	0.0277955	0										0	0	0	0	0.108229	0	0.0110675	0
AT3G44890			0.00569892	0.00693165	0.0048842	0	0.0193975	0.0375793	0.0940439	0.0115187	0.263572	0	0.00996907	0	0	0.0073694	0.181638	0.0144783	0.00763692
AT2G26170			0.00569382	0.00357407	0.00887088	0	0.146041	0	0.829324	0										0.103214	0	0	0	1.44221	0	0.0183619	0
AT1G24280			0.0056887	0	0.00223511	0	0	0.00740451	0.0221049	0.000896012	0.0358684	0.00174102	0	0.00249406	0	0	0.0749053	0.0147375	0
AT3G28270			0.0056878	0	0.059639	0	0	0	0	0.238488										0	0	0	0.188726	0	0	0	0
AT3G53720			0.00567454	0.133455	0	0	0.00270164	0	0.126895	0	0.44032	0.0143057	0.110207	0	0.0265931	0	0.315506	0.0115259	0
AT3G44740			0.00566949	0.00398447	0.0130113	0.00537428	0.0183287	0.0122215	0.0946574	0	0.0296505	0	0.00815656	0.00753586	0	0	0.0683213	0.0178181	0.0169851
AT4G21500			0.00566227	0	0	0.00127402	0.0383903	0.00359072	0.0318531	0.0020265	0.0176017	0.0103698	0	0	0	0.00134861	0	0.0382936	0.000520894	0.0375262	0.00338941	0.00148929	0	0.0133068	0	0.00139293	0.00173154
AT5G21280			0.00565907	0	0.00332096	0	0.00641633	0	0	0.021899	0.00536605	0.00512571	0	0	0	0.0108323	0.0174133	0	0.00427792
AT2G19460			0.0056214	0.00233151	0.000210634	0	0.0782318	0	0.0438821	0	0	0.00484103	0	0	0.000930817	0.0020455	0.088254	0.0659818	0.000319224
AT1G07880			0.00561863	0.00295854	0.000801998	0	0.0080144	0	0.166893	0	0.136318	0	0.00459655	0.00423211	0	0.000925068	0.0771806	0.00463347	0.00171886
AT5G64450			0.00560897	0	0.0007174	0.000192286	0.0374971	0	0	0										0.0224439	0	0	0	0	0	0.0121887	0
AT5G43380			0.00559289	0.000141735	0	0	0	0	0.421731	0	0.0290194	0.00699777	0	0	0	0	0	0.589044	0
AT5G22799			0.00559086	0.000345612	0.00231739	0	0.00031777	0	0.037937	0.0195932										0.000280969	0	0	0.012926	0.030767	0.0470809	0	0
AT4G20910			0.00558605	0	0.000227372	0	0.0126427	0.00794554	0.0465001	0										0.00755005	0	0.0106394	0	0.0590172	0.0155626	0	0
AT4G02110			0.00557553	0	0.0105914	0	0	0	0.0109894	0.00429425										0	0	0	0	0	0.10072	0	0
AT1G31950			0.00556838	0	0.000570801	0	0	0.00400079	0.00861657	0	0	0	0	0.00242812	0	0	0.0465552	0	0.000741269
AT1G63410			0.00555645	0.00131994	0.00073042	0	0	0	0.00310054	0	0	0.0120173	0	0	0.000808589	0.00046364	0	0	0.00145945
AT5G21970			0.00554256	0	0.000521182	0.000895505	2.84556e-05	0.0149256	0	0										0.00146987	0	0.0185528	0	0	0	0	0
AT2G25480			0.00552271	0	0.00182283	0.00190241	0.0230563	0.039443	0.0774251	0	0.0810326	0.00562883	0	0.0060072	0	0	0.0527799	0	0.00373264
AT4G22680			0.00550703	0.000437427	0.000117299	0.000343478	0	0	0	0	0	0.00766643	0.00287969	0	0	0	0	0	0.000258804
AT4G28150			0.00548556	0.00174712	0	0.0053467	0.0858377	1.98955e-05	0.0656362	0.0119868	0.00465442	0.0109213	0.000516509	0	0.00631743	0.00451802	0	0	0.0011144
AT4G18215			0.0054681	0.000237169	0.00214264	0	0.000425126	0	0	0.00563573	0.00156572	0	0	0.00351595	0.00432006	0	0	0	0.00181005
AT5G43430			0.00546053	0.0199302	0.00019519	0.0268664	0.0184515	0.00860003	0.011892	0.0353088	0.147927	0.00396585	0.00988195	0.0029638	0.00617399	0.0141006	0.160081	0	0
AT5G57800	CER3/FLP1/WAX2/YRE		0.00545748	0.0104711	0.00661735	0.0048004	0.277142	0	0.00103653	0.035736	0	0.0184941	0.00578384	0.00240692	0.002817	0	0.629896	0	0.00322868																											marker	leaf epidermis
AT1G66280			0.00537191	0.00111421	0	0	0	0	0	0	0	0	0	0	0	0.00932897	0	0	0
AT3G25920			0.00535659	0	0.0065589	0.00843317	0.000301893	0.118317	0.134751	0.00305195	0.203086	0.00943071	0	0.00716701	0	0.00314041	0.198579	0.0141763	0.0104848
AT3G56070			0.00535013	0	0.00485242	0	0.0327967	0.00128081	0.0152026	0	0.0691535	0	0.00104345	0.00484233	0	0	0.0093817	0.017861	0.00590246
AT2G38110			0.00533492	0	0.001307	0.00307718	0.00404803	0.00359454	0	0										0	0.00868091	0	0	0	0	0.00970443	0
AT4G30845			0.00531134	0	0	0.000109639	0.000500278	0.00318137	0	0	0	0.00993435	0	0	0	0	0.00641266	0	0
AT1G52310			0.00530267	0.000505378	0.00950644	0.0118031	0.102628	0.0204493	0.0927316	0.0192464	0.136748	0	0	0.0131926	0.000935612	0	0.200003	0.0384885	0.0124179
AT3G29690			0.00529731	0.000834372	0	0	0	0.000295145	0	0	0.0538575	0	0	0	0.000670587	0	0.0491943	0	0
AT2G08460.1			0.0052798	0	0	0.00448374	0.00842263	0.00251565	0.00712377	0.00176877
AT3G43825			0.00527659	0.000115794	0	0	0	0	0	0	0.0487825	0	0	0	0.00029109	0	0.0470494	0	0
AT2G44240			0.00527649	0.0190181	0	0	0	0	0	0	0	0.00531117	0	0.0239605	3.58488e-05	0	0	0	0
AT1G73230			0.00526992	0.00913199	0.00654808	0.0202055	0.0162997	0.0312702	0.0379864	0.0264092
AT1G48100			0.00522148	0	0.00260263	0	0	0.00677236	0.0385333	0.0156296										0	0.0167214	0	0	0.114729	0	0	0
AT5G38344			0.00517749	0	0.00772973	0.00425365	0	0	0	0	0.0387193	0.00246833	0	0.0220822	0	0	0.0579474	0	0
AT1G56170			0.00514239	0.000293875	0	0	0.00455801	0	0.116919	0.00254836	0.0170609	0.0034557	0	0.00480693	0.000820771	0	0	0.0739432	0.00245391	0	0	0	0	0.0707561	0.0426251	0.00891289	0
AT1G23180			0.0050938	0	0.00597606	0.00987511	0.00016956	0.0116203	0.0348517	0	0.0443878	0.00632022	0	0	0	0	0.033559	0.0174546	0.00917945
AT1G05060			0.00507826	0.0370514	0.0043909	5.02071e-06	0.0540535	0.0075899	0.0657039	0	0.0478129	0.00243731	0.0427887	0.000625086	0.00498044	0.0031693	0.00817076	0.0638931	0.00713418
AT2G41170			0.00507611	0.00285818	0	0.0044089	0.198436	0	0	0.0100567
AT4G22320			0.00507389	0.0133522	0.00344885	0.00127747	0.0346442	0.0271926	0	0.0190477										0.0251655	0.0588839	0.00262401	0.00158197	0	0	0.0078953	0.00629512
AT3G09550			0.00506929	0	0.00185668	0.00681238	0	0.0216375	0.00438897	0.0110038	0.0232269	0	0	0	0	0.00919743	0	0	0.00444945
AT1G14120			0.00502189	0.000315406	0.000167942	0	0.0104649	0	0	0										0.00742657	7.16505e-05	0	0	0	0	0	0
AT2G17040			0.00499033	0	0	0.515452	0.194276	0.00259279	0.0439464	0	0	0	0	0.226171	0	0	0.0818585	0	0.0131724	0.0813169	0.0148837	0.00658715	0	0.316532	0	0.180594	0.466574
AT4G27340			0.00498416	0.00907676	0.00176229	0.00747259	0.00824321	0.0159547	0.020096	7.11772e-05										0.00406253	0	0.0213124	0.00499795	0.06413	0	0	0.00223761
AT5G58980			0.00497628	0	0.00699314	0.00647333	0	0	0.929393	0.00968633	0.179666	0.00718923	0.00442206	0	0	0	0.0251362	0.634978	0.0151009	0	0.0115922	0	0	0.15774	0.655876	0.00720095	0.00870072
AT1G11100			0.0049711	0.0154729	0.00112837	0	0.00989026	0	0.0447737	0										0.000397909	0	0	0	0.0410915	0.0272092	0.000432463	2.56618e-05
AT3G51970			0.00494017	0.00442103	0	0	0.0114476	0	0	0.00168303	0	0	0	0.00218171	0.00374331	0.00387933	0.0487529	0	0
AT1G03830			0.00491552	0	0.000430841	0.001259	7.90109e-05	0.0104782	0.00388688	0.00216009	0	0.0110279	0	0	0	0	0	0.00431839	0.00081834
AT1G04490			0.00488538	0.0112218	0	0	0	0	0.0349252	0										0	0	0	0	0.0792197	0.00714338	0	0
AT5G40280			0.00488437	0.00152744	0.00354781	0.00813249	0.0298911	0.01231	0.0137252	0	0	0	0.00097093	0.0125749	0	0.00193314	0	0	0.00516109
AT5G19500			0.00488209	0	0.0264803	0.0167074	0	0.0324009	0.0664848	0	0.091589	0	0	0.0218905	0	0	0.0180962	0.0391286	0.0246407
AT2G37280			0.00487853	0	0	0	0	0	0.0477422	0	0	0	0	0.00672571	0	0	0	0.0427319	0	0	0	0	0	0.0258795	0.00890494	0	0
AT1G50790			0.00486812	0	0.00254809	0.00203771	0.000260328	0	0	0.00149119	0.0281311	0	0	0.000869862	0	0.00718519	0.0272957	0	0.000598496
AT5G24780	AtVSP1		0.00484646	0	0.00235672	0	0	0	0.00338231	0.0269506	0.0921173	0	0	0	0	0.0217114	0.0592728	0	0.000283999										FALSE									UP					FALSE	FALSE
AT5G61200			0.00481764	0	0.00656884	0.00443568	0.0186916	0.0154271	0	0.0252559	0.112987	0.0124058	0	0.00203238	0	0	0.0250982	0	0.0125676
AT5G55180			0.00481757	0	0	0	0.145362	0.00659544	0.138962	0.0121022	0.178857	0	0	0	0	0.00800566	0.256777	0	0	0.103507	0.00133332	0.0052975	0.000117202	0.018877	0.140406	0	0
AT5G37530			0.00479531	0	0.00357423	0	0.0036242	0.000909281	0.0154113	0	0	0	0	0.00678236	0	0.000802999	0	0	0.00361429
AT2G30500			0.00478515	0.000998893	0.00066018	0.000202083	0.0848886	0	0.0808672	0.110418	0.170147	0	0.00713967	0.00526933	0	0	0.19202	0.0164627	0
AT1G58390			0.00478176	0	0.00281665	0	0.00140628	0.00714413	0	0										0	0.00429776	0.00514474	0	0.0102769	0	0.00209238	0		FALSE														FALSE	FALSE
AT5G10180			0.00477601	0	0.00261076	0	0.00421892	0	1.31274	0	1.01281	0.00605978	0	0.00338851	0	0	0.426691	0	0.0314851	0	0	0	0	2.18672	0	0.00165513	0
AT5G58390			0.00475969	0	0.0102456	0	0	0	0	0	0.0904172	0.00976686	0	0	0	0	0.0286653	0	0.0137553	0	0	0.00298955	0	0.0569258	0	0	0
AT2G17430			0.00473556	0.0223555	0.00594257	0.00141949	0.00444021	0.000116231	0.0300491	0	0.0486025	0.000955815	0.00991093	0.00198907	0.0145808	0.00308232	0.0299502	0.0212684	0.00278955
AT1G20680			0.00473386	0.000624294	0	0	0	0	0	0	0	0	0	0.00451826	0.000583711	0	0	0	0
AT3G24520			0.00470811	0	0	0.0381748	0.00744871	0.0722036	0.117371	0.212107	0.142914	0.0162084	0	0	0.0234289	0.0378091	0.127325	0	0.00115532
AT1G19030			0.00469682	0	0	0	0	0	0.0134495	0	0	0.00731837	0	0	0	0	0	0.0284876	0
AT3G07480			0.00469648	0.00508153	0.00150703	0.00794605	0.0250004	0.00803323	0.0345758	0.00942965	0.0570273	0	0	0.00421482	0.00529169	0.00334488	0.106063	0	0
AT1G73390			0.00469444	0.195169	0.0175645	0.0246465	0.00395764	0.0533888	0.00375335	1.71217
AT1G16150			0.00468994	0	0	5.91251e-05	0.0101196	0	0	0										0.00859458	0	0	0	0.0109732	0	0	9.26288e-05
AT1G66620			0.00468112	0.00264668	0.00119791	0	0.00105598	0	0	0	0	0	0	0	0.0020657	0.0066512	0	0	0.00214062
AT3G49360			0.00467577	0	0.000280877	0.000740994	0	0.00875225	0.156477	0.00269031	0.123807	0.00607275	0	0	0	0.00308999	0.107199	0.0283661	0.0012999	0	0.0092203	0.00169199	0	0.178213	0.0604616	0	0.000213414
AT3G56760			0.00467366	0	0.00384917	0	0.0151727	0.0135427	0.143656	0.0231162	0.0267613	0.0105226	0	0	0.000911011	0.00448548	0.00754214	0.0783941	0.00759768
AT5G39790			0.00466793	0	0.0092243	0	0	0.0238034	0.0367718	0.021591	0.189112	0.000900425	0	0.00692991	0	0	0.141155	0	0.00992667
AT1G70830			0.00464571	0.00778696	0	0	0.0152393	0.00639586	0.346339	2.99502e-05	0.632239	0	0.00694211	0	0	0.00247367	0.541747	0.0393348	0	0.010409	0.00339537	0.00767737	0.000129035	0.235822	0	0	0
AT3G27475			0.00464384	0	0.00119247	0.00195573	0.00849699	0	0.00551422	0.00799764	0	0	0	0	0	0.00868481	0.0257461	0.0100051	0.00161042
AT3G12833			0.0046302	0.00237396	0	0.00310684	0.000255964	0	0.0684774	0.0290724										4.33394e-05	0	0	0.0141531	0.0868634	0.0732756	0	0.000562438
AT4G26410			0.0046153	0.0179003	0.00183877	0.00461989	0.0110976	0.0276203	0.0483472	0.000279139										0.00809083	0.00348715	0.0240713	0.000899169	0.0213905	0.0397058	0	0.0103359
AT1G43883			0.00461458	0.000985928	0.00766789	0	0.011252	0	0	0.00673615	0.0434751	0	0	0.00275184	0.000879647	0.00653976	0.0199209	0.0131525	0.00260731	0.0112802	0	0	7.18993e-05	0	0	0	0
AT3G23050			0.00460742	0	0.0535442	0.0613373	1.98492	0.0622268	0.0727065	0										1.42775	0	0.0913938	0	0.245881	0.0476629	0.136424	0.0593164
AT3G63050			0.00460537	0.00165951	0	0	0	0	0.0780143	0	0	0	0	0	0	0.00762332	0	0.12602	0
AT3G14380			0.00460525	0.00114953	0	0	0	0	0.0488772	0	0.010701	0.00209875	0	0.00394069	0.000598683	0	0	0.0356184	0
AT3G02270			0.0046034	0.000452119	0	0.000118043	0	0	0.00536627	0	0	0	0	0.000350049	0.000391615	0.00512057	0	0.00860539	0
AT5G66110			0.00459438	0.000569505	0	0	0	0.00254001	0.0266597	0	0.0413713	0.00736693	0	0.00158496	0	0	0.0254582	0.0156924	0	0	0	0.00317368	0	0	0.00975721	0	0
AT4G04480			0.00457863	0.0346843	0	0	0	0	0	0	0.0150758	0.0101939	0.0475499	0	0	0	0.0203893	0	0
AT2G38640			0.00457701	0	0	0.0531021	0.237033	0.0713646	0.487479	0.0428784	0.258743	0.0438094	0	0	0.0133439	0	0.267822	0.219251	0.0124194	0.178045	0.192316	0	0	0.782425	0.024967	0	0.0521538
AT5G41550			0.00457399	0.00100273	0	0.00238613	0	0	0.0372199	0.00492338	0.0605013	0	0.00139738	0.00558625	0	0	0.0615246	0.010591	0									TIR-NLR	FALSE														FALSE	TRUE
AT1G28040			0.00453509	0	0	0	0.000374228	0	0	0.000326156	0.0195105	0.0025518	0	0.00152475	0	0.000103818	0	0	0
AT1G48600			0.00450799	0.00242882	0	0.0208393	0.0468408	0.069703	0.307899	0.0643082
AT2G46760			0.00450641	0.00141852	0.000477859	0	0.00139116	0	0.0227098	0	0.0309656	0	0	0.0038988	0	0.000584401	0.0416508	0	0.000654709	0	0	0	0	0	0.023412	0	0
AT1G75280			0.00450601	0.00114283	6.3493e-05	4.61872e-05	0	0.00723817	0.157626	0	0.0323629	0.00619809	0.00222149	0.00298152	0	0.00034242	0	0.0793142	0.000590616
AT4G14480			0.00448727	0	0.00317186	0	0	0	0.00259156	0	0.113797	0.00399762	0	0	0	0	0.113124	0	0
AT1G27480			0.00447525	0	0.0059837	0	0	0.0232071	0	0	0	0	0	0.00244317	0	0	0.0285611	0	0.00423111
AT5G56790			0.00447347	0	0.000100907	7.28491e-05	0.0127331	0.00991661	0.102028	0.0122667										0.00911028	0	0.0128848	0.00480167	0.0917181	0.0679164	0	0
AT2G31250			0.00446811	0	0.00227991	0	0	0	0.0022814	0										0	0	0.00310226	0	0	0	0	0
AT4G04510			0.00444837	0	0	0.0039252	0	0	0.0148358	0										0	0	0	0	0	0.0252485	0	0.0045511
AT4G00752			0.00443745	0	0.00770848	0.00700501	0.00326924	0.00642549	0.0165714	0.0274995	0	0.00905147	0	0.00577102	0.00510878	0	0	0.0230338	0.00516
AT1G56580			0.00441625	0.00084806	0	0	0.0818932	0.000553531	0.029796	0.00704652	0	0.015139	0	0	0.000350124	0	0.0607153	0.0558796	0
AT1G68350			0.00440904	0	0	0	0.0325424	0	0.0699799	0										0.0262066	0	0	0	0	0.109511	0	0
AT1G72240			0.00440901	2.41301e-05	0.000622059	0.00282941	0	0.00155674	0	0										0	0	0.00248254	0	0	0	0	0.00297499
AT3G49055			0.00438862	0.00103239	0.000464385	0	0	0.00323578	0.0584102	0.00692739	0.033736	0.00143275	0	0.00316057	0.00498798	0	0.0200101	0.0448271	0	0	0	0.00363064	0.00348317	0	0.0227647	0	0
AT1G23510			0.00436786	0	0	0	0	0	0	0	0	0	0	0.000274578	0	0.00177204	0	0	0
AT3G61028			0.00435914	0	0.000429026	0	0	0	0	0.00568527	0	0	0	0.00491816	9.48368e-05	0	0	0	0
AT2G32650			0.00435536	0.000193457	0.00260984	0	0.000516276	0.0213418	0.0509849	0	0	0.00852381	0	0	0	0	0	0.0223845	0.00419138
AT5G28913			0.00434044	0	0	0.000190332	0	0.00521252	0.00697892	0										0	0	0.00640619	0	0.0108383	0	0	0.000442094
AT5G42655			0.00433598	9.69512e-05	0	0	0	0.000330874	0	0	0.0168016	0.00604999	0	0	0.000318779	0	0.0112481	0	0
AT2G19760			0.00432333	0.0175161	0.00331348	0.0112734	0.0325448	0.019785	0.0669838	0.00972955										0.00875717	0	0.0199853	0.0163904	0.0366236	0.0108046	0.00711511	0.0115652
AT1G47740			0.00431735	0.00032446	0.00847879	0.0013103	0.00568715	0.0243555	0.0895579	0.0242296	0.0852638	0	0	0	0.00663372	0.00714996	0.0404211	0.0623927	0.0116229
AT3G03773			0.00431184	0.00389938	0.00763969	0.0010113	0	0.0156814	0.0405903	0.0204433	0	0	0.00479743	0	0	0.0109792	0	0	0.014733
AT1G65120			0.00430831	0	0.00258786	0.00996197	0.00627568	0.000431903	0.0538955	0.000479575										0.00438455	0	0.000916474	0	0.00696448	0.0653565	0.00229604	0.0121627
AT2G28760			0.00428173	0.0462856	0	0	0.0109629	0	0.149528	0										0.00801353	0	0	0	0.0100359	0.16953	0	0
AT3G29205			0.00427513	0	0.000104642	0	0	0	0	0	0	0	0	0	0	0.00537087	0.00259364	0	0
AT5G06820	SRF2		0.0042738	0	0.000824298	0.00169315	0.000320097	0	0.0391618	0	0.0648387	0.00118319	0	0.00365467	0	0	0.031859	0.0261606	6.4947e-05									RLK	FALSE														FALSE	TRUE
AT5G47640			0.00427341	0	0	0.00304591	0.0164008	0.00527237	0.154555	0.0112408	0.0188245	0.00543091	0	0	0.00158093	0.00509471	0.0159411	0.112111	0.000267233
AT4G38740	ROC1		0.00426237	0	0	0.043041	0.0115529	0	1.39463	0.0151652	0.230426	0	0	0	0	0.00740957	0.116564	1.0615	0	0.00403357	0	0	0.00695483	0.156515	1.06433	0.0203993	0.0534066																					useful	Mitosis
AT3G44325			0.00425238	0.000635107	0	0	0	0	0	0	0.0210345	0.00451125	0	0	0.000580814	0	0.018102	0	0
AT1G05800			0.00425043	0	0	0	0	0	0	0	0	0	0	0	0	0.00534699	0	0	0
AT2G35540			0.0042369	0.0201518	0.0123675	0.0311952	0.00671551	0.0213446	0.0660778	0.00842155										0.00451743	0	0.0338509	0.00236528	0.0812756	0.0100723	0	0.03589
AT5G51010			0.0042072	0.000744214	0.0296326	0	0	0.0410116	0.00834396	0										0	0	0.0613522	0	0.138468	0.0063345	0	0.00441362
AT4G06742			0.00420625	0.000997413	0.00121037	0	0.000482896	0	0.00915953	0	0.0457626	0.0039128	0	0	0.00100599	0	0.0501995	0.0136538	0
AT2G23010			0.00419539	0.00152498	0	0.000449956	0.0148302	0	0.00258063	0.0165998	0.0248969	0.00873631	0.00253343	0	0	0	0.0360278	0	0
AT3G13880			0.0041923	0	0.000138552	0	0	0	0	0.00306456	0	0.0104861	0	0	0	0	0.00410596	0	0.000225487
AT5G24200			0.00418973	0.0323989	0.00516396	0.020673	0	0	0	0	0.00512411	0	0.00105932	0.0608128	0.0058892	0	0.0229432	0	0
AT1G03710			0.00416583	0	0	0.000309091	0	0.000311454	0	0	0	0.00696913	0	0.000981553	0	0	0	0	0
AT3G13420			0.00416499	0.0064585	0.000559114	0.000223461	0.00689081	0.0108085	0.0230933	0.00772844										0.00474334	0.0109332	0.00813703	0.000138484	0	0	0	0.000306676
AT3G19050			0.00414622	0	0	0	0	0	0.207805	0	0.138549	0.00660337	0	0.000938335	0	0.000771241	0.127492	0.00237323	0	0	0	0	0	0	0.252599	0	0
AT2G22730			0.00414474	0	0	0	0	0	0.0822745	0	0	0	0	0.00701304	0	0	0	0.0514948	0
AT1G04430			0.00412726	0	0.0075719	0.0193948	0.0113058	0.121787	0.0382957	0.0694915	0.0934009	0.00971052	0	0.00199603	0	0	0.042704	0.0696153	0.0139271
AT1G20180			0.00412163	0.00516616	0	0	0	0	0	0.000102969	0	0	0	0.00214516	0.00372193	0.00439536	0	0	0
AT1G59930			0.00409841	0	8.75954e-05	0.000458026	0	0.00474749	0.00392137	0	0	0.00861368	0	0.00028149	0	0	0	0	0.000236662	0.000339612	0	0.00397013	0	0	0.00628965	0	0.00294375
AT1G03770			0.00408854	0.0108134	0.00741248	0	0.00142358	0	0.0642381	0.000804471										0.00178457	0	0.000527823	0.000475261	0.134306	0	0.000116572	0
AT1G54040	ESP/ESR/TASTY		0.00408822	0.00146676	0	0	0.017819	0.00105791	0	0	0	0.0108915	0.00353789	0	0	0	0	0	0										FALSE														FALSE	FALSE
AT1G78460			0.00408805	0.115619	0.14407	0.102104	4.90233	0.0115092	0	0										2.94872	0	0.0475189	0	0	0.00528387	1.37931	0.0178965
AT2G36355			0.00408447	0.00102347	0	0.00817402	0.00542484	0.000441562	0.0376157	0.0037303										0.00558578	0	0.000165179	0.00459461	0	0.0660107	0	0.0113568
AT1G08130			0.00407125	0.0205507	0.00196118	0.00578466	0.0316991	0.0125744	0.00109081	0										0.0148121	0	0.0174055	0	0.0107148	0	0.000908072	0.00451574
AT3G58210			0.00406815	0	0	0	0	0	0	0	0	0	0	0.00390424	0	0	0	0	0
AT5G08050			0.00406578	0	0.00500106	0.00985504	0.00447975	0.0372903	0.037462	0	0.0790574	0	0	0.00610276	0	0	0.0559553	0	0.0110531
AT1G47570			0.00404245	0.00389341	0.0226334	0.020573	0	0.0127625	0.0319294	0.00535309										0	0	0.0255647	0	0.0515078	0.0105917	0	0.0322157
AT5G24310			0.00403037	0	0.00357176	0	0.033518	0.0183842	0.0320674	0.00703812	0.125955	0.0106753	0	0	0	0	0.152458	0	5.87021e-05	0.0180871	0.0346876	0.00342133	0.00604072	0.0332351	0.0170592	0	0
AT2G44590			0.00401453	0	0	0	0	0	0.00576417	0	0.0384071	0	0	0.000145804	0	0.00267785	0	0	0.000592795
AT1G06000			0.00401123	0	0	0.00106261	0	0	0.0204074	0.00270642										0	0	0	0.0002712	0.0402443	0	0	0.000458343
AT1G56180			0.00398043	0.000329867	0.011496	0.0192729	0.0298667	0.0209925	0.0379284	0.0169999
AT3G49710			0.00395769	0	0.00147967	0	0	0.00925405	0.00594604	0										0	0.0059046	0.00835747	0	0.0198771	0	0	0
AT3G12977			0.00395582	0.00142077	7.00291e-05	0	0.0223838	0	0.0115208	0										0.0149959	0	0	0	0.0369313	0	0	0
AT1G61490			0.0039448	0.00302643	0.000794302	0	0.00268487	0.0194266	0.0301168	0	0.0667006	0	0	0.00381766	0.000924961	0.00123247	0.0772535	0.0130814	0.000858834	0.000881841	0	0.0227023	0	0.0203922	0	0.00141135	0
AT5G59340			0.00392171	0	0.00155534	0	0	0.0109744	0.000495422	0										0	0.0253141	0.000647575	0	0	0	0	0
AT1G16440			0.00387256	0	0.000666072	0.00119478	0	0	0	0	0.0385566	0	0	0.00459381	0	0	0	0	0
AT1G31050			0.00384109	0	0	0	0	0	0.0656929	0										0	0	0	0	0.133449	0	0	0
AT4G15340			0.00383903	0	0	0	0	0	0	0	0	0	0	0.000985546	0	0.00348784	0	0	0
AT1G23200			0.00383293	0.000396974	0	0	0	0	0	0	0.00315761	0	0	0	0	0	0.032251	0	0
AT2G40240			0.00383263	0.0065242	0.000662784	0.00256881	0.016682	0.000732239	0	0										0.0147301	0	0.00099868	0	0.00314612	0	0	0.00473439
AT5G53090			0.00382617	0.00217655	0.0101864	0.000422907	0.0101938	0.00514392	0.0111998	0	0	0	0	0.0106476	0.00161896	0	0.00818509	0	0.0077109
AT5G57900			0.00382302	0.0174068	0.00936047	0.0068334	0.0118995	0.0155299	0.0134357	0.0375796										0.00501056	0.0168617	0.0146422	0.00496018	0.0451783	0.00680945	0.0102807	0.011457
AT5G64140			0.00382057	0.0154883	0.00476567	0.00718674	0.0899925	0.0318601	0.189461	0.017592										0.0417921	0	0.0328562	0.0298202	0.128706	0.122395	0.0341088	0
AT2G35820			0.00381652	0.0024846	0.0013245	0	0.00965973	0.0101951	0.00370333	0.00383489
AT4G13345			0.0038153	0	0	0	0	0	0.981913	0	0	0	0	0	0	0	0	0.967016	0	0	0	0	0	0	0.682093	0	0
AT3G13270			0.00381192	0	0	0	0.00671957	0	0.00268524	0.000131714	0	0.00841769	0	0	0	0	0	0.0033978	0
AT4G18050			0.00380871	0.0544579	0	0	0	0	0.277154	0	0.130264	0	0.068725	0.00275434	0	0	0	0.350534	0.000942306
AT3G08000			0.00380266	0.00479869	0.00114822	0	6.62125e-05	0.0289719	0.0137665	0.00390006	0	0.00532579	0	0.000827876	0.00353601	0.00472634	0	0	0.0021261
AT1G06560			0.00379827	0	0.00317407	0	0	0.00974702	0.0277648	0										0.000219172	0	0.0136349	0	0.0127673	0.0230819	0	0
AT3G26140			0.00379596	0.00294688	0.000476483	0	0.00137406	0.00175475	0	0.00304739										0.000555967	0	0.00241245	0	0	0	0	0
AT3G22740			0.00378017	0	0.00531182	0	0	0	0.554995	0.00665631	0.204266	0	0.000227096	3.81308e-05	0	0.0121317	0.0329588	0.00865296	0.0273235	0	0	0	0	0.97194	0	0	0
AT2G03680			0.00377397	0.0174022	0	0.057933	0.0496205	0.0293601	0.120886	0.0663819	0.0792544	0	0.00165568	0.0104233	0.0178051	0.0180148	0.22522	0.0426863	0.00109279
AT5G51440			0.00376566	0.0921245	0	0	0	0	0	0	0	0.0173561	0.0984353	0	0.0100688	0.00506084	0	0.0245179	0
AT3G28760			0.00375885	0.00371788	0.000543034	0.00292752	0	0.00365769	0.0349619	0	0	0.00370318	0.00597387	0.00147822	0	0	0	0.0197719	0.000846037
AT3G54560			0.00375489	0.00351455	0.00862216	0	0	0	0.0300344	0.00628327										0	0	0	0.00278752	0.00639366	0.102927	0	0
AT1G67360			0.00374518	0.594797	0.000298838	0.0150706	0.00427963	0	0.0835808	0.146893										0	0.00658931	0	0.0174949	0.108424	0.0618873	0.0110839	0.0244152
AT3G25240			0.00373731	0.00262563	2.10657e-06	0	0	0	0.0126697	0
AT4G21220			0.00369424	0	0.00123157	0.00115101	0.0155583	0.000776236	0	0.000464102	0.0135971	0.00728149	0	0	0	0	0	0	0.00076595
AT1G67856			0.00369322	0.00871645	0	0	2.10095e-05	0	0.0479731	0	0.0477038	0.00970584	0.0055088	0	0	0.000866456	0.052991	0.0142384	0
AT1G79490			0.00366825	0	0.000396122	5.48191e-05	0	4.51612e-05	0.0116786	0	0	0.00916595	0	0	0	0	0	0	0.000755101
AT3G13090			0.00366806	0.00905814	0	9.30023e-06	0	0	0.113959	0	0.0300106	0.00571788	0.00626714	0	0.00256833	0.00137726	0	0.166073	0	0	0	0	0	0	0	0	0.0027576
AT4G27565			0.00366298	2.22328e-05	0	0	0	0	0.00056523	0	0.00222202	0.00608515	0	1.35694e-05	0	0	0.00209971	0	0
AT3G60935			0.00364728	0.00231702	0.000344809	0	0	0.00162014	0	0.00636522										0	0	0.00220226	0	0	0	0	0
AT1G53080			0.00363556	0	0	0	0.00271471	0	0.00046058	0	0.0276981	0	0	0.00239666	0	0	0	0	0
AT4G24760			0.00362548	0.0117581	0.0053475	0.000557655	0.00185067	0.0138622	0	0.0124847										0.0014514	0	0.0165001	0.00849914	0.0093037	0	0.00169871	0.000440105
AT5G44030			0.00362419	0	0.000605052	0	0.015514	0	0.131974	0	0	0	0	0.00568711	0	0	0.0417959	0.0642298	0	0.00644634	0	0	0	0	0.149399	0	0
AT3G14570			0.00361187	0	0	0	0	0	0.456991	0	0.394482	0.00215037	0	0	0	0.00422729	0.373913	0	0	0	0	0	0	0.680066	0	0	0
AT5G43170			0.00360583	0.00669174	0.00156678	0	0.0218709	0	0.0202539	0	0.100135	0	0	0.00139362	0.00427534	0.000710756	0.117921	0	0	0.00135401	0	0	0.000145855	5.22704e-05	0	0.0206831	0
AT1G19750			0.00359181	0	0.000715427	0.000298525	0	0.00049845	0.0176789	0	0	0.00159879	0	0.00225644	0	0	0	0.0187807	0.00128068
AT5G56050			0.00357992	0	0	0	0	0	0.0338496	0	0.0843874	0	0	0	0	0.00199675	0.0744297	0	0
AT2G41515			0.00356031	0.00383185	0.00234632	0	0.00100193	0.00416799	0	0										0	5.47305e-05	0.00555362	0	0.0105898	0	0.00169232	6.04389e-05
AT5G59970			0.00355957	0.00485347	0.0198287	0	0.000791754	0.0106561	0	2.04643e-05										0	0	0.0103722	0	0.0272543	0.282042	0.00304395	0
AT1G18340			0.0035525	0.000598582	0.00320211	0	0.00289959	0.0115877	0.014857	0	0.0284276	0.00308346	0	0.00229877	0.000812661	0	0.0271629	0.0163707	0.00146041
AT3G46650			0.00351048	0.00021839	0.000588701	0	0	0.00300849	0.00468237	0.0210349	0.0406318	0	0	0	0.00128142	0.00791221	0.0394609	0	0	0	0	0.00358907	0.00610653	0.0126448	0	0	0
AT4G37690			0.00348229	0	0	0.00147613	0.0113562	0.00251581	0.00187822	0.00134527										0.000767371	0.00257053	0	0	0	0.00319607	0.00995865	0.000982791
AT4G14190			0.00348208	0.000313175	0	0.00788086	0.00838901	0.0119721	0.00146529	0.0174775										0.00416272	0.0156378	0.00707126	0.0131675	0.00902644	0	0	0.00434012
AT1G34480			0.00346785	0	0.000131455	0	0	0	0.0104098	0	0	0	0	0	0	0.00436072	0	0.00354189	0.000301994
AT1G24310			0.00345779	0.00824129	0.00453843	0	0	0.0101044	0.047173	0	0	0	0.00150135	0.00289654	0.00312199	0.00590455	0	0.0253338	0.00695623
AT1G04500			0.00344267	0	0	0	0	0	0.0702753	0	0	0	0	0.00476336	0	0	0	0.049641	0
AT2G07785			0.00343851	0.00613643	0.000463568	0	0	5.34898e-06	0.00636175	0.011692	0	0.00130286	0	0	0.00644632	0	0	0.0101605	0.000427933
AT3G60400			0.00343328	0.000800088	0.00735092	0.00499971	0.0125631	0.00389526	0.00589027	0.0107923										0.0100558	0	0.00948732	0.000907895	0.0359419	0	0.000285846	0.00885898
AT3G18730			0.00341461	0.00408628	0.005083	0	0.00855934	0	0.0141319	0										0	0	0	0	0.0321394	0.103517	0	0
AT2G05705.1			0.00340064	0	0	5.80922e-05	0	0	0	0.00459323	0	0	0	0	0	0	0	0	0
AT4G33880			0.00339675	0	0	0	0	0	0	0.00438978	0	0	0	0	0	0	0	0	0
AT3G26940			0.00339675	0	0	0	0	0	0	0.00438978	0	0	0	0	0	0	0	0	0
AT5G35510			0.00337429	0	0.00727138	0.0098795	0.0142495	0.00783474	0.00469594	0	0	0	0	0.0172629	0	0	0	0	0.00590863										FALSE														FALSE	FALSE
AT1G55290			0.003344	0	0	0	9.00241e-05	0	0	0.000797264	0.0250172	0	0	0	0	0	0.00528139	0	0
AT4G09030			0.00333121	0.109236	0.000470321	0	0	0	0.417182	0	0.235636	0	0.0367532	0.0156873	0.0568663	0.00341964	0.0872283	0.428487	0.000154507
AT2G04050			0.00331923	0.194756	0	0	0	0	0.0357732	0										0	0	0	0	0.1641	0	0	0
AT1G21620			0.00328964	0	0	0	0	0	0	0	0.0203173	0.00266738	0	0	0	0	0.0185773	0	0
AT3G50350			0.00328715	0	0.000452448	0	0	0.00300572	0.0153593	0	0.0186757	0.000670802	0	0	0	0.0026366	0.0329377	0	0
AT5G43750			0.00328143	0	0.00167109	0	0	0.0434818	0.0394405	0	0	0.0150155	0	0.00462968	0	0	0	0.0104841	0.0023695	0	0.0244515	0.0354794	0	0.00820379	0.0569451	0	0
AT4G22550			0.00327944	0.00122104	0	0.00634194	3.58353e-05	0.00767532	0.0187865	0.00643193										0.000756917	0	0.00834873	0	0.0533223	0	0	0.00713061
AT3G54160			0.00326815	0	0.00341894	0.00746477	0	0.003002	0	0	0.0764826	0.00365627	0.000638789	0.000435953	0	0	0.072533	0	0
AT4G25270			0.00326031	0	0.000213082	0.00485356	0	0.00600648	0.00698097	0.00122521										0	0	0.00536421	0	0.0144496	0.00505375	0	0.00788553
AT4G20210			0.00325609	0	0	0	0	0	0	0	0	0.00485948	0	0.000900254	0	0	0	0	0
AT2G02230			0.00325114	0.00994774	0.00227922	0.00519073	0	0.0242975	0.409375	0	0.169089	0.00690851	0.00527254	0.00829345	0.00394867	0	0.118843	0.178952	0.00225542	0	0.00605328	0.0279962	0	0.303318	0.196489	0.00147474	0.00188542
AT2G27402			0.00324968	0	0.000511303	0	0	0.00432474	0.0555762	0.000238759	0.0904472	0	0	0	0	0.00283097	0.0774433	0	0.00142952	0	0.00231966	0.00442636	0	0.00395638	0.0336341	0	0
AT5G16420			0.00323872	0	0.00565528	0	0.00658101	0.0206391	0.00334316	0.00082842										0.00897621	0	0.0259159	0	0	0.00515359	0.000260922	0.000187647
AT1G04070			0.00323821	0.00304076	0.00176785	0	0	0.00627726	0.00540828	0.000743536										0	0	0.00775241	0	0.0217963	0	0.00199228	0
AT2G45930			0.00322563	0	0.000228547	0	0	0	0.0336318	0										0	0	0	0	0.0457819	0.0184607	0	0
AT5G15060			0.00320942	0	0.000170071	0	0	0	0	0	0	0	0	0.00363564	0	0	0	0	0
AT5G41610			0.00320379	0.0126012	0.00227085	0.00300302	0	0	0.000578109	0.00478672										0.000598127	0	0.00276165	0	0.00401982	0	0	0.00419877
AT1G49510			0.00319339	0	0.0169163	0	0	0.0331102	0.065456	0.0104913	0.0949876	0.00450518	0	0.000605024	0.00591377	0	0.0707879	0.0593945	0.0168906
AT1G55365			0.00318754	0.00225761	0.00349977	0	0	0	0	0.00330025	0	0.00857597	0.000462039	0	0.00154144	0	0.0213308	0	0	0	0.000109376	0	0	0.00278569	0	0.0128829	0
AT5G60670			0.0031872	0	0.00210001	0.00250564	0.00418778	0.00414773	0.104813	0.00477304	0.209426	0	0	0.00252032	0	0	0.219098	0	0.00190941
AT3G44769			0.00318358	0	0	0	0	0	0.0571432	0.00512099	0.0956772	0	0	0	0	0.00543871	0.0851196	0.0138793	0
AT3G18170			0.00317004	0	0	0.00305482	0	0.0187273	0	0.0154643	0	0	0	0.00839263	0	0.00435962	0	0	0	0	0.00919675	0.0140187	0.00449629	0.00867965	0	0	0.00284525
AT1G52155			0.0031639	0.000115798	0.00401094	0.000815944	0	0.0125338	0.0317149	0.000653644	0.0116097	0.00199676	0.00038635	0.00284821	0.00106047	0	0.00179523	0.00858232	0.00602635
AT2G44640			0.00315625	0	0.000522403	0	0	0.00987977	0.00815658	0										0	0.00493593	0.00796588	0	0	0.00251985	0	0
AT1G32120			0.00312427	0.00106128	0.000593041	0.00296144	0.00279618	0.00911199	0.0122532	0.00133191										0.00209833	0.0205782	0	0.000626086	0.0046709	0.0209478	0.00133325	0.00406177
AT1G01690			0.00312244	0	0	0	0	0.00391874	0.0600133	0	0.0279309	0.00713006	0	0.000111777	0	0	0	0	0.00198593
AT2G41505			0.00312234	0.0227399	0.00782026	0.000714656	0.0255448	0.00266578	0.00506375	0										0.000592499	0.000195322	0.0068939	0	0	0.0063141	0.0279832	0.00111955
AT4G14010			0.00310189	0.000173125	0.000833445	2.33324e-05	0	0.000269586	0.0664882	0.000374492	0.0429657	0	0.000723661	0.00214716	0	0	0.015725	0.0129725	0.00336594
AT1G14990			0.00309131	0.00423616	0.00661218	0	0	0.0115453	0	0										0	0.00186808	0.0169447	0	0.0112046	0	0.00223651	0
AT1G34160			0.0030846	0.0015645	0.00137762	0	0.0245782	0.0036872	0	0	0.044557	0.00846513	4.00112e-05	0	0	0	0.0390061	0	0.00236832	0.0179269	0.00679141	0.00124425	0	0	0	0	0
AT3G47836			0.00307251	0.00049902	0.0044086	0.0111335	0.0206356	0.0208315	0.0190872	0.0165535										0.0151524	0.0128347	0.0230251	0.00564257	0.0209654	0	0	0.0136446
AT4G04790			0.00306411	0.0150319	0.00395472	0	0.0220573	0.00605849	0.0181631	0										0.0166012	0	0.00993888	0	0.011886	0.00413823	0.00257188	0
AT3G32894			0.00304328	0	0.000740916	0	0	0	0	0	0.0245905	0.00573514	0	0	0	0	0	0	0
AT4G06680			0.00303369	0	0.000115151	0	0	0	0	0	0	0	0	0.000602062	0	0.0031693	0	0	0.000138309
AT1G29260			0.00303336	0.0102885	0.0027603	0.0248448	0.0292238	0.00904994	0.0494553	0.0003866	0	0.000791205	0	0.0183002	0.00786427	0.0022657	0.0339726	0.0645531	0.00179768
AT5G58782			0.00302728	0	0.000115888	0	0	0	0	0	0	0	0	0.0030003	0	0	0	0	0.000194658
AT4G29990			0.00301863	0	0.00747779	0.0103918	0.0293434	0.00428166	0.0334638	0.00470211										0.00975531	0.00504117	0.00254988	0	0.0698405	0	0.0214512	0.0184939	RLK	FALSE														FALSE	TRUE
AT5G10400			0.00300772	0	0.0214996	0	0.0085003	0	0.0531264	0.00298512										0	0	0	0	0.0374671	0.376705	0	0
AT3G59680			0.00299201	0.00191024	0.001006	0	0	0	0.272621	0	0.214488	0	0	0	0.000947469	0.00716211	0.197681	0.0643641	0.00146937	0	0	0	0	0.299151	0.030027	0	0
AT5G35660			0.00298144	0.0012167	0.000178661	0	0.000536938	0	0.00903034	0.00578261	0	0	0	0	0.00285003	0.00466248	0.0189547	0.0160974	0
AT5G45780			0.00296944	0.00308298	0.000915817	0.000238398	0.0270704	0.00198944	0.0261888	0										0.0161759	0	0.00318977	0	0	0.0461839	0	0.000681316	RLK	FALSE														FALSE	TRUE
AT2G02510			0.00295982	0.00510082	0.00473593	0.00152714	0.0079857	0.0116497	0.0417382	0.0041749										0.00596824	0.015118	0.000706458	0.00380061	0.0187116	0.0251488	0	0.00303879
AT5G08180			0.00295882	0.0018438	0.0083018	0	0.00458175	0.000461905	0.0907934	0	0.0895875	0.00422951	0.00236663	0.00224398	0	0	0.0450273	0.0400323	0.0118304
AT4G38590			0.0029463	0	0	0	0	0.000916393	0.001822	0	0	0	0	0.00259052	0	0	0	0.00456886	0
AT2G39410			0.00294441	0.000841796	0.00102591	0	0.00373619	0	0	0										0.000428401	0	0	0	0	0	0	0
AT1G51630			0.00293107	0	0.00564203	0.000297554	0.010327	0.0171908	0.0981268	0	0.133861	0	0	0.00209635	0	0.00134559	0.122207	0	0.00561842
AT5G16790			0.00292834	0	0.00270475	0.00466074	0.00903167	0.0239959	0.0415565	0
AT1G20580			0.00292344	0.00859677	0.00943962	0.0171713	0.0586536	0.0146751	0.109608	0.0217371	0.189237	0	0	0.00558985	0.00882269	0.0116962	0.129633	0.0214785	0.0103745
AT3G47650			0.00292282	0.00806443	0.00589437	0	0.00320566	0.0327582	0.0972905	0	0.303847	0	0.000321354	0	0	0.00490137	0.174725	0.00871807	0.00802854
AT5G19840			0.00291712	0.00599	0.00311712	0	0.00668511	0.0108147	0.0192084	0										0.00544178	0	0.0141369	0	0.0368024	0.0117052	0	0
AT3G24140			0.00289973	0	0	0	0	0	0.330241	0	0.34426	0	0	0	0	0	0.340029	0	0	0	0	0	0	0.451079	0.00657273	0	0
AT5G46240			0.0028988	0	0.00115546	0	0.00148216	0	1.04324	0	0	0	0	0	0	0	0	1.27716	0	0	0	0	0	0	0.479075	0	0
AT1G68585			0.00287481	0	0.00693709	0	0.00323319	0.00379215	0.0622575	0	0.0348646	0	0	0.00384915	0	0	0.0475912	0.0118207	0.0100822
AT1G75630			0.00286859	0.0116518	0.00296304	0.0257179	0	0.0241041	0.0667131	0	0.0856972	0.00365362	0.00800649	0.00136909	0.00778291	0	0.0728985	0.0333245	0.00413982
AT1G73790			0.00285769	0.00206596	0.00243645	0.00247551	0.00662953	0.0187583	0.0551204	0.00694141										0.00282852	0.0183786	0.00843377	0.00265229	0.0428772	0.0350431	0.000522625	0.00724142
AT2G21060			0.00285068	0.00121882	0	0.00545238	0.0158038	0.00220164	0.0816867	0.00023331	0.0519631	0	0.000956923	0.000946219	0.000440408	0.00191264	0.0392919	0.0366864	0
AT4G15900	MAC2/PRL1/SCPR44		0.00284762	0	0.0102553	0.000963555	0	0.0241312	0.0142199	0.0142696										0	0	0.0291856	0.015679	0	0.0120092	0	0.00343425		FALSE														FALSE	FALSE
AT1G31800			0.00284538	0	0.0217371	0.0260162	0	0.0372637	0.101338	0.000209273	0.108176	0	0	0.0189379	0	0	0.0680774	0.11754	0.0294159
AT3G08505			0.00284359	0.00324571	0.00386446	0.00829972	0	0.00666298	0.00830675	0.0107527	0.059669	0	0	0	0.00162843	0.0108644	0.0160765	0	0.00498948
AT3G43990			0.00283918	0.000854646	0	1.3191e-05	0.00923617	0	0.00761782	0.000860233										0.00685424	0	4.97112e-05	0	0	0.00357609	0.00021903	0.000106151
AT1G14480			0.00282548	0.000507884	0.0017789	0.000201806	0.00623363	0.00452963	0	0.000189354										0	0	0.00679459	0.000553922	0.0038621	0	0.00746205	0
AT1G05005			0.00281306	0	0	0	0	0	0	0.00138796	0	0.00702357	0	0	0	0	0	0	0
AT3G16170			0.00279694	0.0118314	0.0058399	0.0115107	0.100769	0.00494258	0.06573	0.0135775										0	0.011534	0.00221432	0.000208205	0.0924839	0.011301	0.0752736	0.00928272
AT1G51340			0.00279547	0	0	0	0	0.00536829	0.326622	0	0	0.00434545	0	0	0	0	0	0.282618	0	0	0.0105219	0	0	0.00869347	0.274974	0	0
AT1G11410			0.00279087	0.000231216	0.00127682	0	0.0330826	0	0	0.0123055	0.0609713	0	0	0.00216356	0.000907664	0.000877614	0.103177	0	0
AT3G19080			0.00279071	0.00100258	0.00882145	0.014824	0	0.0379785	0.189754	0										0.000828861	0	0.0410407	0.00592607	0.195385	0.149861	0	0.0165903
AT1G52191			0.00278574	0	0.00127277	4.82661e-05	0	0	0.00586358	0.0033696	0.0294111	0	0	0	0	0.0034511	0.0289481	0.0121856	0
AT3G43460			0.00278271	0	0	0	0.000143377	0	0	0.000852833	0	0.0043208	0	0	0	0	0.00777981	0	0
AT2G35000	ATL2G/ATL9		0.00276958	0	0	0	0.000921658	0	0.0091162	0	0	0.00225241	0	0.00163738	0	0	0	0	0										FALSE														FALSE	FALSE
AT1G73510			0.00276802	0	0	0	0	0	0.0310311	0	0	0.00473755	0	0	0	0	0	0.0545121	0
AT1G25360			0.00274435	0.00247762	0.0011023	0	0	0.00409462	0	0										0	0	0.00503513	0	0	0	0.00408423	0
AT2G26010			0.00273904	0.000137159	0.0448987	0	0	0.000660225	0	0										0	0	0.023471	0	0	0	0	0
AT3G48740	SWEET11		0.00273608	0	0.00248587	0	0.00470494	0.0081102	0.156679	0	0.151446	0	0	0.0063448	0.00313609	0.00151416	0.0859438	0	0	0.000850023	0.0149752	0	0	0.239364	0.0469694	0.00120478	0																			marker	phloem;phloem parenchyma
AT3G44910			0.00273364	0	0	0	0	0	0	0	0	0	0	0.0026235	0	0	0	0	0
AT1G09700			0.00273277	0	0.0143551	0	0.0127567	0.00173002	0.0156629	0	0.016003	0.00486536	0	0.00140653	0	0	0	0	0.0177991
AT1G66820			0.0027323	0.000918297	0.00290592	0.000105633	0.000402945	0.0148115	0.00181068	0	0	0	0.00267821	0.00490228	0	0	0	0	0.00321163
AT3G44970			0.00273214	0	0.000702975	0	0.0214596	0	0	0	0	0.00271249	0	0	0	0	0.062237	0	0.00158007
AT4G09415.1			0.00271767	0	0	0	0	0	0.0500778	0	0.0683761	0.00161645	0	0.0016461	0	0	0.0518981	0	0.000531591	0	0	0	0	0.0481798	0.00508203	0	0
AT1G29030			0.00271246	0.00596783	0.0100406	0.00291656	0.0195231	0.000273829	0.109775	0	0.0225607	0	0.00439827	0	0	0.00533521	0.139894	0.0406632	0.0127773
AT5G40840			0.00270748	0	0.00106802	0	0.0167886	0.000245824	0.0118573	0	0.0445186	0.00557905	0	0	0	0	0.0707706	0	0
AT4G24010			0.00270154	0	0.000730062	0	0.000105312	0.00221908	0	0.0019444										0	0	0.00362722	0	0	0	0	5.42874e-05
AT5G12250			0.00267317	0.00442023	0.000213937	0.000457345	0.0264203	0.0357604	0.10097	0	0.0758353	0.00470881	0	0.000742872	0.00380871	0	0.0626334	0.069935	0.00135935
AT5G62410			0.00266741	0.0050276	0.00438256	0.00255026	0.0106826	0.0162505	0.0390967	0										0.00881496	0.0037902	0.015075	1.66262e-06	0.023356	0.0510462	0	0.00588647
AT3G49400			0.00266093	0.000434769	0.000497115	0.017602	0	0.0194965	0.0122485	0.00771706										0	0.001996	0.018071	0	0.0282526	0	0	0.02487
AT3G06435			0.00266042	0	0.0429125	0.0162611	0	0	0.490999	0.0260561	0.485658	0	0	0.00433781	0	0	0.00862369	0.285772	0.0952672
AT3G53320			0.00264664	0	0.00311656	0.00527904	0.0154229	0.0151327	0.0377175	0										0.0127241	0.0105338	0.013641	0	0.0236497	0	0	0.00876798
AT2G47040			0.00263618	0.00141027	0.000533683	0	0	0	0	0	0	0	0	0.00250752	0	0.00155523	0	0	0.00015193
AT2G01818			0.00263354	0	0	0	0	0	0.120632	0										0	0	0	0	0.222233	0	0	0
AT4G08780			0.00262591	0.044744	0.00194061	0	0	0	0	0	0.198866	0.00225739	0.0408803	0.00251078	0	0	0.181989	0	0
AT4G02330			0.00262576	0	0	0.0395947	0.385419	0.00480527	0	0										0.163946	0.0144122	0	0	0.00554869	0	0.220166	0.00349121
AT3G55990			0.002624	0	0.000133319	0	0	0	0.146788	0	0.00905578	0.000701651	0	0.00142104	0	0	0.0112908	0.129674	0	0	0	0	0	0	0.107567	0	0
AT5G08600			0.0026114	0.00159915	0.00327787	0.00199532	0	0.00533643	0.00781295	0.000789947	0	0.00688584	0	1.10917e-05	0	0	0	0.0205274	0.00553175
AT3G61200			0.00260723	0.00232067	0.00084084	0.039042	0.0794857	0.0112798	0.711991	0.00497317	0	0	0.000609352	0.0141397	0.00138312	0.0121254	0	0.354559	0.00271657
AT5G18990			0.00260363	0	0	0	0	0	0	0	0	0	0	0	0	0.00327533	0	0	0
AT5G65470			0.00259924	0	0.00266708	0.00619981	0.0167115	0.0233426	0.206272	0.0134848	0.0638072	0.00849913	0	0.00227653	0.000133666	0	0.0491369	0.16862	0.00472863
AT1G66860			0.0025953	0	0	0	0	0	0	0.00429487	0	0	0	0	0	0.00442597	0	0	0
AT2G32765			0.002594	0.000118069	0.00260691	0	0	0	0.0237081	0.0002012	0.0196872	0.0022345	0	0	0.000386017	0.00225263	0.0437831	0	0.000751784	0	0	0.00165323	0	0.0132279	0.0253652	0	0.000440667
AT2G41240			0.0025929	0	0	0	0	0.0167948	0.141975	0.000444644										0	0	0.0207446	0	0	0.223987	0	0
AT5G19600			0.00258014	0	0	0	0	0	0.194895	0	0.0826385	0.00365946	0.00351336	0	0	0	0.0771796	0	0	0	0	0	0	0.357922	0	0.00105711	0
AT1G80110			0.00257486	0.00318043	0	0	0.0219704	0.00606835	0	0.0178596										0.0128438	0.0059126	0	0.0137182	0.00394922	0	0.00157056	0
AT1G27110			0.0025725	0.00145396	0.000104605	0.00258956	0	0.00720261	0.0227413	0										0	0	0.00793759	0	0.0157987	0.0281926	0.000231432	0.00304602
AT5G19490			0.00256526	0.000462703	0	0.00574713	0	0	0.0199947	0.0051522	0.0159905	0.0129172	0	0	0	0	0.00957326	0	0
AT4G32750			0.00255431	0.00432349	0.00913843	0.00129555	0	0.0197545	0.0117449	0.0161358										0	0.00348715	0.0230095	0.0088889	0.0272629	0.00322504	0	0.00175767
AT5G47710			0.00253607	0.00395802	0.00186064	0.00604699	0.0232714	0.00888217	0.137604	0	0.229634	0	0.00585542	0.00406591	0	0	0.169182	0.00947945	0.00401099	0	0.00339527	0.00816546	0	0.0821791	0.0442891	0.0286103	0.00112411
AT4G23750			0.00253309	0.000307668	0.00176079	0	0	0.00267132	0.0382258	0.00743849	0	0	0.00426484	0	0.000534596	0	0.00499278	0.045626	0.00160865
AT1G19630			0.00253113	0	0	0	0.00132687	0	0.0520713	0	0	0.0053831	0	0	0	0	0	0.0352713	0
AT2G24760			0.00252203	0.0101588	0.00227271	0	0	0.004752	0.0158194	7.83839e-05										0	4.97246e-05	0.00579056	0	0	0.00528428	0	8.98139e-05
AT5G23430			0.00252142	0.000506263	0.0124519	0.00386993	0.0269742	0.0158473	0.0557194	0.00601949	0.0998192	0.00487473	0.00178764	0	0.000394276	0	0.0578432	0	0.0220307	0.00311114	0	0.0233412	0.00530374	0.025716	0.0357078	0.021853	0
AT1G62640			0.00250928	0.00261477	0.00648217	0.00186035	0	0.00747456	0.0108234	0.0136796	0.139624	0.00217399	0	0.00402431	0.00114901	0.00146593	0.139502	0	0.000345312
AT3G15700			0.00250798	0	0	0	0	0	0	0	0	0	0	0.00212821	0	0	0	0	0
AT4G00905			0.00249005	0	0.000283507	0	0	0.000557859	0.0494746	0	0.0177924	0	0	0	0	0.00318256	0	0.013362	0.00171701
AT5G15800			0.00248665	0	0.00210598	0	0	0	0.00201527	0.00453269	0.0589224	0	0	0	0	0.00382414	0.0517175	0.00342056	0.000573785
AT5G56610			0.00248607	0.000598036	0.00107232	0.00820195	0.000226269	0.0162861	0.019112	0	0	0.00251784	0	0.00109658	0	0	0	0.0110977	0.0111902
AT5G65140			0.00247275	0.00176799	0	0	0	0	0.504548	0	0	0	0	0	0	0	0	0.591861	0
AT1G31335			0.00245762	0	0	0.0025105	0	0.0160604	0.176526	0	0.121144	0.00218875	0.000230842	0	0	0.000495392	0.00449308	0.0269573	0.000607607	0	0.003865	0.00818264	0	0	0.235326	0	0.00364181																					useful	Mitosis
AT4G17380			0.00243957	0	0.000458419	0	0	0	0.0139999	0	0	0	0	0.0022453	0	0	0	0.0299947	0.000249013
AT1G53635			0.00243426	0	0	0	0	0	0	0	0	0	0	0.00240069	0	0	0	0	0
AT1G73150			0.00242684	0.0079172	0.00752178	0.0111673	0.00268526	0.0281043	0.0345815	0.0276839										0.0080092	0.0122415	0.0149546	0.0138028	0.0466487	0	0	0.0206779
AT2G04780			0.00242163	0	0.00469598	0	0	0.00857041	0.0358666	0	0.0545204	0	0	0.0155732	0	0	0.0433709	0	0
AT3G13435			0.00241041	0.00959171	0	0	0	0	0	0	0	0	0.0140299	0.00495653	0.000137769	0	0	0	0	0	0	0	0	0	0	0.0170644	0
AT4G35655			0.00239423	0	0	0	0	0	0	0.00388694	0	0	0	0	0	0.00304306	0	0	0
AT1G06540			0.00239277	0.000157492	0	0	0	0	0	0.00848341										0	0	0	0.00494266	0.00110422	0	0.000314245	0
AT2G38620			0.00238574	0	0	0	0	0	0	0	0	0	0	0.00228961	0	0	0	0	0
AT4G26040			0.00238574	0	0	0	0	0	0	0	0	0	0	0.00228961	0	0	0	0	0
AT1G50090			0.00238574	0	0	0	0	0	0	0	0	0	0	0.00228961	0	0	0	0	0
AT5G63590			0.00238034	0	0	0	0	0	0	0	0.0174374	0	0	0	0	0.00282806	0	0	0
AT3G06890			0.00237518	0.00143855	0	0	0	0	0.0160461	0										0	0	0	0	0.0374039	0	0	0
AT5G17850			0.0023724	0.0162315	0	0.00966615	0.0555182	0	0.122164	0.00159482										0.0489483	0	0	0	0.0944054	0.0144749	0	0.0109617
AT3G54260			0.00237227	0	0	0.000178975	0	0	0.0991647	0										0	0	0	0	0.199133	0.00492468	0	0
AT5G59500			0.00236843	0	0.000275877	0	0	0.00339526	0	0.00905948										0	0.000130779	0.00365923	0.00723021	0.00317799	0	0	0
AT2G38600			0.00235954	0	0.000645913	0	0	0	0	0.000698815	0.0229001	0.00318735	0	0	0	0	0	0	0.00168571
AT3G18110			0.00235771	0	0.00408727	0	0.0208104	0.00545609	0.0830894	0	0	0.0063586	0	3.16336e-05	0.000918874	0	0	0	0.00632626	0.020097	0.00263633	0.00470287	0	0.00331723	0.127034	0	0
AT3G43980			0.00235619	0.00482771	0.00443647	0.00085831	0	0.0121191	0.0362334	6.92943e-05	0.102119	0	0	0.00263682	0.00336409	0	0.0840976	0.0100551	0.00327351	0	0	0.0176037	0	0.0556064	0	0	0.000685147
AT3G19590	BUB3.1		0.00235245	0.00398198	0.000423136	0	0	0.00979183	0.0309235	0										0	0.00716147	0.00847148	0	0	0.053728	0	0																					marker	Mitosis
AT2G36570	PXC1		0.00233491	0	0	0.000196235	0	0	0.0618039	0	0.118541	0.00137669	0	0	0	0	0.117382	0	0									RLK	FALSE														FALSE	TRUE
AT5G52250			0.00233245	0.00327176	0.00332584	0	0.0776043	0	0.0119155	0										0.0518974	0.000122396	0	0	0.0247431	0	0	0
AT5G03860			0.00232431	0.0014451	0.000176452	0	0	0	0	0	0.0370691	0	0	0.0028751	0	0	0	0.0166557	0.000243211
AT5G14180			0.00230427	0.0331219	0.0135849	0	0	0.00327219	0	0.000123501										0	0.0022243	0.0047897	0.000305454	0	0	0.000787619	0
AT3G48510			0.00230155	0	0	0	0	0	0.00550401	0	0	0	0	0.0017402	0	0	0	0.0118894	0
AT5G32136			0.00229936	0	0.000341579	0	0	0	0	0	0	0	0	0	0	0.00295667	0	0	0.000763874
AT5G54510			0.00229277	0.00390246	0.00214364	0	0.0136715	0.00146218	0.0808529	0										0	0	0.00412813	0	0.0692868	0.0479211	0.0112025	0
AT3G47010			0.00228178	0	0.00376284	0.00436346	0.0155302	0.0192174	0.0444067	0										0.0129562	0.000566967	0.0219682	0	0.170397	0	0	0.000714954
AT5G17650			0.0022744	0.0246896	0.000766061	0	0	0	0.290937	0	0.0695091	0	0.0229781	0.00231478	0	0.00125489	0.0290258	0.386426	0.00109513
AT2G18600			0.00226677	0.00018713	0.00216463	0	0	0	0.0259249	0	0.0402067	0	0.000175907	0	0	0.0019148	0.0531444	0	0.00331463
AT2G38760			0.00225629	5.64208e-05	0	0	0.0293707	0	0	0.0173767										0.0174637	0	0	0.0133831	0	0	0	0
AT1G23130			0.00224479	0	0	0.0193817	0.0121889	0.0475936	1.55502	0.0184622	0	0.0143911	0	0.00229939	0	0	0	0.859132	0	0.00614825	0.00523457	0.0399568	0.0110572	0.0645209	1.86528	0	0.0151386
AT2G14900			0.00223835	0	0.000193636	0	0	0.00315522	0	0.00626831	0	0	0	0	0	0.00618506	0	0	0.00039	0	0	0.00347142	0	0.027619	0	0.000168466	0
AT3G04130			0.00223543	0.00504196	0.00406754	0.000726202	0.0136085	0.00750484	0.014631	0	0.0491782	0.0226196	0.00128862	0	0.00145169	0	0.0431233	0.010196	0.000959801
AT5G43860			0.002231	0.00294647	0	0	0	0.00306549	0	0
AT1G71200			0.0022212	0.00127325	5.70321e-05	0	0	0.00176396	0.00699119	0										0	7.17491e-06	0.00203703	0.000265435	0	0	0	0
AT2G37120			0.00221882	0	0.000799242	0.00415757	0.0040586	0.013393	0.0281062	0	0	0.00460951	0	0	0	0	0	0.0397928	0.00125888
AT5G47630			0.00221774	0.00145751	0	0.000680878	0.00591786	0.00341602	0.036004	0	0.0652084	0.00493086	0	0	0	0	0.0643406	0	0
AT4G31760			0.00221629	0.00105791	0	0	0.0143163	0	0.000991823	0.011391	0.00300663	0	0	0	0.00460974	0.0033859	0	0.0022026	0.000123033
AT3G51090			0.0022107	0.0233341	0.000251802	0	0.00130012	0.00308802	0.00562715	0.0101665										0.00185896	0.00732758	0	0.000881681	0.00143974	0	0	0.000302915
AT2G34260			0.00220943	0	0.0127715	0	0.0295018	0	0.00927683	0	0	0	0	0.00754682	0.000521044	0	0.00850036	0.00340616	0.0118312	0	0	0.00403826	0	0.0132136	0	0.0348459	0
AT4G35130			0.0022029	0	0.000406239	0.00629295	0.00275178	0.000229175	0.0543056	0.000666878										0.00212439	0	3.31332e-05	0	0.00273671	0.0677784	0	0.00754636
AT4G09160			0.00219695	0.00545667	0.00182893	0	0.0176336	0	0.0373657	0	0	0.00191558	0	0.00246893	0.00684011	0	0.0464823	0	0.00195807
AT4G09140			0.0021957	0.00157621	0.00418018	0.00716576	0.00197162	0.0044276	0.0253935	0.000557934	0.0401207	0.00235442	0	0.00612641	0.00152767	3.41062e-05	0.0760219	0.0130484	0.000415857
AT1G55570			0.00218541	5.23808e-05	0	0	0	0	0	0.00225855	0	0.00419239	0	0	0	0	0.00968763	0	0
AT1G62180			0.00218419	0.0256474	0.0171748	0.0119119	0.00844152	0.0102626	0.751171	0.00688839	0.348811	0.0121189	0	0	0.0164272	0	0.250435	0.559931	0.0238866
AT2G36120			0.0021794	0	0	0.00878784	0.0319259	0	0.533821	0.00373158	0.85892	0	0	0.00107983	0.000659374	0	0.773073	0.0309971	0	0.0263457	0	0	0	0.384311	0.0120105	0.00380125	0.0137681
AT5G14670			0.00216547	0	0	0	0	0	0	0	0	0	0.00175865	0	0	0.000999047	0	0	0
AT1G12430			0.00216544	0	0.0127636	0.00618876	0	0.0137068	0.288546	0.00406423	0.238962	0	0	0.00378519	0	0	0.255148	0.278711	0.012651
AT3G06755.1			0.00214426	5.27754e-05	0	0	0	0	0	0	0	0	0	0	0.000194708	0.0024437	0	0	0
AT5G03010			0.0021333	0	0	0	0	0.000286587	0	0	0	0.00430964	0	0	0	0	0	0	0
AT4G29340			0.00213236	0.00610807	0.000254495	0	0	0	0	0.00684724	0.0317352	0.00374047	0	0	0.00369873	0.000392923	0.0462933	0	0
AT2G24170			0.00213147	0	0.000109311	0	0.00523093	0.0032317	0	0
AT3G04230			0.00212843	1.20982e-06	0.00172521	0.000341383	0	0	0.0599323	0.00137358	0	0	0	0.00101067	0	0.00228393	0	0.0886046	0.00221065
AT3G56220			0.00211895	0	0	0	0	0	0	0	0	0.00451174	0	0	0	0	0	0	0
AT1G29250			0.00211641	0.00353442	0.00458091	0	0.0123102	0.00399963	0.014724	0										0.00818658	0	0.00681893	7.93341e-05	0.0483332	0.00497499	0	0.000147784
AT1G48260			0.00211389	0.202342	0.0384673	0.00159321	0.0415739	0	0	0.00164708										0.03557	0	0	0.000653947	0.00823643	0	0.027299	0.00946462
AT4G38480			0.00210718	0.00612616	0.000615442	0	0.0199899	0.00212084	0.0449712	0	0	0	0.00908799	0.00462611	0	0	0	0.0283938	0.000233145
AT4G31010			0.00210589	0.0030889	0.0143332	0	0.00607113	0.0162078	0.164541	0	0	0	0	0.0113533	0	0.000477898	0.0137478	0.22867	0.0167
AT3G52860			0.00210484	0	0.0089444	0.00354966	0.0611954	0.013336	0.00825536	0	0.0468192	0	0	0.00799827	0	0.00548829	0.0480231	0	0.00706625
AT4G25300			0.00209892	0	0.0092397	0.0142135	0.0203035	0.00326069	0	0.00918883										0.0136899	0	0.00359844	0.00373953	0.068617	0	0	0.0176598
AT4G36910			0.00209375	0	0.000814965	0	0	0	0.0206113	0.00456219	0.0901976	0	0	0	0	0.00339727	0.0545669	0	0
AT4G07915			0.00209048	0	0.000163469	0	0	0	0	0.000884426	0	0	0	3.79523e-06	0	0	0	0	0.000414919
AT5G38630			0.00208986	0.00548068	0.00617996	0.00919232	0.0495804	0.0219116	0.0221824	0.00263182										0.0465809	0.0121041	0.0186696	0	0	0.00526716	0	0.0139821
AT3G07555.1			0.00207624	0.00047219	0.000118562	0.00534625	0.00131307	0.000231515	0.00447622	0	0	0.00518271	0.000925029	0	0	0	0	0	0.000385915
AT2G30160			0.00207535	0.000765217	0.00132	0.00159594	0.00187852	0.00606022	0.0496916	0.000578928										0	0	0.00983706	1.34223e-05	0.0958766	0.00371551	0.000143387	0
AT5G47810			0.00207145	0.000634326	0	0.000376947	0	0.000253504	0.0310243	0	0	0.00438139	0	0	0.000403205	0	0	0	0.00172721
AT2G38690			0.00206876	0.00193838	0	0.00158757	0.0158082	0	0	0.000362232										0.0145927	0	0	0	0	0	0	0.00120592
AT2G02820			0.00206826	0	0.0147174	0	0	0.000287857	0.359383	0										0	0	0.00659547	0	0.332957	0.133441	0.00193971	0
AT2G07599			0.00206174	0	0	4.50586e-05	0.000565968	0.00685754	0	0										0.000662802	0.00721514	0.00369992	0.00244498	0	0	0	0
AT2G17920			0.00205566	0	0	0	0	0	0	0	0	0	0	0	0	0	0	0	0
AT3G43720			0.00204471	0	0	0	0.678797	0	0	0.0236249	0.0933644	0.00936133	0	0	0	0.00196867	0.290468	0.0159929	0	0.508572	0	0	0.0505039	0	0	0	0
AT3G05800			0.00204442	0	0	0.0158603	0	0.0770965	0.031043	0.0205307	0	0	0	0.00470112	0.000632004	0.013125	0.000153778	0.0385583	0.00031132
AT5G24150			0.00203865	0.00787994	0.0312864	0.071707	0	0.00836882	0	0.205118										0	0.0262646	0.00424981	0.0780002	0.0221841	0.00334726	0	0.0906423
AT4G23496			0.00203722	0.000115359	0	0	0	0	0.00632024	0	0	0	0	0.00175679	0	0	0.00537543	0.0111879	0
AT1G75790			0.00203408	0	0	0	0	0	0	0	0	0	0	0.00195212	0	0	0	0	0
AT5G26692			0.00203408	0	0	0	0	0	0	0	0	0	0	0.00195212	0	0	0	0	0
AT2G25710			0.00203286	0.00101511	0.00874452	0.0249616	0.000563213	0.0284451	0.0687748	0.00646568	0.101731	0	0	0.00865826	0.00326698	0	0.0529003	0.0150569	0.0136204
AT2G43150			0.00203153	0.371034	0.0984633	0	0	0	0.177934	0	0.484158	0	0.459887	0	0.0313991	0	0.132066	0.0297903	0.158666	0.010055	0.0098139	0.000135913	0	0.491772	0.0660052	0	0.00895616
AT2G01120			0.00202582	0	0.00101545	0	0	0.000259737	0	0.00389328	0	0	0	0	0	0.00288049	0.00641229	0	0.00111633
AT4G15720			0.00202345	0	0.00100239	0	0.0067373	0	0	0										0.000798806	0	0	0	0	0.0310192	0	0
AT4G03700			0.00201482	0	0	0	0	0	0	0	0	0.00429352	0	0	0	0	0	0	0
AT4G35680			0.00201292	0	0	0	0	0	0	0	0	0.00428948	0	0	0	0	0	0	0
AT2G33530			0.00201261	0	9.57326e-05	0.0430258	0.00545042	0.00859596	0.042225	0										0.010791	0	0.0100717	0	0.101858	0	0	0.0549087
AT4G32000			0.0020122	0	0.00280528	0	0.00975513	0	0.144743	0										0.00676644	0	0	0	0.319186	0	0	0
AT3G16340			0.00200413	0	0	0	0	0	0.458205	0	0.47749	0.000658648	0	0	0	0	0.411597	0.137402	0
AT4G16120			0.00199735	0	0.000683408	0	0.00501305	6.8825e-05	0.010166	0										0.00402982	0	0.00109898	0	0.0126424	0	0	0
AT1G05690			0.00199067	0.00283421	0.00886067	0	0	0.00480673	0.00102306	0.0179473										0	0.00578419	0.00363416	0	0.00396607	0	0.0276388	0
AT4G28500			0.00197506	0	0	0	0	0	0.0501505	0										0	0	0	0	0	0.0675777	0	0
AT3G11350			0.0019723	0.00265217	0	0	0	0	0	0	0	0.00472835	0.000397993	0	0.00154232	0	0	0	0
AT4G20703			0.00196119	0	0	0	0	0	0	0	0	0.00417181	0	0	0	0	0	0	0
AT5G64980			0.00195265	0.00678023	0.000889666	0.000245958	0	0	0	0.000548903	0	0	0	0.010284	0	0	0	0	0.000595406
AT4G35070			0.00194664	0.0279426	0	0	0.0303535	0	0.0448506	0	0.212678	0	0.00945657	0.000576533	0.0103546	0	0.180286	0	0
AT1G71230			0.00192842	0	0.00130544	0	0	0.00517524	0.0215607	0.000412811	0.0855802	0	0	0.00101364	0	0	0.0465971	0.00745344	0.00281794
AT4G20430			0.00192522	0.000287166	0.00243515	0	0	0.0052128	0.0655222	0	0.114135	0.00291524	0	0	0.000447887	0	0	0	0
AT5G02645.1			0.00192153	0.0222684	0.00341507	0.000526156	0.000192401	0.0027496	0.00479316	0										0	0	0.00370944	0	0.009543	0	0.000306224	0.000914076
AT5G05365			0.00192129	0.00278572	0	0	0.00167714	0	0.224541	0.0123038	0.0692455	0	0	0	0	0	0.00998377	0.309588	0	0	0	0	0.00668519	0.00708034	0.0711339	0	0
AT2G48121			0.00191601	0.000197359	0.00106922	0	0	0.00923178	0	0
AT4G06607			0.00191087	0	0	0	0	0	0	0	0	0	0	0	0	0.00240385	0	0	0
AT5G48490			0.00190709	0	0.000950691	0	0	0.00816795	0	0	0	0.00413785	0	0	0	0	0	0	0.00307614	0	0	0.00903642	0.00025313	0.00115725	0	0	0
AT5G28030			0.00190567	0	0.00295961	0	0	0.0380374	0.0677223	0										0	0.0807505	0	0	0.328713	0	0	0
AT5G24020			0.00190317	0.00344942	0.000373349	0	0.00165025	0.00779626	0.0285016	0.00713927
AT1G32240			0.00189671	0.00160589	0.00577011	0.0344766	0	0.022267	0.0712654	0.000245989	0.000898351	0	0	0.0179829	0	0.000945408	0.116856	0.0156233	0.00846072
AT5G39800			0.00188722	0	0.00123636	0	0.00011909	0.00249269	0.00315507	0.00598346	0	0	0	0.000984332	0	0.00344172	0.00168785	0	0.000475043
AT4G17220			0.00187981	0.000471614	0.000528432	0	0	0	0.140418	0	0	0	0	0.000973194	0	0	0	0.22941	0	0	0	0	0	0	0.01101	0	0
AT4G02630			0.00187225	0	0.00627637	0	0	0.00994583	0.0257173	0.00179464	0.0959245	0	0	0	0.00120109	0	0.101406	0.0325119	0	0	0.0124885	0.0111982	0	0	0.00204202	0.00198912	0
AT3G06710			0.00187164	0	0.000137192	0	0	0	0.0175473	0	0	0.00281517	0	0	0	0	0	0.0174444	0.000253782
AT5G03270			0.00186757	0.00615917	0.00053466	0	0	0	0.252065	0										0	0	0	0	0.456425	0	0	0
AT2G30150			0.0018665	0	0.0022669	0.000229573	0.00897845	0.00155193	0	0	0.0315113	0.00445964	0	0	0	0	0.027606	0	0.00114605
AT3G07130			0.00186429	0	0.000509596	0	0.00320817	0.00311169	0.00722647	0										0	0.00752561	0	0	0.0130444	0	0	0
AT5G64401			0.00186178	0.000491975	0	0	0.00946635	0	0	0.000954089	0.0288638	0.000565692	0.000611102	0	0	0.00183443	0.0272255	0	0	0	0	0	0	0	0	0.00439789	0
AT2G30933			0.00185921	0	0	0	0	0	0.0673398	0	0.111974	0.0021788	0	0.00196636	0	0	0	0.00915701	0.00400814
AT1G78790			0.00185844	0.00708645	0.00961702	0.0185217	0.00234218	0.0659812	0.102159	0.0105822
AT1G79640			0.00185423	0	0.0004316	0.000438967	0.0486878	0	0.133027	0										0.0246019	0	0	0	0.1392	0.0888366	0.00779347	0
AT4G24650			0.00185418	0	0	0	0	0	0	0.00306843	0	0.00535643	0	0	0	0	0	0	0
AT1G09760			0.00185385	0.000110138	0.00652825	1.61823e-05	0.00668305	0.0103696	0.0602184	0	0	0	0	0.00590186	0.000762553	0	0	0.0442103	0.00549444
AT1G64600			0.0018457	0.00595459	0.00462847	0	0.00116279	0.00370182	0.0300909	0										0.00109031	0	0.00461232	0	0.0372418	0.00940907	0	0
AT2G42310			0.00184425	0.000893977	0	0.00610199	0.00592892	0.0147963	0.0713147	0.00789464										0.0034615	0.0130274	0.00898131	0.00817201	0.0351231	0.0424425	0	0.00827915
AT4G19570			0.00184363	5.22359e-05	0.00187311	0.00045964	0	0	0	0	0	0.00629703	0.00172132	0	0	0	0	0	0
AT3G45010			0.00184061	0.0266938	0.0139359	0	0.03657	0	0.389178	0.0365272										0.0320522	0	0.0038032	0.00397479	0.33134	0.216855	0.000262357	0
AT3G18030			0.00183981	0	0	0.0120679	0.00186743	0.000166357	0.00115603	0	0	0.00269567	0	0.00581534	0	0	0	0	0
AT3G01670			0.00183807	0	0	0	0	0	0.195165	0	0.0106068	0.00331796	0	0.00211124	0	0.00106521	0	0.0535466	0.00116958	0	0	0	0	0	0.254417	0	0
AT5G48575			0.00183197	0	0	0	0.00318815	0	0	0	0	0.00334882	0	0	0	0.00020299	0.0135577	0	0
AT4G31110			0.00182564	0.000404768	0	0	0	0	0.122531	0	0.0251679	0	0	0	0.000220708	0.00492032	0	0.0815866	0	0	0	0	0	0.0591814	0.0683974	0	0
AT4G05400			0.00182304	0.000160823	0.005721	0.00116833	0	0.0067143	0.0369203	0										0	0.00205169	0.00705417	0	0.10047	0.0399065	0.000215942	0.00473801
AT1G22700			0.00182252	0.000715236	0.0192335	0.0176876	0	0.107307	0.19705	0.0379974	0	0	0	0.0149606	0	3.96913e-06	0	0.261321	0.0306763
AT2G25330			0.00182068	0	3.80743e-05	0	0	0.000852747	0	0										0	0.00218213	0	0	0	0	0.00264605	0
AT3G56420			0.00181946	0	0.000568844	0	0	0	0	0	0.0165357	0	0	0.00167439	0	0	0	0	0.00118008
AT4G28730			0.00180799	0.00583332	0.0016547	0.00498534	0	0.0021823	0.0609544	0.000524051	0.0417973	0.00494749	0.00203929	0.000367361	0.00482141	0	0.0451778	0.0480743	0
AT2G01430			0.00179044	0.00963263	0.000264332	0	0	0	0.0166981	0										0	0	0	0	0.0348742	0	0	0
AT5G37145			0.00178665	0	0	0	0	0	0	0	0	0	0	0	0	0.00224759	0	0	0
AT1G71930			0.00178612	0	0	0	0	0	0.0223619	0.000495425	0.0291419	0.00242091	0	0	0	0	0.0310448	0	0	0	0	0	0	0.0132399	0.0113555	0	0
AT5G28930			0.00178525	0	0	0	0	0	0	0	0	0.00380433	0	0	0	0	0	0	0
AT5G46320			0.00178525	0	0	0	0	0	0	0	0	0.00380433	0	0	0	0	0	0	0
AT1G06007.1			0.00178525	0	0	0	0	0	0	0	0	0.00380433	0	0	0	0	0	0	0
AT3G05880			0.00178448	0.00206379	0	0	0.159155	0.0265959	0.191541	0.0142467	0.0544762	0.0056453	0.000447289	7.59384e-05	0.00981323	0.00146846	0.0665626	0.0840102	0
AT5G48500			0.00177965	0.00017878	0.000373366	0	0.000121593	0	0.0830103	0.00241815	0.136453	0	0	0	0.00100635	0.000389866	0.12252	0	0
AT1G63450			0.001775	0.0018957	0	0	0	0	0.0793765	0	0.0291715	0.00166611	0	0	0	0	0	0.139501	0
AT1G77885			0.00177155	0.000100575	0.00168176	0	0	0	0.121865	0	0.068469	0.00260423	0	0	0	0	0.0827412	0.0960869	0	0	0	0	0	0.0327113	0.0544652	0	0
AT5G20040			0.00176311	0.00564036	0.000644576	0	0.00894995	0.00824275	0.0388243	0	0.101547	0.00460872	0.00343067	0.000136454	0	0	0.0934144	0	0.00102458
AT3G20100			0.0017606	0	0.013782	0	0	0.00467115	0.0173146	0										0	0.00190929	0.0124178	0	0.0190501	0	0.004821	0
AT1G43725			0.00176054	0	0	0	0	0	0	0	0	0.00375167	0	0	0	0	0	0	0
AT3G17540			0.00175867	0	0	0	0	0	0	0	0	0	0	0	0	0.00221239	0	0	0
[truncated: 3,736 more rows]

## Sheet: S5
Table S5: Identification of cluster specific genes
[truncated: 114 more rows]

## Sheet: S6
Table S6: Annotation of single-nulceus RNA-seq clusters based on cell similarity annotations with other datasets
[truncated: 2,884 more rows]

[truncated: 15 more sheets: S7, S8, S9, S10, S11, S12, S13, S14, S15, S16, S17, S18, S19, S20, S21]
